# Supplementary material for: Adipose tissue-derived microRNAs as epigenetic modulators of type 2 diabetes
Source: BMC Med. 2025 Dec 9;23:678. doi: 10.1186/s12916-025-04560-7 (PMC12690927; doi:10.1186/s12916-025-04560-7)
Supplement: Supplementary file 2 — Additional File 2: Tables S1-S9. Table S1: List of mature 150 miRNAs identified to be differnetially expressed in the diabetes-susceptible New Zealand Obese femlae mice. Table S2: Conservation of miRNA based on nucleotide sequence similarity in mouse and human. Table S3: miRNA-mRNA targets reported in 3 out of 5 databases and experimentally validated. Table S4: Putative protein targets for miRNAs. Both protein and miRNA are differentially expressed in the adipose tissue of the diabetes-susceptible mice. Table S5: Putative mRNA targets for miR-335-5p with fold changeand p value. Based on the known function of the gene, it was assigned to a particular categoryand CpGs annotated to miRNA genes that are also differnetially methylated. Table S6. 100 miRNAs in adipose tissue biopsies from 12 MZ twin pairs discordant for T2D matching with the differentially expressed miRNA in murine models. In bold P < 0.05, in red, the miRNA was newly identified, while the other have been presented in our previuos study. Table S7. Spearman statistics to assess correlation between the 100 miRNAs in adipose tissue biopsies from 12 MZ twin pairs discordant for T2D matching with the differentially expressed miRNA in murine models and blood glucose and HbA1c levels. Table S8. The 40 CpG sites in adipose tissue biopsies from 14 MZ twin pairs discordant for T2D corresponding to the 48 CpG sites from the mouse_MM285array annotated to the miRNA genes with differential expression in mouse models. In bold P < 0.05. The human data is based on our previous publication PMID: 24,812,430. Table S9. Spearman statistics to assess correlation between the 40 CpG sites in adipose tissue biopsies from 14 MZ twin pairs discordant for T2D corresponding to the 48 CpG sites from the mouse_MM285array and blood glucose and HbA1c levels. This analysis included both twins with and without T2D and is based on data from PMID: 24,812,430. [file 12916_2025_4560_MOESM2_ESM.xlsx]

## Sheet: Table S1
Table S1: List of mature 150 miRNAs identified to be differnetially expressed in the diabetes-susceptible New Zealand Obese femlae mice.
sRNA id	edgeR_PValue	edgeR_FDR	mean_DR	mean_DP	sd_DR	sd_DP	chromosome (chr)
mmu-let-7a-2-3p	0.012927	0.0499044	58.3524	51.5543	3.91641	3.19487	chr9
mmu-let-7a-5p	0.0259623	0.0834657	490073	432557	32892	26805.9	chr13
mmu-let-7b-5p	0.0194464	0.0682513	540748	477107	36293.1	29566.8	chr15
mmu-let-7c-1-3p	0.000564544	0.00383626	133.417	166.883	8.95448	10.3419	chr16
mmu-let-7c-5p	0.0122849	0.0475835	1.23037e+06	1.07748e+06	82578	66772.3	chr15
mmu-let-7f-5p	0.024471	0.0803256	408422	362233	27411.8	22447.9	chr13
mmu-let-7g-5p	0.0210484	0.0711562	139926	127180	9391.31	7881.49	chr9
mmu-miR-100-3p	0.0122546	0.0475835	363.3	313.635	24.3834	19.4362	chr9
mmu-miR-100-5p	1.51547e-06	3.4529e-05	70013.3	58662.1	4699.05	3635.34	chr9
mmu-miR-107-3p	0.0138546	0.0527836	12.947	25.8762	0.868954	1.60357	chr19
mmu-miR-10a-5p	3.16195e-06	5.74091e-05	202563	172607	13595.3	10696.6	chr11
mmu-miR-10b-5p	6.26998e-07	1.69344e-05	250573	184737	16817.6	11448.3	chr2
mmu-miR-1193-3p	0.00536048	0.024143	274.678	334.213	18.4354	20.7115	chr12
mmu-miR-126a-3p	3.28289e-05	0.000366799	1.74948e+06	1.50991e+06	117419	93570.3	chr2
mmu-miR-126a-5p	0.0101571	0.0408455	28941.8	24051.7	1942.47	1490.51	chr2
mmu-miR-127-3p	0.0312497	0.0947602	42359.9	50501	2843.05	3129.6	chr12
mmu-miR-129-2-3p	0.0198135	0.0682513	14.8098	22.1536	0.993981	1.37288	chr2
mmu-miR-129-5p	7.7302e-05	0.000696317	108.98	199.713	7.31433	12.3764	chr2
mmu-miR-130a-3p	0.00107298	0.00632896	1714.68	1390.59	115.083	86.1763	chr2
mmu-miR-130b-5p	5.494e-07	1.52001e-05	182.093	297.843	12.2215	18.4576	chr16
mmu-miR-132-3p	0.000800997	0.00501935	8.58226	14.2212	0.576011	0.881298	chr11
mmu-miR-132-5p	1.32444e-06	3.078e-05	59.4931	94.0616	3.99297	5.82908	chr11
mmu-miR-135a-5p	6.41533e-10	1.86547e-07	772.587	388.842	51.8533	24.0969	chr10
mmu-miR-136-3p	0.00185001	0.0098702	29.3861	41.9846	1.97229	2.60182	chr12
mmu-miR-138-5p	0.00124038	0.00710011	451.024	391.719	30.2712	24.2752	chr8
mmu-miR-139-5p	0.000289003	0.00219491	38285.5	34974.3	2569.59	2167.39	chr7
mmu-miR-142a-3p	1.07551e-05	0.000152408	994.783	1891.78	66.7663	117.235	chr11
mmu-miR-142a-5p	0.00940002	0.0385457	408.928	640.612	27.4458	39.6993	chr11
mmu-miR-143-3p	4.17665e-08	2.47297e-06	717341	542338	48145.4	33609.2	chr18
mmu-miR-145a-3p	0.0218811	0.0732734	2414	1986.72	162.019	123.119	chr18
mmu-miR-145a-5p	0.000524606	0.00362852	16515.3	11377.1	1108.45	705.048	chr18
mmu-miR-146a-5p	0.000200346	0.00158369	25072.8	35373.9	1682.8	2192.15	chr11
mmu-miR-146b-5p	1.24695e-06	2.95706e-05	6868.45	12027	460.986	745.325	chr19
mmu-miR-149-5p	7.08453e-08	3.57923e-06	4211.23	2981.19	282.643	184.747	chr1
mmu-miR-150-3p	0.000124272	0.00102414	82.5248	53.2767	5.53877	3.3016	chr7
mmu-miR-150-5p	1.96276e-06	4.30325e-05	140142	104257	9405.81	6460.93	chr7
mmu-miR-151-5p	3.29664e-07	1.00808e-05	56481	48735.2	3790.81	3020.16	chr15
mmu-miR-154-5p	0.00851505	0.0361113	2552.31	3010.9	171.302	186.589	chr12
mmu-miR-15b-3p	0.0433088	0.119221	205.232	250.977	13.7744	15.5532	chr3
mmu-miR-17-3p	0.00832343	0.0354279	228.938	306.724	15.3655	19.008	chr14
mmu-miR-17-5p	0.0264441	0.0841208	337.115	443.674	22.626	27.4949	chr14
mmu-miR-181a-1-3p	0.0216043	0.0727659	387.026	457.659	25.9759	28.3615	chr1
mmu-miR-1843a-3p	0.0036554	0.0179223	835.865	776.408	56.1004	48.1147	chr12
mmu-miR-188-5p	0.0196303	0.0682513	81.6984	116.772	5.48331	7.23644	chrX
mmu-miR-18a-3p	0.00361433	0.0178717	23.1991	35.9852	1.55705	2.23003	chr14
mmu-miR-18a-5p	3.98017e-06	7.00751e-05	158.966	235.487	10.6692	14.5933	chr14
mmu-miR-190a-3p	0.000876269	0.00530325	106.014	78.9707	7.11527	4.89389	chr9
mmu-miR-190a-5p	0.0114643	0.0448535	237.469	180.385	15.9381	11.1786	chr9
mmu-miR-193a-5p	0.000252275	0.00194135	1347.27	1015.03	90.4237	62.9022	chr11
mmu-miR-193b-3p	1.11344e-05	0.000154026	4495.97	2658.99	301.754	164.78	chr16
mmu-miR-193b-5p	0.000225581	0.00177111	159.488	90.7998	10.7043	5.62695	chr16
mmu-miR-194-5p	0.00657174	0.0288291	1573.43	1347.66	105.603	83.5157	chr1
mmu-miR-195a-3p	0.00331718	0.0165149	310.632	277.149	20.8485	17.1752	chr11
mmu-miR-196a-5p	0.00405983	0.0196563	80583.8	73618.6	5408.5	4562.21	chr11
mmu-miR-196b-5p	0.000384743	0.00282957	25467.6	20020	1709.3	1240.66	chr6
mmu-miR-1983	0.00469034	0.0217529	2147.82	1862.8	144.154	115.439	chr13
mmu-miR-199a-5p	1.26731e-05	0.000167342	17267.3	26306.5	1158.92	1630.24	chr1
mmu-miR-199b-5p	0.0267943	0.0846059	408.759	518.178	27.4345	32.112	chr2
mmu-miR-19b-3p	1.34039e-05	0.000175004	1119.41	1488.06	75.1306	92.2167	chr14
mmu-miR-200b-3p	0.00943426	0.0385457	108.267	85.368	7.26651	5.29033	chr4
mmu-miR-203-3p	9.76185e-08	4.36279e-06	5964.81	4524.79	400.337	280.406	chr12
mmu-miR-203-5p	9.18481e-06	0.000133409	579.702	424.911	38.9076	26.3321	chr12
mmu-miR-204-5p	9.0533e-10	2.10399e-07	15094.7	9852.21	1013.11	610.55	chr19
mmu-miR-205-5p	0.0016004	0.0088136	77.4743	117.193	5.1998	7.26253	chr1
mmu-miR-210-5p	0.0320364	0.096192	37.4613	32.0175	2.51427	1.98415	chr7
mmu-miR-212-3p	2.88671e-08	2.17505e-06	213.965	400.88	14.3606	24.8429	chr11
mmu-miR-212-5p	0.00687305	0.0299119	125.836	195.407	8.4457	12.1096	chr11
mmu-miR-214-5p	4.2453e-06	7.36274e-05	615.817	974.511	41.3315	60.3914	chr1
mmu-miR-21a-3p	3.50044e-07	1.02259e-05	86.1252	225.123	5.78042	13.9511	chr11
mmu-miR-21a-5p	2.25929e-08	1.88894e-06	301103	525735	20209	32580.3	chr11
mmu-miR-221-3p	4.2564e-08	2.47297e-06	5090.87	10634.9	341.682	659.053	chrX
mmu-miR-221-5p	0.00865297	0.0364303	568.904	1163.68	38.1828	72.1144	chrX
mmu-miR-222-3p	1.57413e-07	6.53263e-06	62049.6	144581	4164.55	8959.84	chrX
mmu-miR-222-5p	3.40282e-08	2.19671e-06	100.414	197.918	6.73942	12.2652	chrX
mmu-miR-223-3p	5.93865e-05	0.00057222	7593.16	10405.9	509.626	644.863	chrX
mmu-miR-223-5p	0.00085246	0.00518617	188.687	283.851	12.664	17.5905	chrX
mmu-miR-23b-5p	6.41235e-07	1.69344e-05	224.951	399.13	15.0979	24.7344	chr13
mmu-miR-24-1-5p	2.24598e-05	0.000268263	56.353	94.0188	3.78222	5.82643	chr13
mmu-miR-26a-1-3p	0.00945399	0.0385457	78.662	69.0368	5.27952	4.27827	chr9
mmu-miR-26a-5p	2.96436e-06	5.55578e-05	1.10414e+06	919362	74105.8	56973.7	chr10
mmu-miR-26b-5p	0.000453857	0.00323547	40721.9	33283.9	2733.11	2062.64	chr1
mmu-miR-27b-3p	1.55323e-05	0.000200539	18790.7	25491.5	1261.16	1579.73	chr13
mmu-miR-27b-5p	0.000977781	0.00585661	325.424	460.243	21.8413	28.5217	chr13
mmu-miR-28a-5p	0.0265683	0.0841208	7297.77	7018.58	489.801	434.948	chr16
mmu-miR-297a-5p	0.000118983	0.00098756	119.542	164.002	8.02324	10.1634	chr2
mmu-miR-29b-3p	0.0148512	0.055668	1333.33	1785.19	89.4888	110.63	chr1
mmu-miR-301a-3p	0.0445525	0.121241	432.726	524.007	29.043	32.4732	chr11
mmu-miR-3058-3p	0.0205425	0.0702069	25.7251	20.6143	1.72658	1.27749	chr10
mmu-miR-30a-3p	2.25303e-07	8.18131e-06	2073.32	1427.39	139.154	88.4564	chr1
mmu-miR-30a-5p	0.0313964	0.0947602	11067	9232.66	742.781	572.157	chr1
mmu-miR-30c-2-3p	6.49804e-06	0.000102037	1156.86	832.954	77.6442	51.6189	chr1
mmu-miR-30c-5p	0.00069366	0.00445322	9332.67	6015.5	626.376	372.786	chr1
mmu-miR-30e-3p	0.00440963	0.0209999	533.78	454.302	35.8254	28.1535	chr4
mmu-miR-3102-5p.2-5p	0.0236104	0.0779413	70.0308	95.2875	4.70022	5.90505	chr7
mmu-miR-31-3p	5.03012e-06	8.34999e-05	18.6072	34.3392	1.24885	2.12803	chr4
mmu-miR-323-3p	0.0416999	0.115922	124.725	151.345	8.37112	9.37899	chr12
mmu-miR-330-3p	0.0186813	0.0667929	75.4689	63.795	5.06521	3.95343	chr7
mmu-miR-335-3p	8.24568e-06	0.000124435	2701.4	1330.45	181.308	82.4493	chr6
mmu-miR-335-5p	2.7499e-07	8.87606e-06	3127.46	1758.3	209.904	108.963	chr6
mmu-miR-33-5p	0.00169412	0.00919891	422.924	591.545	28.3852	36.6586	chr15
mmu-miR-337-5p	0.000478129	0.00338772	1968.06	2486.71	132.09	154.104	chr12
mmu-miR-340-5p	0.0282571	0.0873264	3911.24	5049.32	262.509	312.911	chr11
mmu-miR-342-3p	3.54793e-06	6.34261e-05	10443.8	20069.8	700.95	1243.74	chr12
mmu-miR-342-5p	0.000819335	0.00503739	751.857	1276.75	50.462	79.1214	chr12
mmu-miR-344-3p	0.00133277	0.00748636	108.964	90.8597	7.3133	5.63066	chr7
mmu-miR-34b-3p	7.00182e-09	9.04012e-07	630.374	1260.09	42.3085	78.0891	chr9
mmu-miR-34b-5p	3.61451e-05	0.000392528	36.7673	67.9209	2.46769	4.20912	chr9
mmu-miR-34c-3p	2.18652e-06	4.61951e-05	272.109	512.803	18.263	31.7789	chr9
mmu-miR-369-5p	0.0330963	0.0986099	1423.45	1696.84	95.5367	105.155	chr12
mmu-miR-376a-3p	9.3891e-06	0.000134693	2088.81	2973.72	140.194	184.284	chr12
mmu-miR-376b-3p	5.02018e-05	0.000507256	200.321	310.438	13.4448	19.2382	chr12
mmu-miR-378a-3p	1.94797e-05	0.000238267	118511	91509.7	7954.01	5670.94	chr18
mmu-miR-378a-5p	0.0478426	0.128095	5718.46	5353.38	383.803	331.754	chr18
mmu-miR-378b	0.000157852	0.00127378	1368.6	1155.09	91.8555	71.5819	chr11
mmu-miR-380-3p	2.74813e-05	0.000320719	52.5869	75.0051	3.52945	4.64814	chr12
mmu-miR-381-3p	0.0050591	0.0230044	1079.32	1314.88	72.4399	81.4841	chr12
mmu-miR-381-5p	0.0200143	0.0686036	28.183	37.1512	1.89154	2.3023	chr12
mmu-miR-409-3p	3.11975e-05	0.000351956	1018.62	1357.38	68.3664	84.1179	chr12
mmu-miR-412-3p	0.0436902	0.119221	13.5542	18.7238	0.909711	1.16033	chr12
mmu-miR-431-5p	5.95858e-05	0.00057222	1129.68	1533.46	75.8199	95.0298	chr12
mmu-miR-434-5p	0.000415761	0.00303845	1411.56	1904.1	94.7393	117.999	chr12
mmu-miR-455-5p	2.4504e-07	8.41658e-06	119.16	198.776	7.99758	12.3183	chr4
mmu-miR-467d-5p	0.0375519	0.108189	411.155	383.797	27.5953	23.7842	chr2
mmu-miR-487b-3p	0.0260321	0.0834657	231.961	276.22	15.5684	17.1176	chr12
mmu-miR-496a-3p	0.0198528	0.0682513	326.108	398.741	21.8872	24.7104	chr12
mmu-miR-497a-5p	0.00953274	0.0387309	42885.8	40347.5	2878.34	2500.37	chr11
mmu-miR-500-3p	0.00310237	0.015706	431.467	639.833	28.9585	39.651	chrX
mmu-miR-501-3p	2.81956e-05	0.000323639	1659.72	2539.55	111.394	157.378	chrX
mmu-miR-511-3p	0.0169478	0.0617719	294.309	379.333	19.753	23.5076	chr2
mmu-miR-511-5p	2.84852e-06	5.4262e-05	108.823	164.835	7.3038	10.215	chr2
mmu-miR-540-3p	0.00132809	0.00748636	66.6047	92.7681	4.47028	5.74893	chr12
mmu-miR-543-3p	0.0025686	0.0133246	323.911	422.499	21.7398	26.1827	chr12
mmu-miR-652-3p	4.63243e-06	7.916e-05	20613.2	30744.8	1383.49	1905.28	chrX
mmu-miR-652-5p	4.19448e-05	0.000443089	30.3256	44.453	2.03534	2.75479	chrX
mmu-miR-674-3p	0.000616697	0.0040486	140.337	210.039	9.41894	13.0163	chr2
mmu-miR-674-5p	6.28342e-05	0.000588817	659.188	991.037	44.2424	61.4155	chr2
mmu-miR-676-3p	4.16526e-05	0.000443089	6808.33	5601.62	456.951	347.138	chrX
mmu-miR-676-5p	0.00064829	0.00420845	126.141	107.678	8.46614	6.67292	chrX
mmu-miR-701-3p	0.0237574	0.0782041	20.681	15.9007	1.38804	0.985382	chr5
mmu-miR-702-3p	0.00364418	0.0179223	9.41251	15.7621	0.631735	0.976791	chr5
mmu-miR-7043-3p	5.5366e-05	0.000549874	117.219	169.277	7.8673	10.4902	chr6
mmu-miR-708-3p	4.5948e-08	2.54246e-06	1037.17	779.047	69.6113	48.2783	chr7
mmu-miR-708-5p	6.44431e-06	0.000102037	38030.3	31051.7	2552.46	1924.3	chr7
mmu-miR-7219-3p	5.65651e-06	9.12898e-05	90.9161	137.41	6.10197	8.51544	chr18
mmu-miR-7a-5p	3.57716e-05	0.000392138	2484.78	3637.78	166.77	225.436	chr13
mmu-miR-8114	0.00414071	0.0199647	50.7352	71.3507	3.40517	4.42167	chr1
mmu-miR-872-3p	0.037811	0.108218	1773.8	1723.53	119.051	106.809	chr4
mmu-miR-872-5p	0.02548	0.0822436	4597.71	4290.01	308.582	265.856	chr4
mmu-miR-877-3p	2.8409e-05	0.000323639	127.768	205.483	8.57535	12.734	chr17
mmu-miR-99a-3p	0.000105191	0.000898768	149.636	199.417	10.0431	12.3581	chr16

## Sheet: Table S2
Table S2: Conservation of miRNA based on nucleotide sequence similarity in mouse and human.
mmu_miRNA_ID_line	sequence.x	merge_seq	line.1	sequence.y	merge_seq.1	new_alignments	alignment_string	mers10	mers9	mers8	mers7
>mmu-let-7g-5p MIMAT0000121 Mus musculus let-7g-5p	UGAGGUAGUAGUUUGUACAGUU	let-7g-5p	>hsa-let-7g-5p MIMAT0000414 Homo sapiens let-7g-5p	UGAGGUAGUAGUUUGUACAGUU	let-7g-5p	43.5986	UGAGGUAGUAGUUUGUACAGUU	TRUE	TRUE	TRUE	TRUE
>mmu-let-7g-3p MIMAT0004519 Mus musculus let-7g-3p	ACUGUACAGGCCACUGCCUUGC	let-7g-3p	>hsa-let-7g-3p MIMAT0004584 Homo sapiens let-7g-3p	CUGUACAGGCCACUGCCUUGC	let-7g-3p	27.6169	ACUGUACAGGCCACUGCCUUGC	TRUE	TRUE	TRUE	TRUE
>mmu-let-7i-5p MIMAT0000122 Mus musculus let-7i-5p	UGAGGUAGUAGUUUGUGCUGUU	let-7i-5p	>hsa-let-7i-5p MIMAT0000415 Homo sapiens let-7i-5p	UGAGGUAGUAGUUUGUGCUGUU	let-7i-5p	43.5986	UGAGGUAGUAGUUUGUGCUGUU	TRUE	TRUE	TRUE	TRUE
>mmu-let-7i-3p MIMAT0004520 Mus musculus let-7i-3p	CUGCGCAAGCUACUGCCUUGCU	let-7i-3p	>hsa-let-7g-3p MIMAT0004584 Homo sapiens let-7g-3p	CUGUACAGGCCACUGCCUUGC	let-7g-3p	-3.90729	CUGCGCAAGCUACUGCCUUGCU	FALSE	TRUE	TRUE	TRUE
>mmu-let-7i-3p MIMAT0004520 Mus musculus let-7i-3p	CUGCGCAAGCUACUGCCUUGCU	let-7i-3p	>hsa-let-7i-3p MIMAT0004585 Homo sapiens let-7i-3p	CUGCGCAAGCUACUGCCUUGCU	let-7i-3p	43.5986	CUGCGCAAGCUACUGCCUUGCU	TRUE	TRUE	TRUE	TRUE
>mmu-let-7i-3p MIMAT0004520 Mus musculus let-7i-3p	CUGCGCAAGCUACUGCCUUGCU	let-7i-3p	>hsa-miR-600 MIMAT0003268 Homo sapiens miR-600	ACUUACAGACAAGAGCCUUGCUC	miR-600 MIMAT0003268 Homo sap	-49.2118	CUGCGCAAGCUACUGCCUUGCU-	FALSE	FALSE	FALSE	TRUE
>mmu-miR-1a-3p MIMAT0000123 Mus musculus miR-1a-3p	UGGAAUGUAAAGAAGUAUGUAU	miR-1a-3p	>hsa-miR-1 MIMAT0000416 Homo sapiens miR-1	UGGAAUGUAAAGAAGUAUGUAU	miR-1 MIMAT0000416 Homo sap	34.468	UGGAAUGUAAAGAAGUAUGUAU	TRUE	TRUE	TRUE	TRUE
>mmu-miR-15b-5p MIMAT0000124 Mus musculus miR-15b-5p	UAGCAGCACAUCAUGGUUUACA	miR-15b-5p	>hsa-miR-15b-5p MIMAT0000417 Homo sapiens miR-15b-5p	UAGCAGCACAUCAUGGUUUACA	miR-15b-5p	43.5986	UAGCAGCACAUCAUGGUUUACA	TRUE	TRUE	TRUE	TRUE
>mmu-miR-15b-3p MIMAT0004521 Mus musculus miR-15b-3p	CGAAUCAUUAUUUGCUGCUCUA	miR-15b-3p	>hsa-miR-15b-3p MIMAT0004586 Homo sapiens miR-15b-3p	CGAAUCAUUAUUUGCUGCUCUA	miR-15b-3p	43.5986	CGAAUCAUUAUUUGCUGCUCUA	TRUE	TRUE	TRUE	TRUE
>mmu-miR-23b-5p MIMAT0016980 Mus musculus miR-23b-5p	GGGUUCCUGGCAUGCUGAUUU	miR-23b-5p	>hsa-miR-23b-5p MIMAT0004587 Homo sapiens miR-23b-5p	UGGGUUCCUGGCAUGCUGAUUU	miR-23b-5p	27.6169	-GGGUUCCUGGCAUGCUGAUUU	TRUE	TRUE	TRUE	TRUE
>mmu-miR-23b-3p MIMAT0000125 Mus musculus miR-23b-3p	AUCACAUUGCCAGGGAUUACC	miR-23b-3p	>hsa-miR-23b-3p MIMAT0000418 Homo sapiens miR-23b-3p	AUCACAUUGCCAGGGAUUACC	miR-23b-3p	41.6169	AUCACAUUGCCAGGGAUUACC	TRUE	TRUE	TRUE	TRUE
>mmu-miR-27b-5p MIMAT0004522 Mus musculus miR-27b-5p	AGAGCUUAGCUGAUUGGUGAAC	miR-27b-5p	>hsa-miR-27b-5p MIMAT0004588 Homo sapiens miR-27b-5p	AGAGCUUAGCUGAUUGGUGAAC	miR-27b-5p	43.5986	AGAGCUUAGCUGAUUGGUGAAC	TRUE	TRUE	TRUE	TRUE
>mmu-miR-27b-3p MIMAT0000126 Mus musculus miR-27b-3p	UUCACAGUGGCUAAGUUCUGC	miR-27b-3p	>hsa-miR-27b-3p MIMAT0000419 Homo sapiens miR-27b-3p	UUCACAGUGGCUAAGUUCUGC	miR-27b-3p	41.6169	UUCACAGUGGCUAAGUUCUGC	TRUE	TRUE	TRUE	TRUE
>mmu-miR-27b-3p MIMAT0000126 Mus musculus miR-27b-3p	UUCACAGUGGCUAAGUUCUGC	miR-27b-3p	>hsa-miR-503 MIMAT0002874 Homo sapiens miR-503	UAGCAGCGGGAACAGUUCUGCAG	miR-503 MIMAT0002874 Homo sap	-45.7701	UUCACAGUGGCUA-AGUUCUGC--	FALSE	FALSE	FALSE	TRUE
>mmu-miR-29b-1-5p MIMAT0004523 Mus musculus miR-29b-1-5p	GCUGGUUUCAUAUGGUGGUUUA	miR-29b-1-5p	>hsa-miR-29b-1-5p MIMAT0004514 Homo sapiens miR-29b-1-5p	GCUGGUUUCAUAUGGUGGUUUAGA	miR-29b-1-5p	25.5986	GCUGGUUUCAUAUGGUGGUUUA--	TRUE	TRUE	TRUE	TRUE
>mmu-miR-29b-1-5p MIMAT0004523 Mus musculus miR-29b-1-5p	GCUGGUUUCAUAUGGUGGUUUA	miR-29b-1-5p	>hsa-miR-4481 MIMAT0019015 Homo sapiens miR-4481	GGAGUGGGCUGGUGGUU	miR-4481 MIMAT0019015 Homo sap	-53.5964	GCUGGUUUCAUAUGGUGGUUUA	FALSE	FALSE	FALSE	TRUE
>mmu-miR-29b-3p MIMAT0000127 Mus musculus miR-29b-3p	UAGCACCAUUUGAAAUCAGUGUU	miR-29b-3p	>hsa-miR-29b-3p MIMAT0000100 Homo sapiens miR-29b-3p	UAGCACCAUUUGAAAUCAGUGUU	miR-29b-3p	45.5804	UAGCACCAUUUGAAAUCAGUGUU	TRUE	TRUE	TRUE	TRUE
>mmu-miR-30a-5p MIMAT0000128 Mus musculus miR-30a-5p	UGUAAACAUCCUCGACUGGAAG	miR-30a-5p	>hsa-miR-30a-5p MIMAT0000087 Homo sapiens miR-30a-5p	UGUAAACAUCCUCGACUGGAAG	miR-30a-5p	43.5986	UGUAAACAUCCUCGACUGGAAG	TRUE	TRUE	TRUE	TRUE
>mmu-miR-30a-5p MIMAT0000128 Mus musculus miR-30a-5p	UGUAAACAUCCUCGACUGGAAG	miR-30a-5p	>hsa-miR-30d-5p MIMAT0000245 Homo sapiens miR-30d-5p	UGUAAACAUCCCCGACUGGAAG	miR-30d-5p	35.7176	UGUAAACAUCCUCGACUGGAAG	FALSE	TRUE	TRUE	TRUE
>mmu-miR-30a-5p MIMAT0000128 Mus musculus miR-30a-5p	UGUAAACAUCCUCGACUGGAAG	miR-30a-5p	>hsa-miR-30e-5p MIMAT0000692 Homo sapiens miR-30e-5p	UGUAAACAUCCUUGACUGGAAG	miR-30e-5p	35.7176	UGUAAACAUCCUCGACUGGAAG	FALSE	FALSE	TRUE	TRUE
>mmu-miR-30a-3p MIMAT0000129 Mus musculus miR-30a-3p	CUUUCAGUCGGAUGUUUGCAGC	miR-30a-3p	>hsa-miR-30a-3p MIMAT0000088 Homo sapiens miR-30a-3p	CUUUCAGUCGGAUGUUUGCAGC	miR-30a-3p	43.5986	CUUUCAGUCGGAUGUUUGCAGC	TRUE	TRUE	TRUE	TRUE
>mmu-miR-30b-5p MIMAT0000130 Mus musculus miR-30b-5p	UGUAAACAUCCUACACUCAGCU	miR-30b-5p	>hsa-miR-30b-5p MIMAT0000420 Homo sapiens miR-30b-5p	UGUAAACAUCCUACACUCAGCU	miR-30b-5p	43.5986	UGUAAACAUCCUACACUCAGCU	TRUE	TRUE	TRUE	TRUE
>mmu-miR-99a-5p MIMAT0000131 Mus musculus miR-99a-5p	AACCCGUAGAUCCGAUCUUGUG	miR-99a-5p	>hsa-miR-99a-5p MIMAT0000097 Homo sapiens miR-99a-5p	AACCCGUAGAUCCGAUCUUGUG	miR-99a-5p	43.5986	AACCCGUAGAUCCGAUCUUGUG	TRUE	TRUE	TRUE	TRUE
>mmu-miR-99a-3p MIMAT0016981 Mus musculus miR-99a-3p	CAAGCUCGUUUCUAUGGGUCU	miR-99a-3p	>hsa-miR-99a-3p MIMAT0004511 Homo sapiens miR-99a-3p	CAAGCUCGCUUCUAUGGGUCUG	miR-99a-3p	19.7358	CAAGCUCGUUUCUAUGGGUCU-	TRUE	TRUE	TRUE	TRUE
>mmu-miR-99a-3p MIMAT0016981 Mus musculus miR-99a-3p	CAAGCUCGUUUCUAUGGGUCU	miR-99a-3p	>hsa-miR-3667-3p MIMAT0018090 Homo sapiens miR-3667-3p	ACCUUCCUCUCCAUGGGUCUUU	miR-3667-3p	-39.6511	CAAGCUCGUUUCUAUGGGUCU--	FALSE	FALSE	FALSE	TRUE
>mmu-miR-99b-5p MIMAT0000132 Mus musculus miR-99b-5p	CACCCGUAGAACCGACCUUGCG	miR-99b-5p	>hsa-miR-99b-5p MIMAT0000689 Homo sapiens miR-99b-5p	CACCCGUAGAACCGACCUUGCG	miR-99b-5p	43.5986	CACCCGUAGAACCGACCUUGCG	TRUE	TRUE	TRUE	TRUE
>mmu-miR-99b-3p MIMAT0004525 Mus musculus miR-99b-3p	CAAGCUCGUGUCUGUGGGUCCG	miR-99b-3p	>hsa-miR-99b-3p MIMAT0004678 Homo sapiens miR-99b-3p	CAAGCUCGUGUCUGUGGGUCCG	miR-99b-3p	43.5986	CAAGCUCGUGUCUGUGGGUCCG	TRUE	TRUE	TRUE	TRUE
>mmu-miR-101a-3p MIMAT0000133 Mus musculus miR-101a-3p	UACAGUACUGUGAUAACUGAA	miR-101a-3p	>hsa-miR-101-3p MIMAT0000099 Homo sapiens miR-101-3p	UACAGUACUGUGAUAACUGAA	miR-101-3p	41.6169	UACAGUACUGUGAUAACUGAA	TRUE	TRUE	TRUE	TRUE
>mmu-miR-101a-3p MIMAT0000133 Mus musculus miR-101a-3p	UACAGUACUGUGAUAACUGAA	miR-101a-3p	>hsa-miR-542-3p MIMAT0003389 Homo sapiens miR-542-3p	UGUGACAGAUUGAUAACUGAAA	miR-542-3p	-35.4315	UACAGUACUGUGAUAACUGAA-	TRUE	TRUE	TRUE	TRUE
>mmu-miR-124-5p MIMAT0004527 Mus musculus miR-124-5p	CGUGUUCACAGCGGACCUUGAU	miR-124-5p	>hsa-miR-124-5p MIMAT0004591 Homo sapiens miR-124-5p	CGUGUUCACAGCGGACCUUGAU	miR-124-5p	43.5986	CGUGUUCACAGCGGACCUUGAU	TRUE	TRUE	TRUE	TRUE
>mmu-miR-124-3p MIMAT0000134 Mus musculus miR-124-3p	UAAGGCACGCGGUGAAUGCC	miR-124-3p	>hsa-miR-124-3p MIMAT0000422 Homo sapiens miR-124-3p	UAAGGCACGCGGUGAAUGCC	miR-124-3p	39.6351	UAAGGCACGCGGUGAAUGCC	TRUE	TRUE	TRUE	TRUE
>mmu-miR-125a-5p MIMAT0000135 Mus musculus miR-125a-5p	UCCCUGAGACCCUUUAACCUGUGA	miR-125a-5p	>hsa-miR-125a-5p MIMAT0000443 Homo sapiens miR-125a-5p	UCCCUGAGACCCUUUAACCUGUGA	miR-125a-5p	47.5621	UCCCUGAGACCCUUUAACCUGUGA	TRUE	TRUE	TRUE	TRUE
>mmu-miR-125a-3p MIMAT0004528 Mus musculus miR-125a-3p	ACAGGUGAGGUUCUUGGGAGCC	miR-125a-3p	>hsa-miR-125a-3p MIMAT0004602 Homo sapiens miR-125a-3p	ACAGGUGAGGUUCUUGGGAGCC	miR-125a-3p	43.5986	ACAGGUGAGGUUCUUGGGAGCC	TRUE	TRUE	TRUE	TRUE
>mmu-miR-125b-5p MIMAT0000136 Mus musculus miR-125b-5p	UCCCUGAGACCCUAACUUGUGA	miR-125b-5p	>hsa-miR-125b-5p MIMAT0000423 Homo sapiens miR-125b-5p	UCCCUGAGACCCUAACUUGUGA	miR-125b-5p	43.5986	UCCCUGAGACCCUAACUUGUGA	TRUE	TRUE	TRUE	TRUE
>mmu-miR-125b-5p MIMAT0000136 Mus musculus miR-125b-5p	UCCCUGAGACCCUAACUUGUGA	miR-125b-5p	>hsa-miR-4301 MIMAT0016850 Homo sapiens miR-4301	UCCCACUACUUCACUUGUGA	miR-4301 MIMAT0016850 Homo sap	-17.7701	UCCCUGAGACCCUAACUUGUGA	FALSE	FALSE	FALSE	TRUE
>mmu-miR-126a-5p MIMAT0000137 Mus musculus miR-126a-5p	CAUUAUUACUUUUGGUACGCG	miR-126a-5p	>hsa-miR-126-5p MIMAT0000444 Homo sapiens miR-126-5p	CAUUAUUACUUUUGGUACGCG	miR-126-5p	41.6169	CAUUAUUACUUUUGGUACGCG	TRUE	TRUE	TRUE	TRUE
>mmu-miR-126a-3p MIMAT0000138 Mus musculus miR-126a-3p	UCGUACCGUGAGUAAUAAUGCG	miR-126a-3p	>hsa-miR-126-3p MIMAT0000445 Homo sapiens miR-126-3p	UCGUACCGUGAGUAAUAAUGCG	miR-126-3p	43.5986	UCGUACCGUGAGUAAUAAUGCG	TRUE	TRUE	TRUE	TRUE
>mmu-miR-127-5p MIMAT0004530 Mus musculus miR-127-5p	CUGAAGCUCAGAGGGCUCUGAU	miR-127-5p	>hsa-miR-127-5p MIMAT0004604 Homo sapiens miR-127-5p	CUGAAGCUCAGAGGGCUCUGAU	miR-127-5p	43.5986	CUGAAGCUCAGAGGGCUCUGAU	TRUE	TRUE	TRUE	TRUE
>mmu-miR-127-5p MIMAT0004530 Mus musculus miR-127-5p	CUGAAGCUCAGAGGGCUCUGAU	miR-127-5p	>hsa-miR-3940-5p MIMAT0019229 Homo sapiens miR-3940-5p	GUGGGUUGGGGCGGGCUCUG	miR-3940-5p	-49.2943	CUGAAGCUCAGAGGGCUCUGAU	FALSE	FALSE	FALSE	TRUE
>mmu-miR-127-3p MIMAT0000139 Mus musculus miR-127-3p	UCGGAUCCGUCUGAGCUUGGCU	miR-127-3p	>hsa-miR-127-3p MIMAT0000446 Homo sapiens miR-127-3p	UCGGAUCCGUCUGAGCUUGGCU	miR-127-3p	43.5986	UCGGAUCCGUCUGAGCUUGGCU	TRUE	TRUE	TRUE	TRUE
>mmu-miR-128-3p MIMAT0000140 Mus musculus miR-128-3p	UCACAGUGAACCGGUCUCUUU	miR-128-3p	>hsa-miR-128 MIMAT0000424 Homo sapiens miR-128	UCACAGUGAACCGGUCUCUUU	miR-128 MIMAT0000424 Homo sap	41.6169	UCACAGUGAACCGGUCUCUUU	TRUE	TRUE	TRUE	TRUE
>mmu-miR-128-3p MIMAT0000140 Mus musculus miR-128-3p	UCACAGUGAACCGGUCUCUUU	miR-128-3p	>hsa-miR-3144-3p MIMAT0015015 Homo sapiens miR-3144-3p	AUAUACCUGUUCGGUCUCUUUA	miR-3144-3p	-43.3125	UCACAGUGAACCGGUCUCUUU-	FALSE	TRUE	TRUE	TRUE
>mmu-miR-130a-3p MIMAT0000141 Mus musculus miR-130a-3p	CAGUGCAAUGUUAAAAGGGCAU	miR-130a-3p	>hsa-miR-130a-3p MIMAT0000425 Homo sapiens miR-130a-3p	CAGUGCAAUGUUAAAAGGGCAU	miR-130a-3p	43.5986	CAGUGCAAUGUUAAAAGGGCAU	TRUE	TRUE	TRUE	TRUE
>mmu-miR-130a-3p MIMAT0000141 Mus musculus miR-130a-3p	CAGUGCAAUGUUAAAAGGGCAU	miR-130a-3p	>hsa-miR-130b-3p MIMAT0000691 Homo sapiens miR-130b-3p	CAGUGCAAUGAUGAAAGGGCAU	miR-130b-3p	27.8365	CAGUGCAAUGUUAAAAGGGCAU	FALSE	FALSE	TRUE	TRUE
>mmu-miR-9-5p MIMAT0000142 Mus musculus miR-9-5p	UCUUUGGUUAUCUAGCUGUAUGA	miR-9-5p	>hsa-miR-9-5p MIMAT0000441 Homo sapiens miR-9-5p	UCUUUGGUUAUCUAGCUGUAUGA	miR-9-5p	45.5804	UCUUUGGUUAUCUAGCUGUAUGA	TRUE	TRUE	TRUE	TRUE
>mmu-miR-9-3p MIMAT0000143 Mus musculus miR-9-3p	AUAAAGCUAGAUAACCGAAAGU	miR-9-3p	>hsa-miR-9-3p MIMAT0000442 Homo sapiens miR-9-3p	AUAAAGCUAGAUAACCGAAAGU	miR-9-3p	43.5986	AUAAAGCUAGAUAACCGAAAGU	TRUE	TRUE	TRUE	TRUE
>mmu-miR-132-3p MIMAT0000144 Mus musculus miR-132-3p	UAACAGUCUACAGCCAUGGUCG	miR-132-3p	>hsa-miR-132-3p MIMAT0000426 Homo sapiens miR-132-3p	UAACAGUCUACAGCCAUGGUCG	miR-132-3p	43.5986	UAACAGUCUACAGCCAUGGUCG	TRUE	TRUE	TRUE	TRUE
>mmu-miR-133a-3p MIMAT0000145 Mus musculus miR-133a-3p	UUUGGUCCCCUUCAACCAGCUG	miR-133a-3p	>hsa-miR-133a MIMAT0000427 Homo sapiens miR-133a	UUUGGUCCCCUUCAACCAGCUG	miR-133a MIMAT0000427 Homo sap	43.5986	UUUGGUCCCCUUCAACCAGCUG	TRUE	TRUE	TRUE	TRUE
>mmu-miR-134-5p MIMAT0000146 Mus musculus miR-134-5p	UGUGACUGGUUGACCAGAGGGG	miR-134-5p	>hsa-miR-134 MIMAT0000447 Homo sapiens miR-134	UGUGACUGGUUGACCAGAGGGG	miR-134 MIMAT0000447 Homo sap	43.5986	UGUGACUGGUUGACCAGAGGGG	TRUE	TRUE	TRUE	TRUE
>mmu-miR-135a-5p MIMAT0000147 Mus musculus miR-135a-5p	UAUGGCUUUUUAUUCCUAUGUGA	miR-135a-5p	>hsa-miR-135a-5p MIMAT0000428 Homo sapiens miR-135a-5p	UAUGGCUUUUUAUUCCUAUGUGA	miR-135a-5p	45.5804	UAUGGCUUUUUAUUCCUAUGUGA	TRUE	TRUE	TRUE	TRUE
>mmu-miR-135a-5p MIMAT0000147 Mus musculus miR-135a-5p	UAUGGCUUUUUAUUCCUAUGUGA	miR-135a-5p	>hsa-miR-135b-5p MIMAT0000758 Homo sapiens miR-135b-5p	UAUGGCUUUUCAUUCCUAUGUGA	miR-135b-5p	37.6993	UAUGGCUUUUUAUUCCUAUGUGA	TRUE	TRUE	TRUE	TRUE
>mmu-miR-135a-1-3p MIMAT0004531 Mus musculus miR-135a-1-3p	UAUAGGGAUUGGAGCCGUGGCG	miR-135a-1-3p	>hsa-miR-135a-3p MIMAT0004595 Homo sapiens miR-135a-3p	UAUAGGGAUUGGAGCCGUGGCG	miR-135a-3p	43.5986	UAUAGGGAUUGGAGCCGUGGCG	TRUE	TRUE	TRUE	TRUE
>mmu-miR-136-5p MIMAT0000148 Mus musculus miR-136-5p	ACUCCAUUUGUUUUGAUGAUGG	miR-136-5p	>hsa-miR-136-5p MIMAT0000448 Homo sapiens miR-136-5p	ACUCCAUUUGUUUUGAUGAUGGA	miR-136-5p	29.5986	ACUCCAUUUGUUUUGAUGAUGG-	TRUE	TRUE	TRUE	TRUE
>mmu-miR-137-3p MIMAT0000149 Mus musculus miR-137-3p	UUAUUGCUUAAGAAUACGCGUAG	miR-137-3p	>hsa-miR-137 MIMAT0000429 Homo sapiens miR-137	UUAUUGCUUAAGAAUACGCGUAG	miR-137 MIMAT0000429 Homo sap	45.5804	UUAUUGCUUAAGAAUACGCGUAG	TRUE	TRUE	TRUE	TRUE
>mmu-miR-547-3p MIMAT0003173 Mus musculus miR-547-3p	CUUGGUACAUCUUUGAGUGAG	miR-547-3p	>hsa-miR-571 MIMAT0003236 Homo sapiens miR-571	UGAGUUGGCCAUCUGAGUGAG	miR-571 MIMAT0003236 Homo sap	-34.0905	C---UUGGUACAUCUUUGAGUGAG	FALSE	FALSE	FALSE	TRUE
>mmu-miR-367-5p MIMAT0017214 Mus musculus miR-367-5p	ACUGUUGCUAACAUGCAACUC	miR-367-5p	>hsa-miR-367-5p MIMAT0004686 Homo sapiens miR-367-5p	ACUGUUGCUAAUAUGCAACUCU	miR-367-5p	19.7358	ACUGUUGCUAACAUGCAACUC-	FALSE	FALSE	TRUE	TRUE
>mmu-miR-367-3p MIMAT0003181 Mus musculus miR-367-3p	AAUUGCACUUUAGCAAUGGUGA	miR-367-3p	>hsa-miR-367-3p MIMAT0000719 Homo sapiens miR-367-3p	AAUUGCACUUUAGCAAUGGUGA	miR-367-3p	43.5986	AAUUGCACUUUAGCAAUGGUGA	TRUE	TRUE	TRUE	TRUE
>mmu-miR-494-3p MIMAT0003182 Mus musculus miR-494-3p	UGAAACAUACACGGGAAACCUC	miR-494-3p	>hsa-miR-494 MIMAT0002816 Homo sapiens miR-494	UGAAACAUACACGGGAAACCUC	miR-494 MIMAT0002816 Homo sap	43.5986	UGAAACAUACACGGGAAACCUC	TRUE	TRUE	TRUE	TRUE
>mmu-miR-487b-3p MIMAT0003184 Mus musculus miR-487b-3p	AAUCGUACAGGGUCAUCCACUU	miR-487b-3p	>hsa-miR-487b MIMAT0003180 Homo sapiens miR-487b	AAUCGUACAGGGUCAUCCACUU	miR-487b MIMAT0003180 Homo sap	43.5986	AAUCGUACAGGGUCAUCCACUU	TRUE	TRUE	TRUE	TRUE
>mmu-miR-369-5p MIMAT0003185 Mus musculus miR-369-5p	AGAUCGACCGUGUUAUAUUCGC	miR-369-5p	>hsa-miR-369-5p MIMAT0001621 Homo sapiens miR-369-5p	AGAUCGACCGUGUUAUAUUCGC	miR-369-5p	43.5986	AGAUCGACCGUGUUAUAUUCGC	TRUE	TRUE	TRUE	TRUE
>mmu-miR-369-3p MIMAT0003186 Mus musculus miR-369-3p	AAUAAUACAUGGUUGAUCUUU	miR-369-3p	>hsa-miR-369-3p MIMAT0000721 Homo sapiens miR-369-3p	AAUAAUACAUGGUUGAUCUUU	miR-369-3p	41.6169	AAUAAUACAUGGUUGAUCUUU	TRUE	TRUE	TRUE	TRUE
>mmu-miR-20b-5p MIMAT0003187 Mus musculus miR-20b-5p	CAAAGUGCUCAUAGUGCAGGUAG	miR-20b-5p	>hsa-miR-17-5p MIMAT0000070 Homo sapiens miR-17-5p	CAAAGUGCUUACAGUGCAGGUAG	miR-17-5p	29.8183	CAAAGUGCUCAUAGUGCAGGUAG	TRUE	TRUE	TRUE	TRUE
>mmu-miR-20b-5p MIMAT0003187 Mus musculus miR-20b-5p	CAAAGUGCUCAUAGUGCAGGUAG	miR-20b-5p	>hsa-miR-20a-5p MIMAT0000075 Homo sapiens miR-20a-5p	UAAAGUGCUUAUAGUGCAGGUAG	miR-20a-5p	29.8183	CAAAGUGCUCAUAGUGCAGGUAG	TRUE	TRUE	TRUE	TRUE
>mmu-miR-20b-5p MIMAT0003187 Mus musculus miR-20b-5p	CAAAGUGCUCAUAGUGCAGGUAG	miR-20b-5p	>hsa-miR-93-5p MIMAT0000093 Homo sapiens miR-93-5p	CAAAGUGCUGUUCGUGCAGGUAG	miR-93-5p	21.9373	CAAAGUGCUCAUAGUGCAGGUAG	FALSE	TRUE	TRUE	TRUE
>mmu-miR-20b-5p MIMAT0003187 Mus musculus miR-20b-5p	CAAAGUGCUCAUAGUGCAGGUAG	miR-20b-5p	>hsa-miR-106a-5p MIMAT0000103 Homo sapiens miR-106a-5p	AAAAGUGCUUACAGUGCAGGUAG	miR-106a-5p	21.9373	CAAAGUGCUCAUAGUGCAGGUAG	TRUE	TRUE	TRUE	TRUE
>mmu-miR-20b-5p MIMAT0003187 Mus musculus miR-20b-5p	CAAAGUGCUCAUAGUGCAGGUAG	miR-20b-5p	>hsa-miR-20b-5p MIMAT0001413 Homo sapiens miR-20b-5p	CAAAGUGCUCAUAGUGCAGGUAG	miR-20b-5p	45.5804	CAAAGUGCUCAUAGUGCAGGUAG	TRUE	TRUE	TRUE	TRUE
>mmu-miR-450a-2-3p MIMAT0004789 Mus musculus miR-450a-2-3p	AUUGGGGAUGCUUUGCAUUCAU	miR-450a-2-3p	>hsa-miR-450a-3p MIMAT0022700 Homo sapiens miR-450a-3p	AUUGGGGACAUUUUGCAUUCAU	miR-450a-3p	19.9555	AUUGGGGAUGCUUUGCAUUCAU	TRUE	TRUE	TRUE	TRUE
>mmu-miR-302b-3p MIMAT0003374 Mus musculus miR-302b-3p	UAAGUGCUUCCAUGUUUUAGUAG	miR-302b-3p	>hsa-miR-302b-3p MIMAT0000715 Homo sapiens miR-302b-3p	UAAGUGCUUCCAUGUUUUAGUAG	miR-302b-3p	45.5804	UAAGUGCUUCCAUGUUUUAGUAG	TRUE	TRUE	TRUE	TRUE
>mmu-miR-302c-3p MIMAT0003376 Mus musculus miR-302c-3p	AAGUGCUUCCAUGUUUCAGUGG	miR-302c-3p	>hsa-miR-302c-3p MIMAT0000717 Homo sapiens miR-302c-3p	UAAGUGCUUCCAUGUUUCAGUGG	miR-302c-3p	29.5986	-AAGUGCUUCCAUGUUUCAGUGG	TRUE	TRUE	TRUE	TRUE
>mmu-miR-302d-5p MIMAT0017225 Mus musculus miR-302d-5p	ACUUUAACAUGGAGGCACUUGCU	miR-302d-5p	>hsa-miR-302d-5p MIMAT0004685 Homo sapiens miR-302d-5p	ACUUUAACAUGGAGGCACUUGC	miR-302d-5p	29.5986	ACUUUAACAUGGAGGCACUUGCU	TRUE	TRUE	TRUE	TRUE
>mmu-miR-302d-3p MIMAT0003377 Mus musculus miR-302d-3p	UAAGUGCUUCCAUGUUUGAGUGU	miR-302d-3p	>hsa-miR-302d-3p MIMAT0000718 Homo sapiens miR-302d-3p	UAAGUGCUUCCAUGUUUGAGUGU	miR-302d-3p	45.5804	UAAGUGCUUCCAUGUUUGAGUGU	TRUE	TRUE	TRUE	TRUE
>mmu-miR-302d-3p MIMAT0003377 Mus musculus miR-302d-3p	UAAGUGCUUCCAUGUUUGAGUGU	miR-302d-3p	>hsa-miR-371a-3p MIMAT0000723 Homo sapiens miR-371a-3p	AAGUGCCGCCAUCUUUUGAGUGU	miR-371a-3p	-8.04449	UAAGUGCUUCCAUGU-UUGAGUGU	FALSE	FALSE	TRUE	TRUE
>mmu-miR-1224-5p MIMAT0005460 Mus musculus miR-1224-5p	GUGAGGACUGGGGAGGUGGAG	miR-1224-5p	>hsa-miR-1224-5p MIMAT0005458 Homo sapiens miR-1224-5p	GUGAGGACUCGGGAGGUGG	miR-1224-5p	11.7723	GUGAGGACUGGGGAGGUGGAG	FALSE	FALSE	TRUE	TRUE
>mmu-miR-1224-5p MIMAT0005460 Mus musculus miR-1224-5p	GUGAGGACUGGGGAGGUGGAG	miR-1224-5p	>hsa-miR-4459 MIMAT0018981 Homo sapiens miR-4459	CCAGGAGGCGGAGGAGGUGGAG	miR-4459 MIMAT0018981 Homo sap	-23.889	GUGAGGA--CUGGGGAGGUGGAG	FALSE	TRUE	TRUE	TRUE
>mmu-miR-1224-3p MIMAT0017231 Mus musculus miR-1224-3p	CCCCACCUCUUCUCUCCUCAG	miR-1224-3p	>hsa-miR-1224-3p MIMAT0005459 Homo sapiens miR-1224-3p	CCCCACCUCCUCUCUCCUCAG	miR-1224-3p	33.7358	CCCCACCUCUUCUCUCCUCAG	TRUE	TRUE	TRUE	TRUE
>mmu-miR-1224-3p MIMAT0017231 Mus musculus miR-1224-3p	CCCCACCUCUUCUCUCCUCAG	miR-1224-3p	>hsa-miR-3150a-5p MIMAT0019206 Homo sapiens miR-3150a-5p	CAACCUCGACGAUCUCCUCAGC	miR-3150a-5p	-35.9898	CCCCACCUCUUC--UCUCCUCAG-	FALSE	FALSE	TRUE	TRUE
>mmu-miR-1247-5p MIMAT0014800 Mus musculus miR-1247-5p	ACCCGUCCCGUUCGUCCCCGGA	miR-1247-5p	>hsa-miR-1247-5p MIMAT0005899 Homo sapiens miR-1247-5p	ACCCGUCCCGUUCGUCCCCGGA	miR-1247-5p	43.5986	ACCCGUCCCGUUCGUCCCCGGA	TRUE	TRUE	TRUE	TRUE
>mmu-miR-1247-3p MIMAT0014801 Mus musculus miR-1247-3p	CGGGAACGUCGAGACUGGAGC	miR-1247-3p	>hsa-miR-1247-3p MIMAT0022721 Homo sapiens miR-1247-3p	CCCCGGGAACGUCGAGACUGGAGC	miR-1247-3p	19.6169	C---GGGAACGUCGAGACUGGAGC	TRUE	TRUE	TRUE	TRUE
>mmu-miR-301b-5p MIMAT0017232 Mus musculus miR-301b-5p	GCUCUGACUAGGUUGCACUACU	miR-301b-5p	>hsa-miR-142-5p MIMAT0000433 Homo sapiens miR-142-5p	CAUAAAGUAGAAAGCACUACU	miR-142-5p	-35.4315	GCUCUGACUAGGUUGCACUACU	FALSE	FALSE	FALSE	TRUE
>mmu-miR-301b-5p MIMAT0017232 Mus musculus miR-301b-5p	GCUCUGACUAGGUUGCACUACU	miR-301b-5p	>hsa-miR-301a-5p MIMAT0022696 Homo sapiens miR-301a-5p	GCUCUGACUUUAUUGCACUACU	miR-301a-5p	19.9555	GCUCUGACUAGGUUGCACUACU	FALSE	TRUE	TRUE	TRUE
>mmu-miR-301b-5p MIMAT0017232 Mus musculus miR-301b-5p	GCUCUGACUAGGUUGCACUACU	miR-301b-5p	>hsa-miR-130b-5p MIMAT0004680 Homo sapiens miR-130b-5p	ACUCUUUCCCUGUUGCACUAC	miR-130b-5p	-19.6694	GCUCUGACUAGGUUGCACUACU	FALSE	TRUE	TRUE	TRUE
>mmu-miR-301b-3p MIMAT0004186 Mus musculus miR-301b-3p	CAGUGCAAUGGUAUUGUCAAAGC	miR-301b-3p	>hsa-miR-301a-3p MIMAT0000688 Homo sapiens miR-301a-3p	CAGUGCAAUAGUAUUGUCAAAGC	miR-301a-3p	37.6993	CAGUGCAAUGGUAUUGUCAAAGC	TRUE	TRUE	TRUE	TRUE
>mmu-miR-301b-3p MIMAT0004186 Mus musculus miR-301b-3p	CAGUGCAAUGGUAUUGUCAAAGC	miR-301b-3p	>hsa-miR-301b MIMAT0004958 Homo sapiens miR-301b	CAGUGCAAUGAUAUUGUCAAAGC	miR-301b MIMAT0004958 Homo sap	37.6993	CAGUGCAAUGGUAUUGUCAAAGC	TRUE	TRUE	TRUE	TRUE
>mmu-miR-675-5p MIMAT0003725 Mus musculus miR-675-5p	UGGUGCGGAAAGGGCCCACAGU	miR-675-5p	>hsa-miR-675-5p MIMAT0004284 Homo sapiens miR-675-5p	UGGUGCGGAGAGGGCCCACAGUG	miR-675-5p	21.7176	UGGUGCGGAAAGGGCCCACAGU-	TRUE	TRUE	TRUE	TRUE
>mmu-miR-675-3p MIMAT0003726 Mus musculus miR-675-3p	CUGUAUGCCCUAACCGCUCAGU	miR-675-3p	>hsa-miR-675-3p MIMAT0006790 Homo sapiens miR-675-3p	CUGUAUGCCCUCACCGCUCA	miR-675-3p	13.7541	CUGUAUGCCCUAACCGCUCAGU	FALSE	FALSE	FALSE	TRUE
>mmu-miR-744-5p MIMAT0004187 Mus musculus miR-744-5p	UGCGGGGCUAGGGCUAACAGCA	miR-744-5p	>hsa-miR-744-5p MIMAT0004945 Homo sapiens miR-744-5p	UGCGGGGCUAGGGCUAACAGCA	miR-744-5p	43.5986	UGCGGGGCUAGGGCUAACAGCA	TRUE	TRUE	TRUE	TRUE
>mmu-miR-744-3p MIMAT0004820 Mus musculus miR-744-3p	CUGUUGCCACUAACCUCAACCU	miR-744-3p	>hsa-miR-744-3p MIMAT0004946 Homo sapiens miR-744-3p	CUGUUGCCACUAACCUCAACCU	miR-744-3p	43.5986	CUGUUGCCACUAACCUCAACCU	TRUE	TRUE	TRUE	TRUE
>mmu-miR-374b-5p MIMAT0003727 Mus musculus miR-374b-5p	AUAUAAUACAACCUGCUAAGUG	miR-374b-5p	>hsa-miR-374b-5p MIMAT0004955 Homo sapiens miR-374b-5p	AUAUAAUACAACCUGCUAAGUG	miR-374b-5p	43.5986	AUAUAAUACAACCUGCUAAGUG	TRUE	TRUE	TRUE	TRUE
>mmu-miR-216b-5p MIMAT0003729 Mus musculus miR-216b-5p	AAAUCUCUGCAGGCAAAUGUGA	miR-216b-5p	>hsa-miR-216b MIMAT0004959 Homo sapiens miR-216b	AAAUCUCUGCAGGCAAAUGUGA	miR-216b MIMAT0004959 Homo sap	43.5986	AAAUCUCUGCAGGCAAAUGUGA	TRUE	TRUE	TRUE	TRUE
>mmu-miR-216b-3p MIMAT0017233 Mus musculus miR-216b-3p	ACACUUACCUGUAGAGAUUCUU	miR-216b-3p	>hsa-miR-492 MIMAT0002812 Homo sapiens miR-492	AGGACCUGCGGGACAAGAUUCUU	miR-492 MIMAT0002812 Homo sap	-33.4497	AC-ACUUACCUGUAGAGAUUCUU	FALSE	FALSE	FALSE	TRUE
>mmu-miR-592-5p MIMAT0003730 Mus musculus miR-592-5p	AUUGUGUCAAUAUGCGAUGAUGU	miR-592-5p	>hsa-miR-592 MIMAT0003260 Homo sapiens miR-592	UUGUGUCAAUAUGCGAUGAUGU	miR-592 MIMAT0003260 Homo sap	29.5986	AUUGUGUCAAUAUGCGAUGAUGU	TRUE	TRUE	TRUE	TRUE
>mmu-miR-1264-3p MIMAT0014803 Mus musculus miR-1264-3p	CAAAUCUUAUUUGAGCACCUGU	miR-1264-3p	>hsa-miR-1264 MIMAT0005791 Homo sapiens miR-1264	CAAGUCUUAUUUGAGCACCUGUU	miR-1264 MIMAT0005791 Homo sap	21.7176	CAAAUCUUAUUUGAGCACCUGU-	TRUE	TRUE	TRUE	TRUE
>mmu-miR-551b-5p MIMAT0017236 Mus musculus miR-551b-5p	GAAAUCAAGCUUGGGUGAGACCU	miR-551b-5p	>hsa-miR-551b-5p MIMAT0004794 Homo sapiens miR-551b-5p	GAAAUCAAGCGUGGGUGAGACC	miR-551b-5p	21.7176	GAAAUCAAGCUUGGGUGAGACCU	TRUE	TRUE	TRUE	TRUE
>mmu-miR-551b-5p MIMAT0017236 Mus musculus miR-551b-5p	GAAAUCAAGCUUGGGUGAGACCU	miR-551b-5p	>hsa-miR-1285-3p MIMAT0005876 Homo sapiens miR-1285-3p	UCUGGGCAACAAAGUGAGACCU	miR-1285-3p	-51.8526	----GAAAUCAAGCUUGGGUGAGACCU	FALSE	FALSE	TRUE	TRUE
>mmu-miR-551b-3p MIMAT0003890 Mus musculus miR-551b-3p	GCGACCCAUACUUGGUUUCAG	miR-551b-3p	>hsa-miR-551b-3p MIMAT0003233 Homo sapiens miR-551b-3p	GCGACCCAUACUUGGUUUCAG	miR-551b-3p	41.6169	GCGACCCAUACUUGGUUUCAG	TRUE	TRUE	TRUE	TRUE
>mmu-miR-1249-3p MIMAT0010560 Mus musculus miR-1249-3p	ACGCCCUUCCCCCCCUUCUUCA	miR-1249-3p	>hsa-miR-1249 MIMAT0005901 Homo sapiens miR-1249	ACGCCCUUCCCCCCCUUCUUCA	miR-1249 MIMAT0005901 Homo sap	43.5986	ACGCCCUUCCCCCCCUUCUUCA	TRUE	TRUE	TRUE	TRUE
>mmu-miR-671-5p MIMAT0003731 Mus musculus miR-671-5p	AGGAAGCCCUGGAGGGGCUGGAG	miR-671-5p	>hsa-miR-671-5p MIMAT0003880 Homo sapiens miR-671-5p	AGGAAGCCCUGGAGGGGCUGGAG	miR-671-5p	45.5804	AGGAAGCCCUGGAGGGGCUGGAG	TRUE	TRUE	TRUE	TRUE
>mmu-miR-671-3p MIMAT0004821 Mus musculus miR-671-3p	UCCGGUUCUCAGGGCUCCACC	miR-671-3p	>hsa-miR-671-3p MIMAT0004819 Homo sapiens miR-671-3p	UCCGGUUCUCAGGGCUCCACC	miR-671-3p	41.6169	UCCGGUUCUCAGGGCUCCACC	TRUE	TRUE	TRUE	TRUE
>mmu-miR-668-5p MIMAT0017237 Mus musculus miR-668-5p	GUAAGUGUGCCUCGGGUGAGCAUG	miR-668-5p	>hsa-miR-767-5p MIMAT0003882 Homo sapiens miR-767-5p	UGCACCAUGGUUGUCUGAGCAUG	miR-767-5p	-47.23	GUAAGUGUGCCUCGGGUGAGCAUG	FALSE	FALSE	FALSE	TRUE
>mmu-miR-668-3p MIMAT0003732 Mus musculus miR-668-3p	UGUCACUCGGCUCGGCCCACUACC	miR-668-3p	>hsa-miR-668 MIMAT0003881 Homo sapiens miR-668	UGUCACUCGGCUCGGCCCACUAC	miR-668 MIMAT0003881 Homo sap	31.5804	UGUCACUCGGCUCGGCCCACUACC	TRUE	TRUE	TRUE	TRUE
>mmu-miR-665-5p MIMAT0017238 Mus musculus miR-665-5p	AGGGGCCUCUGCCUCUAUCCAGGAUU	miR-665-5p	>hsa-miR-4282 MIMAT0016912 Homo sapiens miR-4282	UAAAAUUUGCAUCCAGGA	miR-4282 MIMAT0016912 Homo sap	-73.6146	AGGGGCCUCUGCCUCUAUCCAGGAUU	FALSE	FALSE	FALSE	TRUE
>mmu-miR-665-5p MIMAT0017238 Mus musculus miR-665-5p	AGGGGCCUCUGCCUCUAUCCAGGAUU	miR-665-5p	>hsa-miR-4328 MIMAT0016926 Homo sapiens miR-4328	CCAGUUUUCCCAGGAUU	miR-4328 MIMAT0016926 Homo sap	-59.5964	AGGGGCCUCUGCCUCUAUCCAGGAUU	FALSE	FALSE	FALSE	TRUE
>mmu-miR-762 MIMAT0003892 Mus musculus miR-762	GGGGCUGGGGCCGGGACAGAGC		>hsa-miR-339-3p MIMAT0004702 Homo sapiens miR-339-3p	UGAGCGCCUCGACGACAGAGCCG	miR-339-3p	-53.4315	GGGGCUGGGGCCGGGACAGAGC--	FALSE	FALSE	FALSE	TRUE
>mmu-miR-3475-5p MIMAT0026642 Mus musculus miR-3475-5p	AAAUCAUGUACCCCCACAGAGG	miR-3475-5p	>hsa-miR-4435 MIMAT0018951 Homo sapiens miR-4435	AUGGCCAGAGCUCACACAGAGG	miR-4435 MIMAT0018951 Homo sap	-27.3307	AAAUCAUGUACCCCCACAGAGG	FALSE	FALSE	FALSE	TRUE
>mmu-miR-802-5p MIMAT0004188 Mus musculus miR-802-5p	UCAGUAACAAAGAUUCAUCCUU	miR-802-5p	>hsa-miR-802 MIMAT0004185 Homo sapiens miR-802	CAGUAACAAAGAUUCAUCCUUGU	miR-802 MIMAT0004185 Homo sap	9.61688	UCAGUAACAAAGAUUCAUCCUU--	TRUE	TRUE	TRUE	TRUE
>mmu-miR-670-5p MIMAT0003736 Mus musculus miR-670-5p	AUCCCUGAGUGUAUGUGGUGAA	miR-670-5p	>hsa-miR-670 MIMAT0010357 Homo sapiens miR-670	GUCCCUGAGUGUAUGUGGUG	miR-670 MIMAT0010357 Homo sap	13.7541	AUCCCUGAGUGUAUGUGGUGAA	TRUE	TRUE	TRUE	TRUE
>mmu-miR-1298-5p MIMAT0014809 Mus musculus miR-1298-5p	UUCAUUCGGCUGUCCAGAUGUA	miR-1298-5p	>hsa-miR-1298 MIMAT0005800 Homo sapiens miR-1298	UUCAUUCGGCUGUCCAGAUGUA	miR-1298 MIMAT0005800 Homo sap	43.5986	UUCAUUCGGCUGUCCAGAUGUA	TRUE	TRUE	TRUE	TRUE
>mmu-miR-761 MIMAT0003893 Mus musculus miR-761	GCAGCAGGGUGAAACUGACACA		>hsa-miR-761 MIMAT0010364 Homo sapiens miR-761	GCAGCAGGGUGAAACUGACACA	miR-761 MIMAT0010364 Homo sap	43.5986	GCAGCAGGGUGAAACUGACACA	TRUE	TRUE	TRUE	TRUE
>mmu-miR-764-5p MIMAT0003894 Mus musculus miR-764-5p	GGUGCUCACAUGUCCUCCU	miR-764-5p	>hsa-miR-764 MIMAT0010367 Homo sapiens miR-764	GCAGGUGCUCACUUGUCCUCCU	miR-764 MIMAT0010367 Homo sap	7.77232	G---GUGCUCACAUGUCCUCCU	FALSE	FALSE	TRUE	TRUE
>mmu-miR-759 MIMAT0003897 Mus musculus miR-759	GCAGAGUGCAAACAAUUUUGAC		>hsa-miR-759 MIMAT0010497 Homo sapiens miR-759	GCAGAGUGCAAACAAUUUUGAC	miR-759 MIMAT0010497 Homo sap	43.5986	GCAGAGUGCAAACAAUUUUGAC	TRUE	TRUE	TRUE	TRUE
>mmu-miR-496a-5p MIMAT0017244 Mus musculus miR-496a-5p	AGGUUGCCCAUGGUGUGUUCA	miR-496a-5p	>hsa-miR-624-5p MIMAT0003293 Homo sapiens miR-624-5p	UAGUACCAGUACCUUGUGUUCA	miR-624-5p	-43.3125	AGGUUGCCC-AUGGUGUGUUCA	FALSE	FALSE	FALSE	TRUE
>mmu-miR-496a-3p MIMAT0003738 Mus musculus miR-496a-3p	UGAGUAUUACAUGGCCAAUCUC	miR-496a-3p	>hsa-miR-496 MIMAT0002818 Homo sapiens miR-496	UGAGUAUUACAUGGCCAAUCUC	miR-496 MIMAT0002818 Homo sap	43.5986	UGAGUAUUACAUGGCCAAUCUC	TRUE	TRUE	TRUE	TRUE
>mmu-miR-760-3p MIMAT0003898 Mus musculus miR-760-3p	CGGCUCUGGGUCUGUGGGGA	miR-760-3p	>hsa-miR-760 MIMAT0004957 Homo sapiens miR-760	CGGCUCUGGGUCUGUGGGGA	miR-760 MIMAT0004957 Homo sap	39.6351	CGGCUCUGGGUCUGUGGGGA	TRUE	TRUE	TRUE	TRUE
>mmu-miR-488-5p MIMAT0003449 Mus musculus miR-488-5p	CCCAGAUAAUAGCACUCUCAA	miR-488-5p	>hsa-miR-488-5p MIMAT0002804 Homo sapiens miR-488-5p	CCCAGAUAAUGGCACUCUCAA	miR-488-5p	33.7358	CCCAGAUAAUAGCACUCUCAA	FALSE	TRUE	TRUE	TRUE
>mmu-miR-488-3p MIMAT0003450 Mus musculus miR-488-3p	UUGAAAGGCUGUUUCUUGGUC	miR-488-3p	>hsa-miR-488-3p MIMAT0004763 Homo sapiens miR-488-3p	UUGAAAGGCUAUUUCUUGGUC	miR-488-3p	33.7358	UUGAAAGGCUGUUUCUUGGUC	FALSE	TRUE	TRUE	TRUE
>mmu-miR-677-5p MIMAT0003451 Mus musculus miR-677-5p	UUCAGUGAUGAUUAGCUUCUGA	miR-677-5p	>hsa-miR-4531 MIMAT0019070 Homo sapiens miR-4531	AUGGAGAAGGCUUCUGA	miR-4531 MIMAT0019070 Homo sap	-37.8343	UUCAGUGAUGAUUAGCUUCUGA	FALSE	FALSE	FALSE	TRUE
>mmu-miR-677-3p MIMAT0017246 Mus musculus miR-677-3p	GAAGCCAGAUGCCGUUCCUGAGAAGG	miR-677-3p	>hsa-miR-513a-3p MIMAT0004777 Homo sapiens miR-513a-3p	UAAAUUUCACCUUUCUGAGAAGG	miR-513a-3p	-31.5869	GAAGCCAGAUGCCGUUCCUGAGAAGG	FALSE	FALSE	TRUE	TRUE
>mmu-miR-677-3p MIMAT0017246 Mus musculus miR-677-3p	GAAGCCAGAUGCCGUUCCUGAGAAGG	miR-677-3p	>hsa-miR-320e MIMAT0015072 Homo sapiens miR-320e	AAAGCUGGGUUGAGAAGG	miR-320e MIMAT0015072 Homo sap	-37.8526	GAAGCCAGAUGCCGUUCCUGAGAAGG	FALSE	FALSE	FALSE	TRUE
>mmu-miR-497a-5p MIMAT0003453 Mus musculus miR-497a-5p	CAGCAGCACACUGUGGUUUGUA	miR-497a-5p	>hsa-miR-497-5p MIMAT0002820 Homo sapiens miR-497-5p	CAGCAGCACACUGUGGUUUGU	miR-497-5p	27.6169	CAGCAGCACACUGUGGUUUGUA	TRUE	TRUE	TRUE	TRUE
>mmu-miR-497a-3p MIMAT0017247 Mus musculus miR-497a-3p	CAAACCACACUGUGGUGUUAG	miR-497a-3p	>hsa-miR-497-3p MIMAT0004768 Homo sapiens miR-497-3p	CAAACCACACUGUGGUGUUAGA	miR-497-3p	27.6169	CAAACCACACUGUGGUGUUAG-	TRUE	TRUE	TRUE	TRUE
>mmu-miR-423-5p MIMAT0004825 Mus musculus miR-423-5p	UGAGGGGCAGAGAGCGAGACUUU	miR-423-5p	>hsa-miR-423-5p MIMAT0004748 Homo sapiens miR-423-5p	UGAGGGGCAGAGAGCGAGACUUU	miR-423-5p	45.5804	UGAGGGGCAGAGAGCGAGACUUU	TRUE	TRUE	TRUE	TRUE
>mmu-miR-423-3p MIMAT0003454 Mus musculus miR-423-3p	AGCUCGGUCUGAGGCCCCUCAGU	miR-423-3p	>hsa-miR-423-3p MIMAT0001340 Homo sapiens miR-423-3p	AGCUCGGUCUGAGGCCCCUCAGU	miR-423-3p	45.5804	AGCUCGGUCUGAGGCCCCUCAGU	TRUE	TRUE	TRUE	TRUE
>mmu-miR-495-3p MIMAT0003456 Mus musculus miR-495-3p	AAACAAACAUGGUGCACUUCUU	miR-495-3p	>hsa-miR-495 MIMAT0002817 Homo sapiens miR-495	AAACAAACAUGGUGCACUUCUU	miR-495 MIMAT0002817 Homo sap	43.5986	AAACAAACAUGGUGCACUUCUU	TRUE	TRUE	TRUE	TRUE
>mmu-miR-495-3p MIMAT0003456 Mus musculus miR-495-3p	AAACAAACAUGGUGCACUUCUU	miR-495-3p	>hsa-miR-543 MIMAT0004954 Homo sapiens miR-543	AAACAUUCGCGGUGCACUUCUU	miR-543 MIMAT0004954 Homo sap	12.0745	AAACAAACAUGGUGCACUUCUU	TRUE	TRUE	TRUE	TRUE
>mmu-miR-691 MIMAT0003470 Mus musculus miR-691	AUUCCUGAAGAGAGGCAGAAAA		>hsa-miR-378b MIMAT0014999 Homo sapiens miR-378b	ACUGGACUUGGAGGCAGAA	miR-378b MIMAT0014999 Homo sap	-47.9533	AUUCCUGAA--GAGAGGCAGAAAA	FALSE	FALSE	TRUE	TRUE
>mmu-miR-146b-5p MIMAT0003475 Mus musculus miR-146b-5p	UGAGAACUGAAUUCCAUAGGCU	miR-146b-5p	>hsa-miR-146b-5p MIMAT0002809 Homo sapiens miR-146b-5p	UGAGAACUGAAUUCCAUAGGCU	miR-146b-5p	43.5986	UGAGAACUGAAUUCCAUAGGCU	TRUE	TRUE	TRUE	TRUE
>mmu-miR-669b-5p MIMAT0003476 Mus musculus miR-669b-5p	AGUUUUGUGUGCAUGUGCAUGU	miR-669b-5p	>hsa-miR-297 MIMAT0004450 Homo sapiens miR-297	AUGUAUGUGUGCAUGUGCAUG	miR-297 MIMAT0004450 Homo sap	3.97375	AGUUUUGUGUGCAUGUGCAUGU	TRUE	TRUE	TRUE	TRUE
>mmu-miR-499-5p MIMAT0003482 Mus musculus miR-499-5p	UUAAGACUUGCAGUGAUGUUU	miR-499-5p	>hsa-miR-499a-5p MIMAT0002870 Homo sapiens miR-499a-5p	UUAAGACUUGCAGUGAUGUUU	miR-499a-5p	41.6169	UUAAGACUUGCAGUGAUGUUU	TRUE	TRUE	TRUE	TRUE
>mmu-miR-499-3p MIMAT0017254 Mus musculus miR-499-3p	GAACAUCACAGCAAGUCUGUGCU	miR-499-3p	>hsa-miR-499a-3p MIMAT0004772 Homo sapiens miR-499a-3p	AACAUCACAGCAAGUCUGUGCU	miR-499a-3p	29.5986	GAACAUCACAGCAAGUCUGUGCU	TRUE	TRUE	TRUE	TRUE
>mmu-miR-455-5p MIMAT0003485 Mus musculus miR-455-5p	UAUGUGCCUUUGGACUACAUCG	miR-455-5p	>hsa-miR-455-5p MIMAT0003150 Homo sapiens miR-455-5p	UAUGUGCCUUUGGACUACAUCG	miR-455-5p	43.5986	UAUGUGCCUUUGGACUACAUCG	TRUE	TRUE	TRUE	TRUE
>mmu-miR-455-3p MIMAT0003742 Mus musculus miR-455-3p	GCAGUCCACGGGCAUAUACAC	miR-455-3p	>hsa-miR-455-3p MIMAT0004784 Homo sapiens miR-455-3p	GCAGUCCAUGGGCAUAUACAC	miR-455-3p	33.7358	GCAGUCCACGGGCAUAUACAC	TRUE	TRUE	TRUE	TRUE
>mmu-miR-491-5p MIMAT0003486 Mus musculus miR-491-5p	AGUGGGGAACCCUUCCAUGAGG	miR-491-5p	>hsa-miR-491-5p MIMAT0002807 Homo sapiens miR-491-5p	AGUGGGGAACCCUUCCAUGAGG	miR-491-5p	43.5986	AGUGGGGAACCCUUCCAUGAGG	TRUE	TRUE	TRUE	TRUE
>mmu-miR-491-3p MIMAT0017255 Mus musculus miR-491-3p	CUUAUGCAAGAUUCCCUUCUAC	miR-491-3p	>hsa-miR-491-3p MIMAT0004765 Homo sapiens miR-491-3p	CUUAUGCAAGAUUCCCUUCUAC	miR-491-3p	43.5986	CUUAUGCAAGAUUCCCUUCUAC	TRUE	TRUE	TRUE	TRUE
>mmu-miR-708-5p MIMAT0004828 Mus musculus miR-708-5p	AAGGAGCUUACAAUCUAGCUGGG	miR-708-5p	>hsa-miR-708-5p MIMAT0004926 Homo sapiens miR-708-5p	AAGGAGCUUACAAUCUAGCUGGG	miR-708-5p	45.5804	AAGGAGCUUACAAUCUAGCUGGG	TRUE	TRUE	TRUE	TRUE
>mmu-miR-708-3p MIMAT0003498 Mus musculus miR-708-3p	CAACUAGACUGUGAGCUUCUAG	miR-708-3p	>hsa-miR-708-3p MIMAT0004927 Homo sapiens miR-708-3p	CAACUAGACUGUGAGCUUCUAG	miR-708-3p	43.5986	CAACUAGACUGUGAGCUUCUAG	TRUE	TRUE	TRUE	TRUE
>mmu-miR-501-3p MIMAT0003509 Mus musculus miR-501-3p	AAUGCACCCGGGCAAGGAUUUG	miR-501-3p	>hsa-miR-4668-5p MIMAT0019745 Homo sapiens miR-4668-5p	AGGGAAAAAAAAAAGGAUUUGUC	miR-4668-5p	-61.3125	AAUGCACCCGGGCAAGGAUUUG--	FALSE	FALSE	TRUE	TRUE
>mmu-miR-450b-5p MIMAT0003511 Mus musculus miR-450b-5p	UUUUGCAGUAUGUUCCUGAAUA	miR-450b-5p	>hsa-miR-450b-5p MIMAT0004909 Homo sapiens miR-450b-5p	UUUUGCAAUAUGUUCCUGAAUA	miR-450b-5p	35.7176	UUUUGCAGUAUGUUCCUGAAUA	TRUE	TRUE	TRUE	TRUE
>mmu-miR-505-5p MIMAT0017259 Mus musculus miR-505-5p	GGGAGCCAGGAAGUAUUGAUGUU	miR-505-5p	>hsa-miR-505-5p MIMAT0004776 Homo sapiens miR-505-5p	GGGAGCCAGGAAGUAUUGAUGU	miR-505-5p	29.5986	GGGAGCCAGGAAGUAUUGAUGUU	TRUE	TRUE	TRUE	TRUE
>mmu-miR-652-5p MIMAT0017260 Mus musculus miR-652-5p	CAACCCUAGGAGGGGGUGCCAUUC	miR-652-5p	>hsa-miR-652-5p MIMAT0022709 Homo sapiens miR-652-5p	CAACCCUAGGAGAGGGUGCCAUUCA	miR-652-5p	25.6811	CAACCCUAGGAGGGGGUGCCAUUC-	TRUE	TRUE	TRUE	TRUE
>mmu-miR-652-3p MIMAT0003711 Mus musculus miR-652-3p	AAUGGCGCCACUAGGGUUGUG	miR-652-3p	>hsa-miR-652-3p MIMAT0003322 Homo sapiens miR-652-3p	AAUGGCGCCACUAGGGUUGUG	miR-652-3p	41.6169	AAUGGCGCCACUAGGGUUGUG	TRUE	TRUE	TRUE	TRUE
>mmu-miR-490-5p MIMAT0017261 Mus musculus miR-490-5p	CCAUGGAUCUCCAGGUGGGU	miR-490-5p	>hsa-miR-490-5p MIMAT0004764 Homo sapiens miR-490-5p	CCAUGGAUCUCCAGGUGGGU	miR-490-5p	39.6351	CCAUGGAUCUCCAGGUGGGU	TRUE	TRUE	TRUE	TRUE
>mmu-miR-490-3p MIMAT0003780 Mus musculus miR-490-3p	CAACCUGGAGGACUCCAUGCUG	miR-490-3p	>hsa-miR-490-3p MIMAT0002806 Homo sapiens miR-490-3p	CAACCUGGAGGACUCCAUGCUG	miR-490-3p	43.5986	CAACCUGGAGGACUCCAUGCUG	TRUE	TRUE	TRUE	TRUE
>mmu-miR-615-5p MIMAT0004837 Mus musculus miR-615-5p	GGGGGUCCCCGGUGCUCGGAUC	miR-615-5p	>hsa-miR-615-5p MIMAT0004804 Homo sapiens miR-615-5p	GGGGGUCCCCGGUGCUCGGAUC	miR-615-5p	43.5986	GGGGGUCCCCGGUGCUCGGAUC	TRUE	TRUE	TRUE	TRUE
>mmu-miR-615-3p MIMAT0003783 Mus musculus miR-615-3p	UCCGAGCCUGGGUCUCCCUCUU	miR-615-3p	>hsa-miR-615-3p MIMAT0003283 Homo sapiens miR-615-3p	UCCGAGCCUGGGUCUCCCUCUU	miR-615-3p	43.5986	UCCGAGCCUGGGUCUCCCUCUU	TRUE	TRUE	TRUE	TRUE
>mmu-miR-742-3p MIMAT0004237 Mus musculus miR-742-3p	GAAAGCCACCAUGCUGGGUAAA	miR-742-3p	>hsa-miR-3130-3p MIMAT0014994 Homo sapiens miR-3130-3p	GCUGCACCGGAGACUGGGUAA	miR-3130-3p	-51.1935	GAAAGCCACCAUGCUGGGUAAA	FALSE	FALSE	FALSE	TRUE
>mmu-miR-743a-3p MIMAT0004238 Mus musculus miR-743a-3p	GAAAGACACCAAGCUGAGUAGA	miR-743a-3p	>hsa-miR-506-3p MIMAT0002878 Homo sapiens miR-506-3p	UAAGGCACCCUUCUGAGUAGA	miR-506-3p	-11.7883	GAAAGACACCAAGCUGAGUAGA	FALSE	FALSE	TRUE	TRUE
>mmu-miR-743a-3p MIMAT0004238 Mus musculus miR-743a-3p	GAAAGACACCAAGCUGAGUAGA	miR-743a-3p	>hsa-miR-514a-3p MIMAT0002883 Homo sapiens miR-514a-3p	AUUGACACUUCUGUGAGUAGA	miR-514a-3p	-27.5504	GAAAGACACCAAGCUGAGUAGA	FALSE	FALSE	FALSE	TRUE
>mmu-miR-181d-5p MIMAT0004324 Mus musculus miR-181d-5p	AACAUUCAUUGUUGUCGGUGGGU	miR-181d-5p	>hsa-miR-181b-5p MIMAT0000257 Homo sapiens miR-181b-5p	AACAUUCAUUGCUGUCGGUGGGU	miR-181b-5p	37.6993	AACAUUCAUUGUUGUCGGUGGGU	TRUE	TRUE	TRUE	TRUE
>mmu-miR-181d-5p MIMAT0004324 Mus musculus miR-181d-5p	AACAUUCAUUGUUGUCGGUGGGU	miR-181d-5p	>hsa-miR-181d MIMAT0002821 Homo sapiens miR-181d	AACAUUCAUUGUUGUCGGUGGGU	miR-181d MIMAT0002821 Homo sap	45.5804	AACAUUCAUUGUUGUCGGUGGGU	TRUE	TRUE	TRUE	TRUE
>mmu-miR-880-3p MIMAT0004844 Mus musculus miR-880-3p	UACUCCAUCCUCUCUGAGUAGA	miR-880-3p	>hsa-miR-506-3p MIMAT0002878 Homo sapiens miR-506-3p	UAAGGCACCCUUCUGAGUAGA	miR-506-3p	-3.90729	UACUCCAUCCUCUCUGAGUAGA	FALSE	TRUE	TRUE	TRUE
>mmu-miR-880-3p MIMAT0004844 Mus musculus miR-880-3p	UACUCCAUCCUCUCUGAGUAGA	miR-880-3p	>hsa-miR-514a-3p MIMAT0002883 Homo sapiens miR-514a-3p	AUUGACACUUCUGUGAGUAGA	miR-514a-3p	-27.5504	UACUCCAUCCUCUCUGAGUAGA	FALSE	FALSE	FALSE	TRUE
>mmu-miR-190b-5p MIMAT0004852 Mus musculus miR-190b-5p	UGAUAUGUUUGAUAUUGGGUUG	miR-190b-5p	>hsa-miR-190b MIMAT0004929 Homo sapiens miR-190b	UGAUAUGUUUGAUAUUGGGUU	miR-190b MIMAT0004929 Homo sap	18.9013	UGAUAUGUUUGAUAUUGGGUUG	TRUE	TRUE	TRUE	TRUE
>mmu-miR-874-3p MIMAT0004853 Mus musculus miR-874-3p	CUGCCCUGGCCCGAGGGACCGA	miR-874-3p	>hsa-miR-874 MIMAT0004911 Homo sapiens miR-874	CUGCCCUGGCCCGAGGGACCGA	miR-874 MIMAT0004911 Homo sap	43.5986	CUGCCCUGGCCCGAGGGACCGA	TRUE	TRUE	TRUE	TRUE
>mmu-miR-876-3p MIMAT0004855 Mus musculus miR-876-3p	UAGUGGUUUACAAAGUAAUUCA	miR-876-3p	>hsa-miR-876-3p MIMAT0004925 Homo sapiens miR-876-3p	UGGUGGUUUACAAAGUAAUUCA	miR-876-3p	35.7176	UAGUGGUUUACAAAGUAAUUCA	TRUE	TRUE	TRUE	TRUE
>mmu-miR-147-3p MIMAT0004857 Mus musculus miR-147-3p	GUGUGCGGAAAUGCUUCUGCUA	miR-147-3p	>hsa-miR-147a MIMAT0000251 Homo sapiens miR-147a	GUGUGUGGAAAUGCUUCUGC	miR-147a MIMAT0000251 Homo sap	13.7541	GUGUGCGGAAAUGCUUCUGCUA	TRUE	TRUE	TRUE	TRUE
>mmu-miR-147-3p MIMAT0004857 Mus musculus miR-147-3p	GUGUGCGGAAAUGCUUCUGCUA	miR-147-3p	>hsa-miR-147b MIMAT0004928 Homo sapiens miR-147b	GUGUGCGGAAAUGCUUCUGCUA	miR-147b MIMAT0004928 Homo sap	43.5986	GUGUGCGGAAAUGCUUCUGCUA	TRUE	TRUE	TRUE	TRUE
>mmu-miR-18b-3p MIMAT0017270 Mus musculus miR-18b-3p	UACUGCCCUAAAUGCCCCUUCU	miR-18b-3p	>hsa-miR-4716-5p MIMAT0019826 Homo sapiens miR-4716-5p	UCCAUGUUUCCUUCCCCCUUCU	miR-4716-5p	-35.2118	UACUGCCCUAAAUGCCCCUUCU	FALSE	FALSE	FALSE	TRUE
>mmu-miR-193b-5p MIMAT0017271 Mus musculus miR-193b-5p	CGGGGUUUUGAGGGCGAGAUGA	miR-193b-5p	>hsa-miR-193a-5p MIMAT0004614 Homo sapiens miR-193a-5p	UGGGUCUUUGCGGGCGAGAUGA	miR-193a-5p	12.0745	CGGGGUUUUGAGGGCGAGAUGA	TRUE	TRUE	TRUE	TRUE
>mmu-miR-193b-5p MIMAT0017271 Mus musculus miR-193b-5p	CGGGGUUUUGAGGGCGAGAUGA	miR-193b-5p	>hsa-miR-193b-5p MIMAT0004767 Homo sapiens miR-193b-5p	CGGGGUUUUGAGGGCGAGAUGA	miR-193b-5p	43.5986	CGGGGUUUUGAGGGCGAGAUGA	TRUE	TRUE	TRUE	TRUE
>mmu-miR-193b-3p MIMAT0004859 Mus musculus miR-193b-3p	AACUGGCCCACAAAGUCCCGCU	miR-193b-3p	>hsa-miR-193b-3p MIMAT0002819 Homo sapiens miR-193b-3p	AACUGGCCCUCAAAGUCCCGCU	miR-193b-3p	35.7176	AACUGGCCCACAAAGUCCCGCU	TRUE	TRUE	TRUE	TRUE
>mmu-miR-421-3p MIMAT0004869 Mus musculus miR-421-3p	AUCAACAGACAUUAAUUGGGCGC	miR-421-3p	>hsa-miR-421 MIMAT0003339 Homo sapiens miR-421	AUCAACAGACAUUAAUUGGGCGC	miR-421 MIMAT0003339 Homo sap	45.5804	AUCAACAGACAUUAAUUGGGCGC	TRUE	TRUE	TRUE	TRUE
>mmu-miR-466f-5p MIMAT0004881 Mus musculus miR-466f-5p	UACGUGUGUGUGCAUGUGCAUG	miR-466f-5p	>hsa-miR-297 MIMAT0004450 Homo sapiens miR-297	AUGUAUGUGUGCAUGUGCAUG	miR-297 MIMAT0004450 Homo sap	11.8548	UACGUGUGUGUGCAUGUGCAUG	TRUE	TRUE	TRUE	TRUE
>mmu-miR-466f-3p MIMAT0004882 Mus musculus miR-466f-3p	CAUACACACACACAUACACAC	miR-466f-3p	>hsa-miR-568 MIMAT0003232 Homo sapiens miR-568	AUGUAUAAAUGUAUACACAC	miR-568 MIMAT0003232 Homo sap	-29.5322	CAUACACACACACAUACACAC	FALSE	FALSE	FALSE	TRUE
>mmu-miR-466h-5p MIMAT0004884 Mus musculus miR-466h-5p	UGUGUGCAUGUGCUUGUGUGUA	miR-466h-5p	>hsa-miR-3149 MIMAT0015022 Homo sapiens miR-3149	UUUGUAUGGAUAUGUGUGUGUAU	miR-3149 MIMAT0015022 Homo sap	-34.008	--UGUGUGCAUGUGCUUGUGUGUA-	FALSE	FALSE	FALSE	TRUE
>mmu-miR-493-3p MIMAT0004888 Mus musculus miR-493-3p	UGAAGGUCCUACUGUGUGCCAGG	miR-493-3p	>hsa-miR-493-3p MIMAT0003161 Homo sapiens miR-493-3p	UGAAGGUCUACUGUGUGCCAGG	miR-493-3p	29.5986	UGAAGGUCCUACUGUGUGCCAGG	TRUE	TRUE	TRUE	TRUE
>mmu-miR-504-5p MIMAT0004889 Mus musculus miR-504-5p	AGACCCUGGUCUGCACUCUAUC	miR-504-5p	>hsa-miR-504 MIMAT0002875 Homo sapiens miR-504	AGACCCUGGUCUGCACUCUAUC	miR-504 MIMAT0002875 Homo sap	43.5986	AGACCCUGGUCUGCACUCUAUC	TRUE	TRUE	TRUE	TRUE
>mmu-miR-509-5p MIMAT0004890 Mus musculus miR-509-5p	UACUCCAGAAUGUGGCAAUCAU	miR-509-5p	>hsa-miR-509-5p MIMAT0004779 Homo sapiens miR-509-5p	UACUGCAGACAGUGGCAAUCA	miR-509-5p	3.97375	UACUCCAGAAUGUGGCAAUCAU	FALSE	TRUE	TRUE	TRUE
>mmu-miR-509-5p MIMAT0004890 Mus musculus miR-509-5p	UACUCCAGAAUGUGGCAAUCAU	miR-509-5p	>hsa-miR-514b-5p MIMAT0015087 Homo sapiens miR-514b-5p	UUCUCAAGAGGGAGGCAAUCAU	miR-514b-5p	4.19342	UACUCCAGAAUGUGGCAAUCAU	FALSE	FALSE	TRUE	TRUE
>mmu-miR-568 MIMAT0004892 Mus musculus miR-568	AUGUAUAAAUGUAUACACAC		>hsa-miR-568 MIMAT0003232 Homo sapiens miR-568	AUGUAUAAAUGUAUACACAC	miR-568 MIMAT0003232 Homo sap	39.6351	AUGUAUAAAUGUAUACACAC	TRUE	TRUE	TRUE	TRUE
>mmu-miR-574-5p MIMAT0004893 Mus musculus miR-574-5p	UGAGUGUGUGUGUGUGAGUGUGU	miR-574-5p	>hsa-miR-574-5p MIMAT0004795 Homo sapiens miR-574-5p	UGAGUGUGUGUGUGUGAGUGUGU	miR-574-5p	36.0348	UGAGUGUGUGUGUGUGAGUGUGU	TRUE	TRUE	TRUE	TRUE
>mmu-miR-574-5p MIMAT0004893 Mus musculus miR-574-5p	UGAGUGUGUGUGUGUGAGUGUGU	miR-574-5p	>hsa-miR-4731-5p MIMAT0019853 Homo sapiens miR-4731-5p	UGCUGGGGGCCACAUGAGUGUG	miR-4731-5p	-49.2118	UGAGUGUGUGUGUGUGAGUGUGU	FALSE	FALSE	FALSE	TRUE
>mmu-miR-574-3p MIMAT0004894 Mus musculus miR-574-3p	CACGCUCAUGCACACACCCACA	miR-574-3p	>hsa-miR-574-3p MIMAT0003239 Homo sapiens miR-574-3p	CACGCUCAUGCACACACCCACA	miR-574-3p	43.5986	CACGCUCAUGCACACACCCACA	TRUE	TRUE	TRUE	TRUE
>mmu-miR-590-5p MIMAT0004895 Mus musculus miR-590-5p	GAGCUUAUUCAUAAAAGUGCAG	miR-590-5p	>hsa-miR-590-5p MIMAT0003258 Homo sapiens miR-590-5p	GAGCUUAUUCAUAAAAGUGCAG	miR-590-5p	43.5986	GAGCUUAUUCAUAAAAGUGCAG	TRUE	TRUE	TRUE	TRUE
>mmu-miR-590-3p MIMAT0004896 Mus musculus miR-590-3p	UAAUUUUAUGUAUAAGCUAGU	miR-590-3p	>hsa-miR-590-3p MIMAT0004801 Homo sapiens miR-590-3p	UAAUUUUAUGUAUAAGCUAGU	miR-590-3p	41.6169	UAAUUUUAUGUAUAAGCUAGU	TRUE	TRUE	TRUE	TRUE
>mmu-miR-654-3p MIMAT0004898 Mus musculus miR-654-3p	UAUGUCUGCUGACCAUCACCUU	miR-654-3p	>hsa-miR-654-3p MIMAT0004814 Homo sapiens miR-654-3p	UAUGUCUGCUGACCAUCACCUU	miR-654-3p	43.5986	UAUGUCUGCUGACCAUCACCUU	TRUE	TRUE	TRUE	TRUE
>mmu-miR-92b-5p MIMAT0017278 Mus musculus miR-92b-5p	AGGGACGGGACGUGGUGCAGUGUU	miR-92b-5p	>hsa-miR-92b-5p MIMAT0004792 Homo sapiens miR-92b-5p	AGGGACGGGACGCGGUGCAGUG	miR-92b-5p	17.7176	AGGGACGGGACGUGGUGCAGUGUU	FALSE	FALSE	TRUE	TRUE
>mmu-miR-92b-3p MIMAT0004899 Mus musculus miR-92b-3p	UAUUGCACUCGUCCCGGCCUCC	miR-92b-3p	>hsa-miR-92b-3p MIMAT0003218 Homo sapiens miR-92b-3p	UAUUGCACUCGUCCCGGCCUCC	miR-92b-3p	43.5986	UAUUGCACUCGUCCCGGCCUCC	TRUE	TRUE	TRUE	TRUE
>mmu-miR-449b MIMAT0005447 Mus musculus miR-449b	AGGCAGUGUUGUUAGCUGGC		>hsa-miR-449b-5p MIMAT0003327 Homo sapiens miR-449b-5p	AGGCAGUGUAUUGUUAGCUGGC	miR-449b-5p	21.6351	AGGCAGUGU--UGUUAGCUGGC	TRUE	TRUE	TRUE	TRUE
>mmu-miR-878-3p MIMAT0004933 Mus musculus miR-878-3p	GCAUGACACCACACUGGGUAGA	miR-878-3p	>hsa-miR-892b MIMAT0004918 Homo sapiens miR-892b	CACUGGCUCCUUUCUGGGUAGA	miR-892b MIMAT0004918 Homo sap	-19.4497	GCAUGACACCACACUGGGUAGA	FALSE	FALSE	TRUE	TRUE
>mmu-miR-873a-5p MIMAT0004936 Mus musculus miR-873a-5p	GCAGGAACUUGUGAGUCUCCU	miR-873a-5p	>hsa-miR-873-5p MIMAT0004953 Homo sapiens miR-873-5p	GCAGGAACUUGUGAGUCUCCU	miR-873-5p	41.6169	GCAGGAACUUGUGAGUCUCCU	TRUE	TRUE	TRUE	TRUE
>mmu-miR-873a-3p MIMAT0017279 Mus musculus miR-873a-3p	GAGACUGACAAGUUCCCGGGA	miR-873a-3p	>hsa-miR-873-3p MIMAT0022717 Homo sapiens miR-873-3p	GGAGACUGAUGAGUUCCCGGGA	miR-873-3p	11.8548	G-AGACUGACAAGUUCCCGGGA	TRUE	TRUE	TRUE	TRUE
>mmu-miR-875-5p MIMAT0004937 Mus musculus miR-875-5p	UAUACCUCAGUUUUAUCAGGUG	miR-875-5p	>hsa-miR-875-5p MIMAT0004922 Homo sapiens miR-875-5p	UAUACCUCAGUUUUAUCAGGUG	miR-875-5p	43.5986	UAUACCUCAGUUUUAUCAGGUG	TRUE	TRUE	TRUE	TRUE
>mmu-miR-208b-3p MIMAT0004939 Mus musculus miR-208b-3p	AUAAGACGAACAAAAGGUUUGU	miR-208b-3p	>hsa-miR-208b MIMAT0004960 Homo sapiens miR-208b	AUAAGACGAACAAAAGGUUUGU	miR-208b MIMAT0004960 Homo sap	43.5986	AUAAGACGAACAAAAGGUUUGU	TRUE	TRUE	TRUE	TRUE
>mmu-miR-877-5p MIMAT0004861 Mus musculus miR-877-5p	GUAGAGGAGAUGGCGCAGGG	miR-877-5p	>hsa-miR-877-5p MIMAT0004949 Homo sapiens miR-877-5p	GUAGAGGAGAUGGCGCAGGG	miR-877-5p	39.6351	GUAGAGGAGAUGGCGCAGGG	TRUE	TRUE	TRUE	TRUE
>mmu-miR-653-5p MIMAT0004943 Mus musculus miR-653-5p	GUGUUGAAACAAUCUCUACUG	miR-653-5p	>hsa-miR-653 MIMAT0003328 Homo sapiens miR-653	GUGUUGAAACAAUCUCUACUG	miR-653 MIMAT0003328 Homo sap	41.6169	GUGUUGAAACAAUCUCUACUG	TRUE	TRUE	TRUE	TRUE
>mmu-miR-653-3p MIMAT0017284 Mus musculus miR-653-3p	UUCACUGGAGUUUGUUUCAGU	miR-653-3p	>hsa-miR-302c-3p MIMAT0000717 Homo sapiens miR-302c-3p	UAAGUGCUUCCAUGUUUCAGUGG	miR-302c-3p	-59.9715	UUCACUGGAGUU---UGUUUCAGU--	FALSE	FALSE	TRUE	TRUE
>mmu-miR-582-5p MIMAT0005291 Mus musculus miR-582-5p	AUACAGUUGUUCAACCAGUUAC	miR-582-5p	>hsa-miR-582-5p MIMAT0003247 Homo sapiens miR-582-5p	UUACAGUUGUUCAACCAGUUACU	miR-582-5p	21.7176	AUACAGUUGUUCAACCAGUUAC-	TRUE	TRUE	TRUE	TRUE
>mmu-miR-582-3p MIMAT0005292 Mus musculus miR-582-3p	UAACCUGUUGAACAACUGAAC	miR-582-3p	>hsa-miR-582-3p MIMAT0004797 Homo sapiens miR-582-3p	UAACUGGUUGAACAACUGAACC	miR-582-3p	11.8548	UAACCUGUUGAACAACUGAAC-	TRUE	TRUE	TRUE	TRUE
>mmu-miR-669k-5p MIMAT0017323 Mus musculus miR-669k-5p	UGUGCAUGUGUGUAUAGUUGUGUGC	miR-669k-5p	>hsa-miR-545-3p MIMAT0003165 Homo sapiens miR-545-3p	UCAGCAAACAUUUAUUGUGUGC	miR-545-3p	-33.5687	UGUGCAUGUGUGUAUAGUUGUGUGC	FALSE	FALSE	FALSE	TRUE
>mmu-miR-466i-3p MIMAT0005834 Mus musculus miR-466i-3p	AUACACACACACAUACACACUA	miR-466i-3p	>hsa-miR-568 MIMAT0003232 Homo sapiens miR-568	AUGUAUAAAUGUAUACACAC	miR-568 MIMAT0003232 Homo sap	-33.5322	AUACACACACACAUACACACUA	FALSE	FALSE	FALSE	TRUE
>mmu-miR-669h-5p MIMAT0005841 Mus musculus miR-669h-5p	AUGCAUGGGUGUAUAGUUGAGUGC	miR-669h-5p	>hsa-miR-371b-3p MIMAT0019893 Homo sapiens miR-371b-3p	AAGUGCCCCCACAGUUUGAGUGC	miR-371b-3p	-43.5687	AUGCAUGGGUGUAUAG-UUGAGUGC	FALSE	FALSE	FALSE	TRUE
>mmu-miR-466f MIMAT0005844 Mus musculus miR-466f	ACGUGUGUGUGCAUGUGCAUGU		>hsa-miR-297 MIMAT0004450 Homo sapiens miR-297	AUGUAUGUGUGCAUGUGCAUG	miR-297 MIMAT0004450 Homo sap	11.8548	ACGUGUGUGUGCAUGUGCAUGU	TRUE	TRUE	TRUE	TRUE
>mmu-miR-1194 MIMAT0005852 Mus musculus miR-1194	GAAUGAGUAACUGCUAGAUCCU		>hsa-miR-222-5p MIMAT0004569 Homo sapiens miR-222-5p	CUCAGUAGCCAGUGUAGAUCCU	miR-222-5p	-39.9898	GAAUGAGUAAC---UGCUAGAUCCU	FALSE	FALSE	FALSE	TRUE
>mmu-miR-1197-3p MIMAT0005858 Mus musculus miR-1197-3p	UAGGACACAUGGUCUACUUCU	miR-1197-3p	>hsa-miR-1197 MIMAT0005955 Homo sapiens miR-1197	UAGGACACAUGGUCUACUUCU	miR-1197 MIMAT0005955 Homo sap	41.6169	UAGGACACAUGGUCUACUUCU	TRUE	TRUE	TRUE	TRUE
>mmu-miR-1895 MIMAT0007867 Mus musculus miR-1895	CCCCCGAGGAGGACGAGGAGGA		>hsa-miR-3141 MIMAT0015010 Homo sapiens miR-3141	GAGGGCGGGUGGAGGAGGA	miR-3141 MIMAT0015010 Homo sap	-37.9533	CCCCCGAGGA--GGACGAGGAGGA	FALSE	FALSE	FALSE	TRUE
>mmu-miR-1892 MIMAT0007871 Mus musculus miR-1892	AUUUGGGGACGGGAGGGAGGAU		>hsa-miR-4442 MIMAT0018960 Homo sapiens miR-4442	GCCGGACAAGAGGGAGG	miR-4442 MIMAT0018960 Homo sap	-45.7154	AUUUGGGGACGGGAGGGAGGAU	FALSE	FALSE	FALSE	TRUE
>mmu-miR-1904 MIMAT0007874 Mus musculus miR-1904	GUUCUGCUCCUCUGGAGGGAGG		>hsa-miR-4442 MIMAT0018960 Homo sapiens miR-4442	GCCGGACAAGAGGGAGG	miR-4442 MIMAT0018960 Homo sap	-43.5964	GUUCUGCUCCUCUGGAGGGAGG	FALSE	FALSE	FALSE	TRUE
>mmu-miR-1894-5p MIMAT0007877 Mus musculus miR-1894-5p	CUCUCCCCUACCACCUGCCUCU	miR-1894-5p	>hsa-miR-346 MIMAT0000773 Homo sapiens miR-346	UGUCUGCCCGCAUGCCUGCCUCU	miR-346 MIMAT0000773 Homo sap	-25.5687	C-UCUCCCCUACCACCUGCCUCU	FALSE	FALSE	TRUE	TRUE
>mmu-miR-1894-5p MIMAT0007877 Mus musculus miR-1894-5p	CUCUCCCCUACCACCUGCCUCU	miR-1894-5p	>hsa-miR-640 MIMAT0003310 Homo sapiens miR-640	AUGAUCCAGGAACCUGCCUCU	miR-640 MIMAT0003310 Homo sap	-31.7701	CUC-UCCCCUACCACCUGCCUCU	FALSE	TRUE	TRUE	TRUE
>mmu-miR-1894-5p MIMAT0007877 Mus musculus miR-1894-5p	CUCUCCCCUACCACCUGCCUCU	miR-1894-5p	>hsa-miR-885-5p MIMAT0004947 Homo sapiens miR-885-5p	UCCAUUACACUACCCUGCCUCU	miR-885-5p	-27.889	--CUCUCCCCUACCACCUGCCUCU	FALSE	FALSE	TRUE	TRUE
>mmu-miR-1894-3p MIMAT0007878 Mus musculus miR-1894-3p	GCAAGGGAGAGGGUGAAGGGAG	miR-1894-3p	>hsa-miR-483-5p MIMAT0004761 Homo sapiens miR-483-5p	AAGACGGGAGGAAAGAAGGGAG	miR-483-5p	-33.6694	GCAA-GGGAGAGGGUGAAGGGAG	FALSE	FALSE	FALSE	TRUE
>mmu-miR-1927 MIMAT0009390 Mus musculus miR-1927	GACCUCUGGAUGUUAGGGACUGA		>hsa-miR-4784 MIMAT0019948 Homo sapiens miR-4784	UGAGGAGAUGCUGGGACUGA	miR-4784 MIMAT0019948 Homo sap	-43.8708	-GACCUCUGGAUGUUAGGGACUGA	FALSE	FALSE	FALSE	TRUE
>mmu-miR-1949 MIMAT0009416 Mus musculus miR-1949	CUAUACCAGGAUGUCAGCAUAGUU		>hsa-let-7d-5p MIMAT0000065 Homo sapiens let-7d-5p	AGAGGUAGUAGGUUGCAUAGUU	let-7d-5p	-43.7701	CUA--UACCAGGAUGUCAGCAUAGUU	FALSE	FALSE	FALSE	TRUE
>mmu-miR-669m-5p MIMAT0017346 Mus musculus miR-669m-5p	UGUGUGCAUGUGCAUGUGUGUAU	miR-669m-5p	>hsa-miR-3149 MIMAT0015022 Homo sapiens miR-3149	UUUGUAUGGAUAUGUGUGUGUAU	miR-3149 MIMAT0015022 Homo sap	-18.0262	U--GUGUGCAUGUGCAUGUGUGUAU	FALSE	FALSE	TRUE	TRUE
>mmu-miR-1955-3p MIMAT0017348 Mus musculus miR-1955-3p	GAGCAUUGCAUGCUGGGACAU	miR-1955-3p	>hsa-miR-4433-3p MIMAT0018949 Homo sapiens miR-4433-3p	ACAGGAGUGGGGGUGGGACAU	miR-4433-3p	-35.6511	G-AGCAUUGCAUGCUGGGACAU	FALSE	FALSE	FALSE	TRUE
>mmu-miR-1955-3p MIMAT0017348 Mus musculus miR-1955-3p	GAGCAUUGCAUGCUGGGACAU	miR-1955-3p	>hsa-miR-4535 MIMAT0019075 Homo sapiens miR-4535	GUGGACCUGGCUGGGAC	miR-4535 MIMAT0019075 Homo sap	-41.7154	GAGCAUUGCAUGCUGGGACAU	FALSE	FALSE	FALSE	TRUE
>mmu-miR-1958 MIMAT0009431 Mus musculus miR-1958	UAGGAAAGUGGAAGCAGUAAGU		>hsa-miR-325 MIMAT0000771 Homo sapiens miR-325	CCUAGUAGGUGUCCAGUAAGUGU	miR-325 MIMAT0000771 Homo sap	-61.8708	--UAGGAAAGUGGAAGCAGUAAGU--	FALSE	FALSE	FALSE	TRUE
>mmu-miR-1958 MIMAT0009431 Mus musculus miR-1958	UAGGAAAGUGGAAGCAGUAAGU		>hsa-miR-1273g-5p MIMAT0020602 Homo sapiens miR-1273g-5p	GGUGGUUGAGGCUGCAGUAAGU	miR-1273g-5p	-27.3307	UAGGAAAGUGGAAGCAGUAAGU	FALSE	FALSE	TRUE	TRUE
>mmu-miR-1969 MIMAT0009442 Mus musculus miR-1969	AAGAUGGAGACUUUAACAUGGGU		>hsa-miR-4446-3p MIMAT0018965 Homo sapiens miR-4446-3p	CAGGGCUGGCAGUGACAUGGGU	miR-4446-3p	-33.4497	AAGAUGGAGACUUUAACAUGGGU	FALSE	FALSE	FALSE	TRUE
>mmu-miR-1982-3p MIMAT0009460 Mus musculus miR-1982-3p	UCUCACCCUAUGUUCUCCCACAG	miR-1982-3p	>hsa-miR-1229 MIMAT0005584 Homo sapiens miR-1229	CUCUCACCACUGCCCUCCCACAG	miR-1229 MIMAT0005584 Homo sap	-15.9255	-UCUCACCCUAUGUUCUCCCACAG	FALSE	FALSE	TRUE	TRUE
>mmu-miR-2136 MIMAT0011212 Mus musculus miR-2136	CUGGGUGUUGACUGAGAUGUG		>hsa-miR-1304-5p MIMAT0005892 Homo sapiens miR-1304-5p	UUUGAGGCUACAGUGAGAUGUG	miR-1304-5p	-27.5504	CUGGGUGUUG-ACUGAGAUGUG	FALSE	FALSE	TRUE	TRUE
>mmu-miR-599 MIMAT0012772 Mus musculus miR-599	UUGUGUCAGUUUAUCAAAC		>hsa-miR-599 MIMAT0003267 Homo sapiens miR-599	GUUGUGUCAGUUUAUCAAAC	miR-599 MIMAT0003267 Homo sap	23.6534	-UUGUGUCAGUUUAUCAAAC	TRUE	TRUE	TRUE	TRUE
>mmu-miR-767 MIMAT0012773 Mus musculus miR-767	UGCACCAUGGUUGUCUGAGCA		>hsa-miR-767-5p MIMAT0003882 Homo sapiens miR-767-5p	UGCACCAUGGUUGUCUGAGCAUG	miR-767-5p	23.6169	UGCACCAUGGUUGUCUGAGCA--	TRUE	TRUE	TRUE	TRUE
>mmu-miR-664-3p MIMAT0012774 Mus musculus miR-664-3p	UAUUCAUUUACUCCCCAGCCUA	miR-664-3p	>hsa-miR-664-3p MIMAT0005949 Homo sapiens miR-664-3p	UAUUCAUUUAUCCCCAGCCUACA	miR-664-3p	9.61688	UAUUCAUUUACUCCCCAGCCUA--	TRUE	TRUE	TRUE	TRUE
>mmu-miR-1251-5p MIMAT0014824 Mus musculus miR-1251-5p	ACUCUAGCUGCCAAAGGCGCU	miR-1251-5p	>hsa-miR-1251 MIMAT0005903 Homo sapiens miR-1251	ACUCUAGCUGCCAAAGGCGCU	miR-1251 MIMAT0005903 Homo sap	41.6169	ACUCUAGCUGCCAAAGGCGCU	TRUE	TRUE	TRUE	TRUE
>mmu-miR-3062-3p MIMAT0014831 Mus musculus miR-3062-3p	CGGGGACACACUUUCUCCU	miR-3062-3p	>hsa-miR-3173-5p MIMAT0019214 Homo sapiens miR-3173-5p	UGCCCUGCCUGUUUUCUCCUUU	miR-3173-5p	-65.276	CGGGGACACACUUU-CUCCU--	FALSE	FALSE	FALSE	TRUE
>mmu-miR-3064-5p MIMAT0014834 Mus musculus miR-3064-5p	UCUGGCUGUUGUGGUGUGCAAA	miR-3064-5p	>hsa-miR-3064-5p MIMAT0019864 Homo sapiens miR-3064-5p	UCUGGCUGUUGUGGUGUGCAA	miR-3064-5p	27.6169	UCUGGCUGUUGUGGUGUGCAAA	TRUE	TRUE	TRUE	TRUE
>mmu-miR-3064-3p MIMAT0014835 Mus musculus miR-3064-3p	UGCCACACUGCAACACCUUACA	miR-3064-3p	>hsa-miR-3064-3p MIMAT0019865 Homo sapiens miR-3064-3p	UUGCCACACUGCAACACCUUACA	miR-3064-3p	29.5986	U-GCCACACUGCAACACCUUACA	TRUE	TRUE	TRUE	TRUE
>mmu-miR-3065-5p MIMAT0014836 Mus musculus miR-3065-5p	UCAACAAAAUCACUGAUGCUGG	miR-3065-5p	>hsa-miR-3065-5p MIMAT0015066 Homo sapiens miR-3065-5p	UCAACAAAAUCACUGAUGCUGGA	miR-3065-5p	29.5986	UCAACAAAAUCACUGAUGCUGG-	TRUE	TRUE	TRUE	TRUE
>mmu-miR-3065-3p MIMAT0014837 Mus musculus miR-3065-3p	UCAGCACCAGGAUAUUGUUGGGG	miR-3065-3p	>hsa-miR-196a-5p MIMAT0000226 Homo sapiens miR-196a-5p	UAGGUAGUUUCAUGUUGUUGGG	miR-196a-5p	-41.3307	UCAGCACCAGGAUAUUGUUGGGG	FALSE	FALSE	FALSE	TRUE
>mmu-miR-3065-3p MIMAT0014837 Mus musculus miR-3065-3p	UCAGCACCAGGAUAUUGUUGGGG	miR-3065-3p	>hsa-miR-196b-5p MIMAT0001080 Homo sapiens miR-196b-5p	UAGGUAGUUUCCUGUUGUUGGG	miR-196b-5p	-49.2118	UCAGCACCAGGAUAUUGUUGGGG	FALSE	FALSE	FALSE	TRUE
>mmu-miR-3065-3p MIMAT0014837 Mus musculus miR-3065-3p	UCAGCACCAGGAUAUUGUUGGGG	miR-3065-3p	>hsa-miR-5003-3p MIMAT0021026 Homo sapiens miR-5003-3p	UACUUUUCUAGGUUGUUGGGG	miR-5003-3p	-35.7701	U-CAGCACCAGGAUAUUGUUGGGG	FALSE	FALSE	TRUE	TRUE
>mmu-miR-3067-5p MIMAT0014840 Mus musculus miR-3067-5p	AGUUCUCAGGCCCGCUGUGGUGU	miR-3067-5p	>hsa-miR-4701-3p MIMAT0019799 Homo sapiens miR-4701-3p	AUGGGUGAUGGGUGUGGUGU	miR-4701-3p	-37.5322	AGUUCUCAGGCCCGCUGUGGUGU	FALSE	FALSE	FALSE	TRUE
>mmu-miR-3071-5p MIMAT0014850 Mus musculus miR-3071-5p	ACUCAUUUGAGACGAUGAUGGA	miR-3071-5p	>hsa-miR-136-5p MIMAT0000448 Homo sapiens miR-136-5p	ACUCCAUUUGUUUUGAUGAUGGA	miR-136-5p	-1.92553	ACUC-AUUUGAGACGAUGAUGGA	FALSE	FALSE	TRUE	TRUE
>mmu-miR-3071-5p MIMAT0014850 Mus musculus miR-3071-5p	ACUCAUUUGAGACGAUGAUGGA	miR-3071-5p	>hsa-miR-200c-3p MIMAT0000617 Homo sapiens miR-200c-3p	UAAUACUGCCGGGUAAUGAUGGA	miR-200c-3p	-49.2118	-ACUCAUUUGAGACGAUGAUGGA	FALSE	FALSE	FALSE	TRUE
>mmu-miR-3074-5p MIMAT0014856 Mus musculus miR-3074-5p	GUUCCUGCUGAACUGAGCCAGU	miR-3074-5p	>hsa-miR-3074-5p MIMAT0019208 Homo sapiens miR-3074-5p	GUUCCUGCUGAACUGAGCCAG	miR-3074-5p	27.6169	GUUCCUGCUGAACUGAGCCAGU	TRUE	TRUE	TRUE	TRUE
>mmu-miR-3074-1-3p MIMAT0014857 Mus musculus miR-3074-1-3p	GAUAUCAGCUCAGUAGGCACCG	miR-3074-1-3p	>hsa-miR-3074-3p MIMAT0015027 Homo sapiens miR-3074-3p	GAUAUCAGCUCAGUAGGCACCG	miR-3074-3p	43.5986	GAUAUCAGCUCAGUAGGCACCG	TRUE	TRUE	TRUE	TRUE
>mmu-miR-3076-5p MIMAT0014860 Mus musculus miR-3076-5p	CACAGGGGAAGCUCAGUGCCAGCC	miR-3076-5p	>hsa-miR-3117-3p MIMAT0014979 Homo sapiens miR-3117-3p	AUAGGACUCAUAUAGUGCCAG	miR-3117-3p	-61.3125	CACAGGGGAAGCUCAGUGCCAGCC	FALSE	FALSE	FALSE	TRUE
>mmu-miR-3077-5p MIMAT0014862 Mus musculus miR-3077-5p	CUGCGGACGGGUGGGCGGGCAGGCC	miR-3077-5p	>hsa-miR-4740-5p MIMAT0019869 Homo sapiens miR-4740-5p	AGGACUGAUCCUCUCGGGCAGG	miR-4740-5p	-65.6511	CUGCGGACGGGUGGGC--GGGCAGGCC	FALSE	FALSE	FALSE	TRUE
>mmu-miR-466m-5p MIMAT0014882 Mus musculus miR-466m-5p	UGUGUGCAUGUGCAUGUGUGUAU	miR-466m-5p	>hsa-miR-3149 MIMAT0015022 Homo sapiens miR-3149	UUUGUAUGGAUAUGUGUGUGUAU	miR-3149 MIMAT0015022 Homo sap	-18.0262	U--GUGUGCAUGUGCAUGUGUGUAU	FALSE	FALSE	TRUE	TRUE
>mmu-miR-3092-5p MIMAT0014905 Mus musculus miR-3092-5p	AGGGGAAAAUGCCUUUCUCCCA	miR-3092-5p	>hsa-miR-298 MIMAT0004901 Homo sapiens miR-298	AGCAGAAGCAGGGAGGUUCUCCCA	miR-298 MIMAT0004901 Homo sap	-29.5687	AGGGGAA--AAUGCCUUUCUCCCA	FALSE	FALSE	FALSE	TRUE
>mmu-miR-3093-5p MIMAT0014907 Mus musculus miR-3093-5p	CGCACCCCGCGGAGCUCACACU	miR-3093-5p	>hsa-miR-182-5p MIMAT0000259 Homo sapiens miR-182-5p	UUUGGCAAUGGUAGAACUCACACU	miR-182-5p	-49.5504	C---GCACCCCGCGGAGCUCACACU	FALSE	FALSE	FALSE	TRUE
>mmu-miR-3093-3p MIMAT0014908 Mus musculus miR-3093-3p	UGUGGACACCGUGGGAGGUUGG	miR-3093-3p	>hsa-miR-3150a-3p MIMAT0015023 Homo sapiens miR-3150a-3p	CUGGGGAGAUCCUCGAGGUUGG	miR-3150a-3p	-25.7883	-UGUGGACACCGUGGGAGGUUGG	FALSE	FALSE	FALSE	TRUE
>mmu-miR-3093-3p MIMAT0014908 Mus musculus miR-3093-3p	UGUGGACACCGUGGGAGGUUGG	miR-3093-3p	>hsa-miR-3150b-3p MIMAT0018194 Homo sapiens miR-3150b-3p	UGAGGAGAUCGUCGAGGUUGG	miR-3150b-3p	-3.90729	UGUGGACACCGUGGGAGGUUGG	FALSE	FALSE	FALSE	TRUE
>mmu-miR-3095-3p MIMAT0014912 Mus musculus miR-3095-3p	UGGACACUGGAGAGAGAGCUUUU	miR-3095-3p	>hsa-miR-3184-5p MIMAT0015064 Homo sapiens miR-3184-5p	UGAGGGGCCUCAGACCGAGCUUUU	miR-3184-5p	-31.4679	UG-GACACUGGAGAGAGAGCUUUU	FALSE	FALSE	FALSE	TRUE
>mmu-miR-138-5p MIMAT0000150 Mus musculus miR-138-5p	AGCUGGUGUUGUGAAUCAGGCCG	miR-138-5p	>hsa-miR-138-5p MIMAT0000430 Homo sapiens miR-138-5p	AGCUGGUGUUGUGAAUCAGGCCG	miR-138-5p	45.5804	AGCUGGUGUUGUGAAUCAGGCCG	TRUE	TRUE	TRUE	TRUE
>mmu-miR-138-2-3p MIMAT0016987 Mus musculus miR-138-2-3p	GCUAUUUCACGACACCAGGGU	miR-138-2-3p	>hsa-miR-138-2-3p MIMAT0004596 Homo sapiens miR-138-2-3p	GCUAUUUCACGACACCAGGGUU	miR-138-2-3p	27.6169	GCUAUUUCACGACACCAGGGU-	TRUE	TRUE	TRUE	TRUE
>mmu-miR-140-5p MIMAT0000151 Mus musculus miR-140-5p	CAGUGGUUUUACCCUAUGGUAG	miR-140-5p	>hsa-miR-140-5p MIMAT0000431 Homo sapiens miR-140-5p	CAGUGGUUUUACCCUAUGGUAG	miR-140-5p	43.5986	CAGUGGUUUUACCCUAUGGUAG	TRUE	TRUE	TRUE	TRUE
>mmu-miR-140-3p MIMAT0000152 Mus musculus miR-140-3p	UACCACAGGGUAGAACCACGG	miR-140-3p	>hsa-miR-140-3p MIMAT0004597 Homo sapiens miR-140-3p	UACCACAGGGUAGAACCACGG	miR-140-3p	41.6169	UACCACAGGGUAGAACCACGG	TRUE	TRUE	TRUE	TRUE
>mmu-miR-141-5p MIMAT0004533 Mus musculus miR-141-5p	CAUCUUCCAGUGCAGUGUUGGA	miR-141-5p	>hsa-miR-141-5p MIMAT0004598 Homo sapiens miR-141-5p	CAUCUUCCAGUACAGUGUUGGA	miR-141-5p	35.7176	CAUCUUCCAGUGCAGUGUUGGA	FALSE	TRUE	TRUE	TRUE
>mmu-miR-141-3p MIMAT0000153 Mus musculus miR-141-3p	UAACACUGUCUGGUAAAGAUGG	miR-141-3p	>hsa-miR-141-3p MIMAT0000432 Homo sapiens miR-141-3p	UAACACUGUCUGGUAAAGAUGG	miR-141-3p	43.5986	UAACACUGUCUGGUAAAGAUGG	TRUE	TRUE	TRUE	TRUE
>mmu-miR-142a-5p MIMAT0000154 Mus musculus miR-142a-5p	CAUAAAGUAGAAAGCACUACU	miR-142a-5p	>hsa-miR-142-5p MIMAT0000433 Homo sapiens miR-142-5p	CAUAAAGUAGAAAGCACUACU	miR-142-5p	41.6169	CAUAAAGUAGAAAGCACUACU	TRUE	TRUE	TRUE	TRUE
>mmu-miR-142a-5p MIMAT0000154 Mus musculus miR-142a-5p	CAUAAAGUAGAAAGCACUACU	miR-142a-5p	>hsa-miR-301a-5p MIMAT0022696 Homo sapiens miR-301a-5p	GCUCUGACUUUAUUGCACUACU	miR-301a-5p	-43.3125	CAUAA-AGUAGAAAGCACUACU	FALSE	FALSE	FALSE	TRUE
>mmu-miR-142a-3p MIMAT0000155 Mus musculus miR-142a-3p	UGUAGUGUUUCCUACUUUAUGGA	miR-142a-3p	>hsa-miR-142-3p MIMAT0000434 Homo sapiens miR-142-3p	UGUAGUGUUUCCUACUUUAUGGA	miR-142-3p	45.5804	UGUAGUGUUUCCUACUUUAUGGA	TRUE	TRUE	TRUE	TRUE
>mmu-miR-144-5p MIMAT0016988 Mus musculus miR-144-5p	GGAUAUCAUCAUAUACUGUAAGU	miR-144-5p	>hsa-miR-144-5p MIMAT0004600 Homo sapiens miR-144-5p	GGAUAUCAUCAUAUACUGUAAG	miR-144-5p	29.5986	GGAUAUCAUCAUAUACUGUAAGU	TRUE	TRUE	TRUE	TRUE
>mmu-miR-144-3p MIMAT0000156 Mus musculus miR-144-3p	UACAGUAUAGAUGAUGUACU	miR-144-3p	>hsa-miR-144-3p MIMAT0000436 Homo sapiens miR-144-3p	UACAGUAUAGAUGAUGUACU	miR-144-3p	39.6351	UACAGUAUAGAUGAUGUACU	TRUE	TRUE	TRUE	TRUE
>mmu-miR-145a-5p MIMAT0000157 Mus musculus miR-145a-5p	GUCCAGUUUUCCCAGGAAUCCCU	miR-145a-5p	>hsa-miR-145-5p MIMAT0000437 Homo sapiens miR-145-5p	GUCCAGUUUUCCCAGGAAUCCCU	miR-145-5p	45.5804	GUCCAGUUUUCCCAGGAAUCCCU	TRUE	TRUE	TRUE	TRUE
>mmu-miR-146a-5p MIMAT0000158 Mus musculus miR-146a-5p	UGAGAACUGAAUUCCAUGGGUU	miR-146a-5p	>hsa-miR-146a-5p MIMAT0000449 Homo sapiens miR-146a-5p	UGAGAACUGAAUUCCAUGGGUU	miR-146a-5p	43.5986	UGAGAACUGAAUUCCAUGGGUU	TRUE	TRUE	TRUE	TRUE
>mmu-miR-146a-3p MIMAT0016989 Mus musculus miR-146a-3p	CCUGUGAAAUUCAGUUCUUCAG	miR-146a-3p	>hsa-miR-146a-3p MIMAT0004608 Homo sapiens miR-146a-3p	CCUCUGAAAUUCAGUUCUUCAG	miR-146a-3p	35.7176	CCUGUGAAAUUCAGUUCUUCAG	TRUE	TRUE	TRUE	TRUE
>mmu-miR-149-5p MIMAT0000159 Mus musculus miR-149-5p	UCUGGCUCCGUGUCUUCACUCCC	miR-149-5p	>hsa-miR-149-5p MIMAT0000450 Homo sapiens miR-149-5p	UCUGGCUCCGUGUCUUCACUCCC	miR-149-5p	45.5804	UCUGGCUCCGUGUCUUCACUCCC	TRUE	TRUE	TRUE	TRUE
>mmu-miR-150-5p MIMAT0000160 Mus musculus miR-150-5p	UCUCCCAACCCUUGUACCAGUG	miR-150-5p	>hsa-miR-150-5p MIMAT0000451 Homo sapiens miR-150-5p	UCUCCCAACCCUUGUACCAGUG	miR-150-5p	43.5986	UCUCCCAACCCUUGUACCAGUG	TRUE	TRUE	TRUE	TRUE
>mmu-miR-151-5p MIMAT0004536 Mus musculus miR-151-5p	UCGAGGAGCUCACAGUCUAGU	miR-151-5p	>hsa-miR-151a-5p MIMAT0004697 Homo sapiens miR-151a-5p	UCGAGGAGCUCACAGUCUAGU	miR-151a-5p	41.6169	UCGAGGAGCUCACAGUCUAGU	TRUE	TRUE	TRUE	TRUE
>mmu-miR-151-3p MIMAT0000161 Mus musculus miR-151-3p	CUAGACUGAGGCUCCUUGAGG	miR-151-3p	>hsa-miR-151a-3p MIMAT0000757 Homo sapiens miR-151a-3p	CUAGACUGAAGCUCCUUGAGG	miR-151a-3p	33.7358	CUAGACUGAGGCUCCUUGAGG	TRUE	TRUE	TRUE	TRUE
>mmu-miR-152-5p MIMAT0016991 Mus musculus miR-152-5p	UAGGUUCUGUGAUACACUCCGACU	miR-152-5p	>hsa-miR-148a-5p MIMAT0004549 Homo sapiens miR-148a-5p	AAAGUUCUGAGACACUCCGACU	miR-148a-5p	1.95551	UAGGUUCUGUGAUACACUCCGACU	TRUE	TRUE	TRUE	TRUE
>mmu-miR-152-3p MIMAT0000162 Mus musculus miR-152-3p	UCAGUGCAUGACAGAACUUGG	miR-152-3p	>hsa-miR-152 MIMAT0000438 Homo sapiens miR-152	UCAGUGCAUGACAGAACUUGG	miR-152 MIMAT0000438 Homo sap	41.6169	UCAGUGCAUGACAGAACUUGG	TRUE	TRUE	TRUE	TRUE
>mmu-miR-152-3p MIMAT0000162 Mus musculus miR-152-3p	UCAGUGCAUGACAGAACUUGG	miR-152-3p	>hsa-miR-5000-3p MIMAT0021020 Homo sapiens miR-5000-3p	UCAGGACACUUCUGAACUUGGA	miR-5000-3p	-19.6694	UCAGUGCAUGACAGAACUUGG-	FALSE	FALSE	FALSE	TRUE
>mmu-miR-153-3p MIMAT0000163 Mus musculus miR-153-3p	UUGCAUAGUCACAAAAGUGAUC	miR-153-3p	>hsa-miR-153 MIMAT0000439 Homo sapiens miR-153	UUGCAUAGUCACAAAAGUGAUC	miR-153 MIMAT0000439 Homo sap	43.5986	UUGCAUAGUCACAAAAGUGAUC	TRUE	TRUE	TRUE	TRUE
>mmu-miR-154-5p MIMAT0000164 Mus musculus miR-154-5p	UAGGUUAUCCGUGUUGCCUUCG	miR-154-5p	>hsa-miR-154-5p MIMAT0000452 Homo sapiens miR-154-5p	UAGGUUAUCCGUGUUGCCUUCG	miR-154-5p	43.5986	UAGGUUAUCCGUGUUGCCUUCG	TRUE	TRUE	TRUE	TRUE
>mmu-miR-154-3p MIMAT0004537 Mus musculus miR-154-3p	AAUCAUACACGGUUGACCUAUU	miR-154-3p	>hsa-miR-154-3p MIMAT0000453 Homo sapiens miR-154-3p	AAUCAUACACGGUUGACCUAUU	miR-154-3p	43.5986	AAUCAUACACGGUUGACCUAUU	TRUE	TRUE	TRUE	TRUE
>mmu-miR-155-5p MIMAT0000165 Mus musculus miR-155-5p	UUAAUGCUAAUUGUGAUAGGGGU	miR-155-5p	>hsa-miR-155-5p MIMAT0000646 Homo sapiens miR-155-5p	UUAAUGCUAAUCGUGAUAGGGGU	miR-155-5p	37.6993	UUAAUGCUAAUUGUGAUAGGGGU	TRUE	TRUE	TRUE	TRUE
>mmu-miR-155-3p MIMAT0016993 Mus musculus miR-155-3p	CUCCUACCUGUUAGCAUUAAC	miR-155-3p	>hsa-miR-155-3p MIMAT0004658 Homo sapiens miR-155-3p	CUCCUACAUAUUAGCAUUAACA	miR-155-3p	11.8548	CUCCUACCUGUUAGCAUUAAC-	TRUE	TRUE	TRUE	TRUE
>mmu-miR-10b-5p MIMAT0000208 Mus musculus miR-10b-5p	UACCCUGUAGAACCGAAUUUGUG	miR-10b-5p	>hsa-miR-10a-5p MIMAT0000253 Homo sapiens miR-10a-5p	UACCCUGUAGAUCCGAAUUUGUG	miR-10a-5p	37.6993	UACCCUGUAGAACCGAAUUUGUG	TRUE	TRUE	TRUE	TRUE
>mmu-miR-10b-5p MIMAT0000208 Mus musculus miR-10b-5p	UACCCUGUAGAACCGAAUUUGUG	miR-10b-5p	>hsa-miR-10b-5p MIMAT0000254 Homo sapiens miR-10b-5p	UACCCUGUAGAACCGAAUUUGUG	miR-10b-5p	45.5804	UACCCUGUAGAACCGAAUUUGUG	TRUE	TRUE	TRUE	TRUE
>mmu-miR-10b-3p MIMAT0004538 Mus musculus miR-10b-3p	CAGAUUCGAUUCUAGGGGAAUA	miR-10b-3p	>hsa-miR-10a-3p MIMAT0004555 Homo sapiens miR-10a-3p	CAAAUUCGUAUCUAGGGGAAUA	miR-10a-3p	19.9555	CAGAUUCGAUUCUAGGGGAAUA	TRUE	TRUE	TRUE	TRUE
>mmu-miR-129-5p MIMAT0000209 Mus musculus miR-129-5p	CUUUUUGCGGUCUGGGCUUGC	miR-129-5p	>hsa-miR-129-5p MIMAT0000242 Homo sapiens miR-129-5p	CUUUUUGCGGUCUGGGCUUGC	miR-129-5p	32.9013	CUUUUUGCGGUCUGGGCUUGC	TRUE	TRUE	TRUE	TRUE
>mmu-miR-129-1-3p MIMAT0016994 Mus musculus miR-129-1-3p	AAGCCCUUACCCCAAAAAGUAU	miR-129-1-3p	>hsa-miR-129-1-3p MIMAT0004548 Homo sapiens miR-129-1-3p	AAGCCCUUACCCCAAAAAGUAU	miR-129-1-3p	43.5986	AAGCCCUUACCCCAAAAAGUAU	TRUE	TRUE	TRUE	TRUE
>mmu-miR-181a-5p MIMAT0000210 Mus musculus miR-181a-5p	AACAUUCAACGCUGUCGGUGAGU	miR-181a-5p	>hsa-miR-181a-5p MIMAT0000256 Homo sapiens miR-181a-5p	AACAUUCAACGCUGUCGGUGAGU	miR-181a-5p	45.5804	AACAUUCAACGCUGUCGGUGAGU	TRUE	TRUE	TRUE	TRUE
>mmu-miR-181a-5p MIMAT0000210 Mus musculus miR-181a-5p	AACAUUCAACGCUGUCGGUGAGU	miR-181a-5p	>hsa-miR-181c-5p MIMAT0000258 Homo sapiens miR-181c-5p	AACAUUCAACCUGUCGGUGAGU	miR-181c-5p	29.5986	AACAUUCAACGCUGUCGGUGAGU	TRUE	TRUE	TRUE	TRUE
>mmu-miR-181a-2-3p MIMAT0005443 Mus musculus miR-181a-2-3p	ACCACCGACCGUUGACUGUACC	miR-181a-2-3p	>hsa-miR-181a-2-3p MIMAT0004558 Homo sapiens miR-181a-2-3p	ACCACUGACCGUUGACUGUACC	miR-181a-2-3p	35.7176	ACCACCGACCGUUGACUGUACC	TRUE	TRUE	TRUE	TRUE
>mmu-miR-183-5p MIMAT0000212 Mus musculus miR-183-5p	UAUGGCACUGGUAGAAUUCACU	miR-183-5p	>hsa-miR-183-5p MIMAT0000261 Homo sapiens miR-183-5p	UAUGGCACUGGUAGAAUUCACU	miR-183-5p	43.5986	UAUGGCACUGGUAGAAUUCACU	TRUE	TRUE	TRUE	TRUE
>mmu-miR-183-3p MIMAT0004539 Mus musculus miR-183-3p	GUGAAUUACCGAAGGGCCAUAA	miR-183-3p	>hsa-miR-183-3p MIMAT0004560 Homo sapiens miR-183-3p	GUGAAUUACCGAAGGGCCAUAA	miR-183-3p	43.5986	GUGAAUUACCGAAGGGCCAUAA	TRUE	TRUE	TRUE	TRUE
>mmu-miR-184-3p MIMAT0000213 Mus musculus miR-184-3p	UGGACGGAGAACUGAUAAGGGU	miR-184-3p	>hsa-miR-184 MIMAT0000454 Homo sapiens miR-184	UGGACGGAGAACUGAUAAGGGU	miR-184 MIMAT0000454 Homo sap	43.5986	UGGACGGAGAACUGAUAAGGGU	TRUE	TRUE	TRUE	TRUE
>mmu-miR-185-5p MIMAT0000214 Mus musculus miR-185-5p	UGGAGAGAAAGGCAGUUCCUGA	miR-185-5p	>hsa-miR-185-5p MIMAT0000455 Homo sapiens miR-185-5p	UGGAGAGAAAGGCAGUUCCUGA	miR-185-5p	43.5986	UGGAGAGAAAGGCAGUUCCUGA	TRUE	TRUE	TRUE	TRUE
>mmu-miR-185-3p MIMAT0016996 Mus musculus miR-185-3p	AGGGGCUGGCUUUCCUCUGGU	miR-185-3p	>hsa-miR-185-3p MIMAT0004611 Homo sapiens miR-185-3p	AGGGGCUGGCUUUCCUCUGGUC	miR-185-3p	27.6169	AGGGGCUGGCUUUCCUCUGGU-	TRUE	TRUE	TRUE	TRUE
>mmu-miR-186-5p MIMAT0000215 Mus musculus miR-186-5p	CAAAGAAUUCUCCUUUUGGGCU	miR-186-5p	>hsa-miR-186-5p MIMAT0000456 Homo sapiens miR-186-5p	CAAAGAAUUCUCCUUUUGGGCU	miR-186-5p	43.5986	CAAAGAAUUCUCCUUUUGGGCU	TRUE	TRUE	TRUE	TRUE
>mmu-miR-186-3p MIMAT0004540 Mus musculus miR-186-3p	GCCCUAAGGUGAAUUUUUUGGG	miR-186-3p	>hsa-miR-186-3p MIMAT0004612 Homo sapiens miR-186-3p	GCCCAAAGGUGAAUUUUUUGGG	miR-186-3p	35.7176	GCCCUAAGGUGAAUUUUUUGGG	TRUE	TRUE	TRUE	TRUE
>mmu-miR-187-3p MIMAT0000216 Mus musculus miR-187-3p	UCGUGUCUUGUGUUGCAGCCGG	miR-187-3p	>hsa-miR-187-3p MIMAT0000262 Homo sapiens miR-187-3p	UCGUGUCUUGUGUUGCAGCCGG	miR-187-3p	43.5986	UCGUGUCUUGUGUUGCAGCCGG	TRUE	TRUE	TRUE	TRUE
>mmu-miR-188-5p MIMAT0000217 Mus musculus miR-188-5p	CAUCCCUUGCAUGGUGGAGGG	miR-188-5p	>hsa-miR-188-5p MIMAT0000457 Homo sapiens miR-188-5p	CAUCCCUUGCAUGGUGGAGGG	miR-188-5p	41.6169	CAUCCCUUGCAUGGUGGAGGG	TRUE	TRUE	TRUE	TRUE
>mmu-miR-188-3p MIMAT0004541 Mus musculus miR-188-3p	CUCCCACAUGCAGGGUUUGCA	miR-188-3p	>hsa-miR-188-3p MIMAT0004613 Homo sapiens miR-188-3p	CUCCCACAUGCAGGGUUUGCA	miR-188-3p	41.6169	CUCCCACAUGCAGGGUUUGCA	TRUE	TRUE	TRUE	TRUE
>mmu-miR-24-1-5p MIMAT0000218 Mus musculus miR-24-1-5p	GUGCCUACUGAGCUGAUAUCAGU	miR-24-1-5p	>hsa-miR-24-1-5p MIMAT0000079 Homo sapiens miR-24-1-5p	UGCCUACUGAGCUGAUAUCAGU	miR-24-1-5p	29.5986	GUGCCUACUGAGCUGAUAUCAGU	TRUE	TRUE	TRUE	TRUE
>mmu-miR-24-3p MIMAT0000219 Mus musculus miR-24-3p	UGGCUCAGUUCAGCAGGAACAG	miR-24-3p	>hsa-miR-24-3p MIMAT0000080 Homo sapiens miR-24-3p	UGGCUCAGUUCAGCAGGAACAG	miR-24-3p	43.5986	UGGCUCAGUUCAGCAGGAACAG	TRUE	TRUE	TRUE	TRUE
>mmu-miR-24-3p MIMAT0000219 Mus musculus miR-24-3p	UGGCUCAGUUCAGCAGGAACAG	miR-24-3p	>hsa-miR-4293 MIMAT0016848 Homo sapiens miR-4293	CAGCCUGACAGGAACAG	miR-4293 MIMAT0016848 Homo sap	-35.7154	UGGCUCAGUUCAGCAGGAACAG	FALSE	FALSE	TRUE	TRUE
>mmu-miR-190a-5p MIMAT0000220 Mus musculus miR-190a-5p	UGAUAUGUUUGAUAUAUUAGGU	miR-190a-5p	>hsa-miR-190a MIMAT0000458 Homo sapiens miR-190a	UGAUAUGUUUGAUAUAUUAGGU	miR-190a MIMAT0000458 Homo sap	34.468	UGAUAUGUUUGAUAUAUUAGGU	TRUE	TRUE	TRUE	TRUE
>mmu-miR-3102-5p MIMAT0014933 Mus musculus miR-3102-5p	GUGAGUGGCCAGGGUGGGGCUG	miR-3102-5p	>hsa-miR-4758-5p MIMAT0019903 Homo sapiens miR-4758-5p	GUGAGUGGGAGCCGGUGGGGCUG	miR-4758-5p	1.73584	GUGAGUGGCCAG--GGUGGGGCUG	FALSE	TRUE	TRUE	TRUE
>mmu-miR-3103-3p MIMAT0014938 Mus musculus miR-3103-3p	UAACCUCUGAUCCUUCCCACAG	miR-3103-3p	>hsa-miR-1229 MIMAT0005584 Homo sapiens miR-1229	CUCUCACCACUGCCCUCCCACAG	miR-1229 MIMAT0005584 Homo sap	-24.008	---UAACCUCUGAUCCUUCCCACAG	FALSE	FALSE	FALSE	TRUE
>mmu-miR-3103-3p MIMAT0014938 Mus musculus miR-3103-3p	UAACCUCUGAUCCUUCCCACAG	miR-3103-3p	>hsa-miR-3922-5p MIMAT0019227 Homo sapiens miR-3922-5p	UCAAGGCCAGAGGUCCCACAGCA	miR-3922-5p	-57.6511	U-AACCUCUGAUCCUUCCCACAG--	FALSE	FALSE	FALSE	TRUE
>mmu-miR-486b-5p MIMAT0014943 Mus musculus miR-486b-5p	UCCUGUACUGAGCUGCCCCGAG	miR-486b-5p	>hsa-miR-486-5p MIMAT0002177 Homo sapiens miR-486-5p	UCCUGUACUGAGCUGCCCCGAG	miR-486-5p	43.5986	UCCUGUACUGAGCUGCCCCGAG	TRUE	TRUE	TRUE	TRUE
>mmu-miR-486b-3p MIMAT0014944 Mus musculus miR-486b-3p	CGGGGCAGCUCAGUACAGGA	miR-486b-3p	>hsa-miR-486-3p MIMAT0004762 Homo sapiens miR-486-3p	CGGGGCAGCUCAGUACAGGAU	miR-486-3p	25.6351	CGGGGCAGCUCAGUACAGGA-	TRUE	TRUE	TRUE	TRUE
>mmu-miR-3074-2-3p MIMAT0014946 Mus musculus miR-3074-2-3p	UGUUUCAGCUCAGUAGGCAC	miR-3074-2-3p	>hsa-miR-3074-3p MIMAT0015027 Homo sapiens miR-3074-3p	GAUAUCAGCUCAGUAGGCACCG	miR-3074-3p	-2.008	UGUUUCAGCUCAGUAGGCAC--	TRUE	TRUE	TRUE	TRUE
>mmu-miR-374c-5p MIMAT0014953 Mus musculus miR-374c-5p	AUAAUACAACCUGCUAAGUG	miR-374c-5p	>hsa-miR-374b-5p MIMAT0004955 Homo sapiens miR-374b-5p	AUAUAAUACAACCUGCUAAGUG	miR-374b-5p	21.6351	AUA--AUACAACCUGCUAAGUG	TRUE	TRUE	TRUE	TRUE
>mmu-miR-374c-5p MIMAT0014953 Mus musculus miR-374c-5p	AUAAUACAACCUGCUAAGUG	miR-374c-5p	>hsa-miR-374c-5p MIMAT0018443 Homo sapiens miR-374c-5p	AUAAUACAACCUGCUAAGUGCU	miR-374c-5p	21.6351	AUAAUACAACCUGCUAAGUG--	TRUE	TRUE	TRUE	TRUE
>mmu-miR-374c-3p MIMAT0014954 Mus musculus miR-374c-3p	ACUUAGCAGGUUGUAUUAU	miR-374c-3p	>hsa-miR-374c-3p MIMAT0022735 Homo sapiens miR-374c-3p	CACUUAGCAGGUUGUAUUAUAU	miR-374c-3p	5.65337	-ACUUAGCAGGUUGUAUUAU--	TRUE	TRUE	TRUE	TRUE
>mmu-miR-3112-5p MIMAT0014955 Mus musculus miR-3112-5p	ACAUAGAAAAGGCAGUCUGCA	miR-3112-5p	>hsa-miR-3671 MIMAT0018094 Homo sapiens miR-3671	AUCAAAUAAGGACUAGUCUGCA	miR-3671 MIMAT0018094 Homo sap	-27.5504	ACAUAGAAAAGGC-AGUCUGCA	FALSE	FALSE	FALSE	TRUE
>mmu-miR-3960 MIMAT0019336 Mus musculus miR-3960	GGCGGCGGCGGAGGCGGGGG		>hsa-miR-3960 MIMAT0019337 Homo sapiens miR-3960	GGCGGCGGCGGAGGCGGGGG	miR-3960 MIMAT0019337 Homo sap	31.3346	GGCGGCGGCGGAGGCGGGGG	TRUE	TRUE	TRUE	TRUE
>mmu-miR-3965 MIMAT0019347 Mus musculus miR-3965	UGCUUAUCAGCCUGAUGUU		>hsa-miR-21-5p MIMAT0000076 Homo sapiens miR-21-5p	UAGCUUAUCAGACUGAUGUUGA	miR-21-5p	-2.22768	U-GCUUAUCAGCCUGAUGUU--	FALSE	FALSE	FALSE	TRUE
>mmu-miR-101c MIMAT0019349 Mus musculus miR-101c	ACAGUACUGUGAUAACUGA		>hsa-miR-542-3p MIMAT0003389 Homo sapiens miR-542-3p	UGUGACAGAUUGAUAACUGAAA	miR-542-3p	-45.8526	ACAGUACUG--UGAUAACUGA--	FALSE	TRUE	TRUE	TRUE
>mmu-miR-3966 MIMAT0019350 Mus musculus miR-3966	AGCUGCCAGCUGUAGAACUGU		>hsa-miR-22-3p MIMAT0000077 Homo sapiens miR-22-3p	AAGCUGCCAGUUGAAGAACUGU	miR-22-3p	11.8548	A-GCUGCCAGCUGUAGAACUGU	FALSE	FALSE	FALSE	TRUE
>mmu-miR-5100 MIMAT0020607 Mus musculus miR-5100	UCGAAUCCCAGCGGUGCCUCU		>hsa-miR-5100 MIMAT0022259 Homo sapiens miR-5100	UUCAGAUCCCAGCGGUGCCUCU	miR-5100 MIMAT0022259 Homo sap	11.8548	UCGA-AUCCCAGCGGUGCCUCU	TRUE	TRUE	TRUE	TRUE
>mmu-miR-5101 MIMAT0020608 Mus musculus miR-5101	UUUGUUUGUUUUGCUGAUGCAG		>hsa-miR-3616-3p MIMAT0017996 Homo sapiens miR-3616-3p	CGAGGGCAUUUCAUGAUGCAGGC	miR-3616-3p	-61.3125	UUUGUUUGUUUUGCUGAUGCAG--	FALSE	FALSE	FALSE	TRUE
>mmu-miR-5107-3p MIMAT0022985 Mus musculus miR-5107-3p	CAACCUGUGCUUCUCUUCCCAG	miR-5107-3p	>hsa-miR-4646-3p MIMAT0019708 Homo sapiens miR-4646-3p	AUUGUCCCUCUCCCUUCCCAG	miR-4646-3p	-33.8708	CAACCUGUGCUUCUC--UUCCCAG	FALSE	FALSE	FALSE	TRUE
>mmu-miR-5118 MIMAT0020626 Mus musculus miR-5118	AAGGUUAGGCCAGCCUGGU		>hsa-miR-4682 MIMAT0019767 Homo sapiens miR-4682	UCUGAGUUCCUGGAGCCUGGUCU	miR-4682 MIMAT0019767 Homo sap	-61.395	AAG--GUUAGGCCAGCCUGGU--	FALSE	FALSE	FALSE	TRUE
>mmu-miR-5119 MIMAT0020627 Mus musculus miR-5119	CAUCUCAUCCUGGGGCUGG		>hsa-miR-671-5p MIMAT0003880 Homo sapiens miR-671-5p	AGGAAGCCCUGGAGGGGCUGGAG	miR-671-5p	-61.395	C--AUCUCAUCCUGGGGCUGG--	FALSE	FALSE	FALSE	TRUE
>mmu-miR-5120 MIMAT0020628 Mus musculus miR-5120	UUUGGGGCUGUGGUGCCACCAGC		>hsa-miR-1260a MIMAT0005911 Homo sapiens miR-1260a	AUCCCACCUCUGCCACCA	miR-1260a MIMAT0005911 Homo sap	-59.4957	UUUGGGGCUGUGGUGCCACCAGC	FALSE	FALSE	FALSE	TRUE
>mmu-miR-5122 MIMAT0020630 Mus musculus miR-5122	CCGCGGGACCCGGGGCUGUG		>hsa-miR-149-3p MIMAT0004609 Homo sapiens miR-149-3p	AGGGAGGGACGGGGGCUGUGC	miR-149-3p	-29.5322	CCGCGGGACCCGGGGCUGUG-	FALSE	FALSE	TRUE	TRUE
>mmu-miR-3572-3p MIMAT0020636 Mus musculus miR-3572-3p	UACACUUGUCCUUCUUUCCCCAG	miR-3572-3p	>hsa-miR-1227 MIMAT0005580 Homo sapiens miR-1227	CGUGCCACCCUUUUCCCCAG	miR-1227 MIMAT0005580 Homo sap	-41.7518	UACACUUGUCCUUCU-UUCCCCAG	FALSE	FALSE	TRUE	TRUE
>mmu-miR-3572-3p MIMAT0020636 Mus musculus miR-3572-3p	UACACUUGUCCUUCUUUCCCCAG	miR-3572-3p	>hsa-miR-5010-3p MIMAT0021044 Homo sapiens miR-5010-3p	UUUUGUGUCUCCCAUUCCCCAG	miR-5010-3p	-33.4497	UACACUUGUCCUUCUUUCCCCAG	FALSE	FALSE	FALSE	TRUE
>mmu-miR-5131 MIMAT0020642 Mus musculus miR-5131	CGGCGCCCCACGGAGCCCCGAGC		>hsa-miR-486-5p MIMAT0002177 Homo sapiens miR-486-5p	UCCUGUACUGAGCUGCCCCGAG	miR-486-5p	-57.0928	CGGCGCCCCACGGAGCCCCGAGC	FALSE	FALSE	FALSE	TRUE
>mmu-miR-5132-3p MIMAT0022988 Mus musculus miR-5132-3p	CUGAUGUUCCCCAUCCCGCAG	miR-5132-3p	>hsa-miR-1233 MIMAT0005588 Homo sapiens miR-1233	UGAGCCCUGUCCUCCCGCAG	miR-1233 MIMAT0005588 Homo sap	-37.4132	CUGAUGUUCCCCAUCCCGCAG	FALSE	FALSE	FALSE	TRUE
>mmu-miR-5134-3p MIMAT0022989 Mus musculus miR-5134-3p	ACGGGUGGCCCUCUUUCUGCAG	miR-5134-3p	>hsa-miR-503 MIMAT0002874 Homo sapiens miR-503	UAGCAGCGGGAACAGUUCUGCAG	miR-503 MIMAT0002874 Homo sap	-49.2118	ACGG-GUGGCCCUCUUUCUGCAG	FALSE	FALSE	FALSE	TRUE
>mmu-miR-299b-5p MIMAT0022836 Mus musculus miR-299b-5p	GGUUUACCGUCCCACAUACAU	miR-299b-5p	>hsa-miR-299-5p MIMAT0002890 Homo sapiens miR-299-5p	UGGUUUACCGUCCCACAUACAU	miR-299-5p	27.6169	-GGUUUACCGUCCCACAUACAU	TRUE	TRUE	TRUE	TRUE
>mmu-miR-5615-5p MIMAT0022355 Mus musculus miR-5615-5p	CUUGGUUGUUUUCUGAGACAGA	miR-5615-5p	>hsa-miR-4644 MIMAT0019704 Homo sapiens miR-4644	UGGAGAGAGAAAAGAGACAGAAG	miR-4644 MIMAT0019704 Homo sap	-69.1935	CUUGGUUGUUUUCUGAGACAGA--	FALSE	FALSE	FALSE	TRUE
>mmu-miR-5615-3p MIMAT0022356 Mus musculus miR-5615-3p	UGUCUCAGAAAACAACCAAGGA	miR-5615-3p	>hsa-miR-659-5p MIMAT0022710 Homo sapiens miR-659-5p	AGGACCUUCCCUGAACCAAGGA	miR-659-5p	-43.0928	UGUCUCAGAAAACAACCAAGGA	FALSE	FALSE	TRUE	TRUE
>mmu-miR-5617-5p MIMAT0022361 Mus musculus miR-5617-5p	GUAAGUGAGGGCAAGCCUUCUGG	miR-5617-5p	>hsa-miR-18a-3p MIMAT0002891 Homo sapiens miR-18a-3p	ACUGCCCUAAGUGCUCCUUCUGG	miR-18a-3p	-57.4314	GUAAG--UGAGGGCAAGCCUUCUGG	FALSE	FALSE	FALSE	TRUE
>mmu-miR-5627-5p MIMAT0022385 Mus musculus miR-5627-5p	AGAGGGUGCGCCGGGCCCUGCG	miR-5627-5p	>hsa-miR-4321 MIMAT0016874 Homo sapiens miR-4321	UUAGCGGUGGACCGCCCUGCG	miR-4321 MIMAT0016874 Homo sap	-23.889	AGAG-GGUGCGCCGGGCCCUGCG	FALSE	FALSE	FALSE	TRUE
>mmu-miR-6335 MIMAT0025077 Mus musculus miR-6335	CUGCAUACACAGUGAUAUUCUG		>hsa-miR-5583-5p MIMAT0022281 Homo sapiens miR-5583-5p	AAACUAAUAUACCCAUAUUCUG	miR-5583-5p	-35.2118	CUGCAUACACAGUGAUAUUCUG	FALSE	FALSE	FALSE	TRUE
>mmu-miR-6348 MIMAT0025091 Mus musculus miR-6348	UCAGCCUUUAUAAGGUGUGUGU		>hsa-miR-1228-5p MIMAT0005582 Homo sapiens miR-1228-5p	GUGGGCGGGGGCAGGUGUGUG	miR-1228-5p	-51.1935	UCAGCCUUUAUAAGGUGUGUGU	FALSE	FALSE	TRUE	TRUE
>mmu-miR-6355 MIMAT0025098 Mus musculus miR-6355	CACAAUGCUCCAAUGUGAUAU		>hsa-miR-32-3p MIMAT0004505 Homo sapiens miR-32-3p	CAAUUUAGUGUGUGUGAUAUUU	miR-32-3p	-55.4132	CACAAUGCUCCAAUGUGAUAU--	FALSE	FALSE	FALSE	TRUE
>mmu-miR-6355 MIMAT0025098 Mus musculus miR-6355	CACAAUGCUCCAAUGUGAUAU		>hsa-miR-1321 MIMAT0005952 Homo sapiens miR-1321	CAGGGAGGUGAAUGUGAU	miR-1321 MIMAT0005952 Homo sap	-43.6146	CACAAUGCUCCAAUGUGAUAU	FALSE	FALSE	FALSE	TRUE
>mmu-miR-145b MIMAT0025105 Mus musculus miR-145b	GUCCAGUUUUCCCAGGAGACU		>hsa-miR-2681-5p MIMAT0013515 Homo sapiens miR-2681-5p	GUUUUACCACCUCCAGGAGACU	miR-2681-5p	-28.0905	GU----CCAGUUUUCCCAGGAGACU	FALSE	TRUE	TRUE	TRUE
>mmu-let-7j MIMAT0025123 Mus musculus let-7j	UGAGGUAUUAGUUUGUGCUGUUAU		>hsa-let-7i-5p MIMAT0000415 Homo sapiens let-7i-5p	UGAGGUAGUAGUUUGUGCUGUU	let-7i-5p	17.7176	UGAGGUAUUAGUUUGUGCUGUUAU	TRUE	TRUE	TRUE	TRUE
>mmu-miR-6380 MIMAT0025126 Mus musculus miR-6380	UGUAAGUGCUUUUAACUGCUGAGC		>hsa-miR-645 MIMAT0003315 Homo sapiens miR-645	UCUAGGCUGGUACUGCUGA	miR-645 MIMAT0003315 Homo sap	-43.8708	UGUAAGUGCUUUUAACUGCUGAGC	FALSE	FALSE	FALSE	TRUE
>mmu-miR-6389 MIMAT0025137 Mus musculus miR-6389	CAGUGCAAUGUUAAACUUUGC		>hsa-miR-409-5p MIMAT0001638 Homo sapiens miR-409-5p	AGGUUACCCGAGCAACUUUGCAU	miR-409-5p	-55.1935	CAGUGCAAUGUUAAACUUUGC--	FALSE	FALSE	FALSE	TRUE
>mmu-miR-6389 MIMAT0025137 Mus musculus miR-6389	CAGUGCAAUGUUAAACUUUGC		>hsa-miR-561-5p MIMAT0022706 Homo sapiens miR-561-5p	AUCAAGGAUCUUAAACUUUGCC	miR-561-5p	-35.4315	CAGUGCAAUGUUAAACUUUGC-	TRUE	TRUE	TRUE	TRUE
>mmu-miR-378c MIMAT0025138 Mus musculus miR-378c	ACUGGACUUGGAGUCAGAAGC		>hsa-miR-378g MIMAT0018937 Homo sapiens miR-378g	ACUGGGCUUGGAGUCAGAAG	miR-378g MIMAT0018937 Homo sap	17.7541	ACUGGACUUGGAGUCAGAAGC	TRUE	TRUE	TRUE	TRUE
>mmu-miR-6408 MIMAT0025161 Mus musculus miR-6408	CACAUGGGCUUGCAUGGGAUGGUC		>hsa-miR-5194 MIMAT0021125 Homo sapiens miR-5194	UGAGGGGUUUGGAAUGGGAUGG	miR-5194 MIMAT0021125 Homo sap	-43.7883	CACAUGGGCUUGCA-UGGGAUGGUC	FALSE	FALSE	TRUE	TRUE
>mmu-miR-6410 MIMAT0025163 Mus musculus miR-6410	UGGCUCAGGGACUACUCUGUGC		>hsa-miR-3681-5p MIMAT0018108 Homo sapiens miR-3681-5p	UAGUGGAUGAUGCACUCUGUGC	miR-3681-5p	-27.3307	UGGCUCAGGGACUACUCUGUGC	FALSE	FALSE	TRUE	TRUE
>mmu-miR-6413 MIMAT0025166 Mus musculus miR-6413	UGGCUCAGAAGAGCAGGUAGU		>hsa-miR-3140-3p MIMAT0015008 Homo sapiens miR-3140-3p	AGCUUUUGGGAAUUCAGGUAGU	miR-3140-3p	-43.3125	UGGCUCAGAAGA-GCAGGUAGU	FALSE	FALSE	FALSE	TRUE
>mmu-miR-378d MIMAT0025167 Mus musculus miR-378d	ACUGGCCUUGGAGUCAGAAGGU		>hsa-miR-378a-3p MIMAT0000732 Homo sapiens miR-378a-3p	ACUGGACUUGGAGUCAGAAGG	miR-378a-3p	19.7358	ACUGGCCUUGGAGUCAGAAGGU	TRUE	TRUE	TRUE	TRUE
>mmu-miR-378d MIMAT0025167 Mus musculus miR-378d	ACUGGCCUUGGAGUCAGAAGGU		>hsa-miR-378g MIMAT0018937 Homo sapiens miR-378g	ACUGGGCUUGGAGUCAGAAG	miR-378g MIMAT0018937 Homo sap	13.7541	ACUGGCCUUGGAGUCAGAAGGU	TRUE	TRUE	TRUE	TRUE
>mmu-miR-378d MIMAT0025167 Mus musculus miR-378d	ACUGGCCUUGGAGUCAGAAGGU		>hsa-miR-378i MIMAT0019074 Homo sapiens miR-378i	ACUGGACUAGGAGUCAGAAGG	miR-378i MIMAT0019074 Homo sap	11.8548	ACUGGCCUUGGAGUCAGAAGGU	TRUE	TRUE	TRUE	TRUE
>mmu-miR-6537-3p MIMAT0025582 Mus musculus miR-6537-3p	UUAUCAGGUGGAAGAACUCAGCU	miR-6537-3p	>hsa-miR-30b-5p MIMAT0000420 Homo sapiens miR-30b-5p	UGUAAACAUCCUACACUCAGCU	miR-30b-5p	-49.2118	UUAUCAGGUGGAAGAACUCAGCU	FALSE	FALSE	FALSE	TRUE
>mmu-miR-6538 MIMAT0025583 Mus musculus miR-6538	CGCGGGCUCCGGGGCGGCG		>hsa-miR-3665 MIMAT0018087 Homo sapiens miR-3665	AGCAGGUGCGGGGCGGCG	miR-3665 MIMAT0018087 Homo sap	-1.97152	CGCGGGCUCCGGGGCGGCG	FALSE	TRUE	TRUE	TRUE
>mmu-miR-6897-3p MIMAT0027695 Mus musculus miR-6897-3p	CGGUCUGUGUUCUUCCCCCAG	miR-6897-3p	>hsa-miR-1237 MIMAT0005592 Homo sapiens miR-1237	UCCUUCUGCUCCGUCCCCCAG	miR-1237 MIMAT0005592 Homo sap	-27.7701	-CGGUCUGUGUUCUUCCCCCAG	FALSE	FALSE	FALSE	TRUE
>mmu-miR-6899-3p MIMAT0027699 Mus musculus miR-6899-3p	UUGUCCUUCUGUGUCUUCUGCAG	miR-6899-3p	>hsa-miR-503 MIMAT0002874 Homo sapiens miR-503	UAGCAGCGGGAACAGUUCUGCAG	miR-503 MIMAT0002874 Homo sap	-49.5504	UUGUCCUUCUGUGUC--UUCUGCAG	FALSE	FALSE	FALSE	TRUE
>mmu-miR-6906-3p MIMAT0027713 Mus musculus miR-6906-3p	GAAUUCCGGUCUCCUCUCCAG	miR-6906-3p	>hsa-miR-1236 MIMAT0005591 Homo sapiens miR-1236	CCUCUUCCCCUUGUCUCUCCAG	miR-1236 MIMAT0005591 Homo sap	-35.4315	GAA-UUCCGGUCUCCUCUCCAG	FALSE	FALSE	FALSE	TRUE
>mmu-miR-6906-3p MIMAT0027713 Mus musculus miR-6906-3p	GAAUUCCGGUCUCCUCUCCAG	miR-6906-3p	>hsa-miR-1825 MIMAT0006765 Homo sapiens miR-1825	UCCAGUGCCCUCCUCUCC	miR-1825 MIMAT0006765 Homo sap	-44.1547	GAAUUCCGGU---CUCCUCUCCAG	FALSE	FALSE	TRUE	TRUE
>mmu-miR-6909-3p MIMAT0027719 Mus musculus miR-6909-3p	UGCCUUCCCCGGCCUCCCACAG	miR-6909-3p	>hsa-miR-1229 MIMAT0005584 Homo sapiens miR-1229	CUCUCACCACUGCCCUCCCACAG	miR-1229 MIMAT0005584 Homo sap	-25.5687	UGCCUUCCCCGGCC-UCCCACAG	FALSE	TRUE	TRUE	TRUE
>mmu-miR-6909-3p MIMAT0027719 Mus musculus miR-6909-3p	UGCCUUCCCCGGCCUCCCACAG	miR-6909-3p	>hsa-miR-3922-5p MIMAT0019227 Homo sapiens miR-3922-5p	UCAAGGCCAGAGGUCCCACAGCA	miR-3922-5p	-53.4315	UGCCUUCCCCGGCCUCCCACAG--	FALSE	FALSE	FALSE	TRUE
>mmu-miR-6910-5p MIMAT0027720 Mus musculus miR-6910-5p	UGGGGGUAGGGCACCAGUGGGCA	miR-6910-5p	>hsa-miR-1183 MIMAT0005828 Homo sapiens miR-1183	CACUGUAGGUGAUGGUGAGAGUGGGCA	miR-1183 MIMAT0005828 Homo sap	-45.5869	---UGGGGGU-AGGGCACCAGUGGGCA	FALSE	FALSE	FALSE	TRUE
>mmu-miR-6910-3p MIMAT0027721 Mus musculus miR-6910-3p	UCAUGGUUUCCACCCUUUGUCC	miR-6910-3p	>hsa-miR-4761-3p MIMAT0019909 Homo sapiens miR-4761-3p	GAGGGCAUGCGCACUUUGUCC	miR-4761-3p	-27.5504	UCAUGGUUUCCACCCUUUGUCC	FALSE	FALSE	FALSE	TRUE
>mmu-miR-6911-3p MIMAT0027723 Mus musculus miR-6911-3p	UCAAUCACACUCUGUCCACAG	miR-6911-3p	>hsa-miR-4800-3p MIMAT0019979 Homo sapiens miR-4800-3p	CAUCCGUCCGUCUGUCCAC	miR-4800-3p	-49.7336	UCAAUC-ACACUCUGUCCACAG	FALSE	FALSE	TRUE	TRUE
>mmu-miR-6913-3p MIMAT0027727 Mus musculus miR-6913-3p	UCUCUACUGAUUUGUCUCCUCAG	miR-6913-3p	>hsa-miR-1224-3p MIMAT0005459 Homo sapiens miR-1224-3p	CCCCACCUCCUCUCUCCUCAG	miR-1224-3p	-31.5504	UCUCUACUGAUUUGUCUCCUCAG	FALSE	FALSE	TRUE	TRUE
>mmu-miR-6914-3p MIMAT0027729 Mus musculus miR-6914-3p	UCUGUCCACCUCUUCCCAG	miR-6914-3p	>hsa-miR-4646-3p MIMAT0019708 Homo sapiens miR-4646-3p	AUUGUCCCUCUCCCUUCCCAG	miR-4646-3p	-11.8708	UCUGUCCACCUC--UUCCCAG	FALSE	FALSE	FALSE	TRUE
>mmu-miR-6919-3p MIMAT0027739 Mus musculus miR-6919-3p	GCUCCUCCUCCUGGCCCACAG	miR-6919-3p	>hsa-miR-675-5p MIMAT0004284 Homo sapiens miR-675-5p	UGGUGCGGAGAGGGCCCACAGUG	miR-675-5p	-69.4132	-GCUCCUCCUCCUGGCCCACAG--	FALSE	FALSE	TRUE	TRUE
>mmu-miR-6923-5p MIMAT0027746 Mus musculus miR-6923-5p	GUGAGGGCAGGAGGAUUGGGGUGU	miR-6923-5p	>hsa-miR-373-3p MIMAT0000726 Homo sapiens miR-373-3p	GAAGUGCUUCGAUUUUGGGGUGU	miR-373-3p	-39.349	GUGAGGGCAGGAGGAUUGGGGUGU	FALSE	FALSE	TRUE	TRUE
>mmu-miR-6923-3p MIMAT0027747 Mus musculus miR-6923-3p	ACACUCCCUCCUCCUCCCCAG	miR-6923-3p	>hsa-miR-3150b-5p MIMAT0019226 Homo sapiens miR-3150b-5p	CAACCUCGAGGAUCUCCCCAGC	miR-3150b-5p	-51.1935	ACACUCCCUCCUCCUCCCCAG-	FALSE	FALSE	FALSE	TRUE
>mmu-miR-6926-5p MIMAT0027752 Mus musculus miR-6926-5p	UCAGUGGGGUGAGGGAUGGUGA	miR-6926-5p	>hsa-miR-3713 MIMAT0018164 Homo sapiens miR-3713	GGUAUCCGUUUGGGGAUGGU	miR-3713 MIMAT0018164 Homo sap	-49.2943	UCAGUGGGGUGAGGGAUGGUGA	FALSE	FALSE	FALSE	TRUE
>mmu-miR-6927-3p MIMAT0027755 Mus musculus miR-6927-3p	CCUGAGCUGGCUCCCCUGCAG	miR-6927-3p	>hsa-miR-3677-5p MIMAT0019221 Homo sapiens miR-3677-5p	CAGUGGCCAGAGCCCUGCAGUG	miR-3677-5p	-55.4132	CCUGAGCUGGCUCCCCUGCAG--	FALSE	FALSE	FALSE	TRUE
>mmu-miR-6927-3p MIMAT0027755 Mus musculus miR-6927-3p	CCUGAGCUGGCUCCCCUGCAG	miR-6927-3p	>hsa-miR-4722-3p MIMAT0019837 Homo sapiens miR-4722-3p	ACCUGCCAGCACCUCCCUGCAG	miR-4722-3p	-35.4315	-CCUGAGCUGGCUCCCCUGCAG	FALSE	FALSE	FALSE	TRUE
>mmu-miR-6928-3p MIMAT0027757 Mus musculus miR-6928-3p	AAGCUGUUCCUGUACUCUCCAG	miR-6928-3p	>hsa-miR-1236 MIMAT0005591 Homo sapiens miR-1236	CCUCUUCCCCUUGUCUCUCCAG	miR-1236 MIMAT0005591 Homo sap	-27.3307	AAGCUGUUCCUGUACUCUCCAG	FALSE	FALSE	FALSE	TRUE
>mmu-miR-6943-5p MIMAT0027786 Mus musculus miR-6943-5p	UGGGGUGAGGUUGGAAGCUA	miR-6943-5p	>hsa-miR-4729 MIMAT0019851 Homo sapiens miR-4729	UCAUUUAUCUGUUGGGAAGCUA	miR-4729 MIMAT0019851 Homo sap	-41.4132	UGGGG--UGAGGUUGGAAGCUA	FALSE	FALSE	FALSE	TRUE
>mmu-miR-6950-3p MIMAT0027801 Mus musculus miR-6950-3p	CUCUGUCUUGAUCCUCUCCAG	miR-6950-3p	>hsa-miR-1236 MIMAT0005591 Homo sapiens miR-1236	CCUCUUCCCCUUGUCUCUCCAG	miR-1236 MIMAT0005591 Homo sap	-35.4315	-CUCUGUCUUGAUCCUCUCCAG	FALSE	FALSE	FALSE	TRUE
>mmu-miR-6950-3p MIMAT0027801 Mus musculus miR-6950-3p	CUCUGUCUUGAUCCUCUCCAG	miR-6950-3p	>hsa-miR-1825 MIMAT0006765 Homo sapiens miR-1825	UCCAGUGCCCUCCUCUCC	miR-1825 MIMAT0006765 Homo sap	-51.4957	CUCUGUCUUGAUCCUCUCCAG	FALSE	FALSE	FALSE	TRUE
>mmu-miR-6952-3p MIMAT0027805 Mus musculus miR-6952-3p	UCUCUGACUCUGCCUCCCACAG	miR-6952-3p	>hsa-miR-1229 MIMAT0005584 Homo sapiens miR-1229	CUCUCACCACUGCCCUCCCACAG	miR-1229 MIMAT0005584 Homo sap	-16.1452	UCUCUGACU-CUGCC-UCCCACAG	FALSE	TRUE	TRUE	TRUE
>mmu-miR-6952-3p MIMAT0027805 Mus musculus miR-6952-3p	UCUCUGACUCUGCCUCCCACAG	miR-6952-3p	>hsa-miR-3922-5p MIMAT0019227 Homo sapiens miR-3922-5p	UCAAGGCCAGAGGUCCCACAGCA	miR-3922-5p	-53.4315	UCUCUGACUCUGCCUCCCACAG--	FALSE	FALSE	FALSE	TRUE
>mmu-miR-6958-5p MIMAT0027816 Mus musculus miR-6958-5p	GUGGGAGAAGAGGCUGCUGUGG	miR-6958-5p	>hsa-miR-3619-3p MIMAT0019219 Homo sapiens miR-3619-3p	GGGACCAUCCUGCCUGCUGUGG	miR-3619-3p	-35.2118	GUGGGAGAAGAGGCUGCUGUGG	FALSE	FALSE	TRUE	TRUE
>mmu-miR-6960-3p MIMAT0027821 Mus musculus miR-6960-3p	AGCCAACCACCUCUCUCCUCAG	miR-6960-3p	>hsa-miR-1224-3p MIMAT0005459 Homo sapiens miR-1224-3p	CCCCACCUCCUCUCUCCUCAG	miR-1224-3p	3.97375	AGCCAACCACCUCUCUCCUCAG	TRUE	TRUE	TRUE	TRUE
>mmu-miR-6963-3p MIMAT0027827 Mus musculus miR-6963-3p	UGCCUCUUGCCUCCAUCCCACAG	miR-6963-3p	>hsa-miR-1229 MIMAT0005584 Homo sapiens miR-1229	CUCUCACCACUGCCCUCCCACAG	miR-1229 MIMAT0005584 Homo sap	-35.889	UGCCUCUUGCCUC---CAUCCCACAG	FALSE	FALSE	FALSE	TRUE
>mmu-miR-6970-5p MIMAT0027842 Mus musculus miR-6970-5p	GUAAGUUCAGGGCUGGGAGCAGAGA	miR-6970-5p	>hsa-miR-3154 MIMAT0015028 Homo sapiens miR-3154	CAGAAGGGGAGUUGGGAGCAGA	miR-3154 MIMAT0015028 Homo sap	-55.6694	GU-AAGUUCAGGGCUGGGAGCAGAGA	FALSE	TRUE	TRUE	TRUE
>mmu-miR-6976-3p MIMAT0027855 Mus musculus miR-6976-3p	AUCUCCCUCCCAACUCCCCAG	miR-6976-3p	>hsa-miR-3150b-5p MIMAT0019226 Homo sapiens miR-3150b-5p	CAACCUCGAGGAUCUCCCCAGC	miR-3150b-5p	-51.1935	AUCUCCCUCCCAACUCCCCAG-	FALSE	FALSE	FALSE	TRUE
>mmu-miR-6978-5p MIMAT0027858 Mus musculus miR-6978-5p	AAGGGGUGAGAGAGAAGCUGGUG	miR-6978-5p	>hsa-miR-4316 MIMAT0016867 Homo sapiens miR-4316	GGUGAGGCUAGCUGGUG	miR-4316 MIMAT0016867 Homo sap	-33.9533	AAGGGGUGAGAGAGAAGCUGGUG	FALSE	FALSE	FALSE	TRUE
>mmu-miR-6978-3p MIMAT0027859 Mus musculus miR-6978-3p	ACGGCUUCACUCUCACCCUGCAG	miR-6978-3p	>hsa-miR-4722-3p MIMAT0019837 Homo sapiens miR-4722-3p	ACCUGCCAGCACCUCCCUGCAG	miR-4722-3p	-31.889	AC--GGCUUCACUCUCACCCUGCAG	FALSE	FALSE	FALSE	TRUE
>mmu-miR-6980-3p MIMAT0027863 Mus musculus miR-6980-3p	UGACUUGCCUUCCACCCCAG	miR-6980-3p	>hsa-miR-4700-3p MIMAT0019797 Homo sapiens miR-4700-3p	CACAGGACUGACUCCUCACCCCAGUG	miR-4700-3p	-57.9898	U----GACUUGCCUUC-CACCCCAG--	FALSE	FALSE	FALSE	TRUE
>mmu-miR-6981-3p MIMAT0027865 Mus musculus miR-6981-3p	CAACAGCCUACUGUCUCCUCAG	miR-6981-3p	>hsa-miR-1224-3p MIMAT0005459 Homo sapiens miR-1224-3p	CCCCACCUCCUCUCUCCUCAG	miR-1224-3p	-3.90729	CAACAGCCUACUGUCUCCUCAG	FALSE	FALSE	TRUE	TRUE
>mmu-miR-6986-3p MIMAT0027875 Mus musculus miR-6986-3p	GUUUUCACCUUCCUCCCAG	miR-6986-3p	>hsa-miR-877-3p MIMAT0004950 Homo sapiens miR-877-3p	UCCUCUUCUCCCUCCUCCCAG	miR-877-3p	-11.8708	G--UUUUCACCUUCCUCCCAG	FALSE	FALSE	TRUE	TRUE
>mmu-miR-6986-3p MIMAT0027875 Mus musculus miR-6986-3p	GUUUUCACCUUCCUCCCAG	miR-6986-3p	>hsa-miR-4747-3p MIMAT0019883 Homo sapiens miR-4747-3p	AAGGCCCGGGCUUUCCUCCCAG	miR-4747-3p	-39.5139	GUUUUCA---CCUUCCUCCCAG	FALSE	TRUE	TRUE	TRUE
>mmu-miR-6986-3p MIMAT0027875 Mus musculus miR-6986-3p	GUUUUCACCUUCCUCCCAG	miR-6986-3p	>hsa-miR-5196-3p MIMAT0021129 Homo sapiens miR-5196-3p	UCAUCCUCGUCUCCCUCCCAG	miR-5196-3p	-27.6329	GUUUUCAC--CUUCCUCCCAG	FALSE	FALSE	FALSE	TRUE
>mmu-miR-6988-5p MIMAT0027878 Mus musculus miR-6988-5p	GGGGUGGAGAGCUGAGGCCCA	miR-6988-5p	>hsa-miR-4513 MIMAT0019050 Homo sapiens miR-4513	AGACUGACGGCUGGAGGCCCAU	miR-4513 MIMAT0019050 Homo sap	-41.7701	GGGGUGGAGAGCUG-AGGCCCA-	FALSE	FALSE	FALSE	TRUE
>mmu-miR-6990-3p MIMAT0027883 Mus musculus miR-6990-3p	AGCCCUGCCUCUUCCUGGCAG	miR-6990-3p	>hsa-miR-5006-3p MIMAT0021034 Homo sapiens miR-5006-3p	UUUCCCUUUCCAUCCUGGCAG	miR-5006-3p	-27.7701	AG-CCCUGCCUCUUCCUGGCAG	FALSE	FALSE	TRUE	TRUE
>mmu-miR-6997-3p MIMAT0027897 Mus musculus miR-6997-3p	UCAAACCUUACCCUCCUGUUUCC	miR-6997-3p	>hsa-miR-4307 MIMAT0016860 Homo sapiens miR-4307	AAUGUUUUUUCCUGUUUCC	miR-4307 MIMAT0016860 Homo sap	-37.7518	UCAAACCUUACCCUCCUGUUUCC	FALSE	TRUE	TRUE	TRUE
>mmu-miR-6999-3p MIMAT0027901 Mus musculus miR-6999-3p	CUUCAGCUGUCCUCCUUUCUGU	miR-6999-3p	>hsa-miR-526b-5p MIMAT0002835 Homo sapiens miR-526b-5p	CUCUUGAGGGAAGCACUUUCUGU	miR-526b-5p	-41.3307	CUUCAGCUGUCCUC-CUUUCUGU	FALSE	FALSE	FALSE	TRUE
>mmu-miR-7000-3p MIMAT0027903 Mus musculus miR-7000-3p	CACCCACCUGCCUGUCCUCCAG	miR-7000-3p	>hsa-miR-326 MIMAT0000756 Homo sapiens miR-326	CCUCUGGGCCCUUCCUCCAG	miR-326 MIMAT0000756 Homo sap	-33.5322	CACCCACCUGCCUGUCCUCCAG	FALSE	FALSE	FALSE	TRUE
>mmu-miR-7000-3p MIMAT0027903 Mus musculus miR-7000-3p	CACCCACCUGCCUGUCCUCCAG	miR-7000-3p	>hsa-miR-943 MIMAT0004986 Homo sapiens miR-943	CUGACUGUUGCCGUCCUCCAG	miR-943 MIMAT0004986 Homo sap	-19.6694	CACCCACCUGCCUGUCCUCCAG	FALSE	FALSE	TRUE	TRUE
>mmu-miR-7003-3p MIMAT0027911 Mus musculus miR-7003-3p	CCCCGGGUUUUCCCCACAG	miR-7003-3p	>hsa-miR-4667-3p MIMAT0019744 Homo sapiens miR-4667-3p	UCCCUCCUUCUGUCCCCACAG	miR-4667-3p	-19.7518	CCCCGGGUUUU--CCCCACAG	FALSE	FALSE	TRUE	TRUE
>mmu-miR-7003-3p MIMAT0027911 Mus musculus miR-7003-3p	CCCCGGGUUUUCCCCACAG	miR-7003-3p	>hsa-miR-4749-3p MIMAT0019886 Homo sapiens miR-4749-3p	CGCCCCUCCUGCCCCCACAG	miR-4749-3p	-23.6329	C-CCCGGGUUUUCCCCACAG	FALSE	FALSE	FALSE	TRUE
>mmu-miR-7005-5p MIMAT0027914 Mus musculus miR-7005-5p	CCUGGGGAUGGGAGGACCAGCA	miR-7005-5p	>hsa-miR-1291 MIMAT0005881 Homo sapiens miR-1291	UGGCCCUGACUGAAGACCAGCAGU	miR-1291 MIMAT0005881 Homo sap	-53.7701	CCUGGGGAUGG--GAGGACCAGCA--	FALSE	FALSE	FALSE	TRUE
>mmu-miR-7006-5p MIMAT0027916 Mus musculus miR-7006-5p	UGGGGGUGUUCAAGACUUGGGAACC	miR-7006-5p	>hsa-miR-4462 MIMAT0018986 Homo sapiens miR-4462	UGACACGGAGGGUGGCUUGGGAA	miR-4462 MIMAT0018986 Homo sap	-55.9898	UG----GGGGUGUUCAAGACUUGGGAACC	FALSE	FALSE	FALSE	TRUE
>mmu-miR-7009-3p MIMAT0027923 Mus musculus miR-7009-3p	UCUUUUCCCCUCUCCCUGCAG	miR-7009-3p	>hsa-miR-3677-5p MIMAT0019221 Homo sapiens miR-3677-5p	CAGUGGCCAGAGCCCUGCAGUG	miR-3677-5p	-55.4132	UCUUUUCCCCUCUCCCUGCAG--	FALSE	FALSE	FALSE	TRUE
>mmu-miR-7009-3p MIMAT0027923 Mus musculus miR-7009-3p	UCUUUUCCCCUCUCCCUGCAG	miR-7009-3p	>hsa-miR-4722-3p MIMAT0019837 Homo sapiens miR-4722-3p	ACCUGCCAGCACCUCCCUGCAG	miR-4722-3p	-27.5504	UCUUUUCCCCUC-UCCCUGCAG	FALSE	TRUE	TRUE	TRUE
>mmu-miR-7011-3p MIMAT0027927 Mus musculus miR-7011-3p	UCUGCUUCCCUCCUCCUCUAG	miR-7011-3p	>hsa-miR-3605-3p MIMAT0017982 Homo sapiens miR-3605-3p	CCUCCGUGUUACCUGUCCUCUAG	miR-3605-3p	-27.889	UCUGC---UUCCCUCCUCCUCUAG	FALSE	FALSE	FALSE	TRUE
>mmu-miR-7012-3p MIMAT0027929 Mus musculus miR-7012-3p	UGACCUGUGGCUCCUCUCCCAG	miR-7012-3p	>hsa-miR-1281 MIMAT0005939 Homo sapiens miR-1281	UCGCCUCCUCCUCUCCC	miR-1281 MIMAT0005939 Homo sap	-29.9533	UGACCUGUGGCUCCUCUCCCAG	FALSE	TRUE	TRUE	TRUE
>mmu-miR-191-5p MIMAT0000221 Mus musculus miR-191-5p	CAACGGAAUCCCAAAAGCAGCUG	miR-191-5p	>hsa-miR-191-5p MIMAT0000440 Homo sapiens miR-191-5p	CAACGGAAUCCCAAAAGCAGCUG	miR-191-5p	45.5804	CAACGGAAUCCCAAAAGCAGCUG	TRUE	TRUE	TRUE	TRUE
>mmu-miR-193a-3p MIMAT0000223 Mus musculus miR-193a-3p	AACUGGCCUACAAAGUCCCAGU	miR-193a-3p	>hsa-miR-193a-3p MIMAT0000459 Homo sapiens miR-193a-3p	AACUGGCCUACAAAGUCCCAGU	miR-193a-3p	43.5986	AACUGGCCUACAAAGUCCCAGU	TRUE	TRUE	TRUE	TRUE
>mmu-miR-194-5p MIMAT0000224 Mus musculus miR-194-5p	UGUAACAGCAACUCCAUGUGGA	miR-194-5p	>hsa-miR-194-5p MIMAT0000460 Homo sapiens miR-194-5p	UGUAACAGCAACUCCAUGUGGA	miR-194-5p	43.5986	UGUAACAGCAACUCCAUGUGGA	TRUE	TRUE	TRUE	TRUE
>mmu-miR-195a-5p MIMAT0000225 Mus musculus miR-195a-5p	UAGCAGCACAGAAAUAUUGGC	miR-195a-5p	>hsa-miR-16-5p MIMAT0000069 Homo sapiens miR-16-5p	UAGCAGCACGUAAAUAUUGGCG	miR-16-5p	11.8548	UAGCAGCACAGAAAUAUUGGC-	FALSE	TRUE	TRUE	TRUE
>mmu-miR-195a-5p MIMAT0000225 Mus musculus miR-195a-5p	UAGCAGCACAGAAAUAUUGGC	miR-195a-5p	>hsa-miR-195-5p MIMAT0000461 Homo sapiens miR-195-5p	UAGCAGCACAGAAAUAUUGGC	miR-195-5p	41.6169	UAGCAGCACAGAAAUAUUGGC	TRUE	TRUE	TRUE	TRUE
>mmu-miR-195a-3p MIMAT0017000 Mus musculus miR-195a-3p	CCAAUAUUGGCUGUGCUGCUCC	miR-195a-3p	>hsa-miR-195-3p MIMAT0004615 Homo sapiens miR-195-3p	CCAAUAUUGGCUGUGCUGCUCC	miR-195-3p	43.5986	CCAAUAUUGGCUGUGCUGCUCC	TRUE	TRUE	TRUE	TRUE
>mmu-miR-195a-3p MIMAT0017000 Mus musculus miR-195a-3p	CCAAUAUUGGCUGUGCUGCUCC	miR-195a-3p	>hsa-miR-3944-3p MIMAT0018360 Homo sapiens miR-3944-3p	UUCGGGCUGGCCUGCUGCUCCGG	miR-3944-3p	-53.4315	CCAAUAUUGGCUGUGCUGCUCC--	FALSE	FALSE	TRUE	TRUE
>mmu-miR-199a-5p MIMAT0000229 Mus musculus miR-199a-5p	CCCAGUGUUCAGACUACCUGUUC	miR-199a-5p	>hsa-miR-199a-5p MIMAT0000231 Homo sapiens miR-199a-5p	CCCAGUGUUCAGACUACCUGUUC	miR-199a-5p	45.5804	CCCAGUGUUCAGACUACCUGUUC	TRUE	TRUE	TRUE	TRUE
>mmu-miR-199a-3p MIMAT0000230 Mus musculus miR-199a-3p	ACAGUAGUCUGCACAUUGGUUA	miR-199a-3p	>hsa-miR-199a-3p MIMAT0000232 Homo sapiens miR-199a-3p	ACAGUAGUCUGCACAUUGGUUA	miR-199a-3p	43.5986	ACAGUAGUCUGCACAUUGGUUA	TRUE	TRUE	TRUE	TRUE
>mmu-miR-199a-3p MIMAT0000230 Mus musculus miR-199a-3p	ACAGUAGUCUGCACAUUGGUUA	miR-199a-3p	>hsa-miR-199b-3p MIMAT0004563 Homo sapiens miR-199b-3p	ACAGUAGUCUGCACAUUGGUUA	miR-199b-3p	43.5986	ACAGUAGUCUGCACAUUGGUUA	TRUE	TRUE	TRUE	TRUE
>mmu-miR-200b-5p MIMAT0004545 Mus musculus miR-200b-5p	CAUCUUACUGGGCAGCAUUGGA	miR-200b-5p	>hsa-miR-200b-5p MIMAT0004571 Homo sapiens miR-200b-5p	CAUCUUACUGGGCAGCAUUGGA	miR-200b-5p	43.5986	CAUCUUACUGGGCAGCAUUGGA	TRUE	TRUE	TRUE	TRUE
>mmu-miR-200b-3p MIMAT0000233 Mus musculus miR-200b-3p	UAAUACUGCCUGGUAAUGAUGA	miR-200b-3p	>hsa-miR-200b-3p MIMAT0000318 Homo sapiens miR-200b-3p	UAAUACUGCCUGGUAAUGAUGA	miR-200b-3p	43.5986	UAAUACUGCCUGGUAAUGAUGA	TRUE	TRUE	TRUE	TRUE
>mmu-miR-202-5p MIMAT0004546 Mus musculus miR-202-5p	UUCCUAUGCAUAUACUUCUUU	miR-202-5p	>hsa-miR-202-5p MIMAT0002810 Homo sapiens miR-202-5p	UUCCUAUGCAUAUACUUCUUUG	miR-202-5p	27.6169	UUCCUAUGCAUAUACUUCUUU-	TRUE	TRUE	TRUE	TRUE
>mmu-miR-202-5p MIMAT0004546 Mus musculus miR-202-5p	UUCCUAUGCAUAUACUUCUUU	miR-202-5p	>hsa-miR-4275 MIMAT0016905 Homo sapiens miR-4275	CCAAUUACCACUUCUUU	miR-4275 MIMAT0016905 Homo sap	-38.054	UUCCUAUGCAUA-UACUUCUUU	FALSE	FALSE	FALSE	TRUE
>mmu-miR-202-3p MIMAT0000235 Mus musculus miR-202-3p	AGAGGUAUAGCGCAUGGGAAGA	miR-202-3p	>hsa-miR-202-3p MIMAT0002811 Homo sapiens miR-202-3p	AGAGGUAUAGGGCAUGGGAA	miR-202-3p	13.7541	AGAGGUAUAGCGCAUGGGAAGA	FALSE	FALSE	TRUE	TRUE
>mmu-miR-203-3p MIMAT0000236 Mus musculus miR-203-3p	GUGAAAUGUUUAGGACCACUAG	miR-203-3p	>hsa-miR-203 MIMAT0000264 Homo sapiens miR-203	GUGAAAUGUUUAGGACCACUAG	miR-203 MIMAT0000264 Homo sap	43.5986	GUGAAAUGUUUAGGACCACUAG	TRUE	TRUE	TRUE	TRUE
>mmu-miR-204-5p MIMAT0000237 Mus musculus miR-204-5p	UUCCCUUUGUCAUCCUAUGCCU	miR-204-5p	>hsa-miR-204-5p MIMAT0000265 Homo sapiens miR-204-5p	UUCCCUUUGUCAUCCUAUGCCU	miR-204-5p	43.5986	UUCCCUUUGUCAUCCUAUGCCU	TRUE	TRUE	TRUE	TRUE
>mmu-miR-204-3p MIMAT0017002 Mus musculus miR-204-3p	GCUGGGAAGGCAAAGGGACGU	miR-204-3p	>hsa-miR-204-3p MIMAT0022693 Homo sapiens miR-204-3p	GCUGGGAAGGCAAAGGGACGU	miR-204-3p	41.6169	GCUGGGAAGGCAAAGGGACGU	TRUE	TRUE	TRUE	TRUE
>mmu-miR-205-5p MIMAT0000238 Mus musculus miR-205-5p	UCCUUCAUUCCACCGGAGUCUG	miR-205-5p	>hsa-miR-205-5p MIMAT0000266 Homo sapiens miR-205-5p	UCCUUCAUUCCACCGGAGUCUG	miR-205-5p	43.5986	UCCUUCAUUCCACCGGAGUCUG	TRUE	TRUE	TRUE	TRUE
>mmu-miR-206-3p MIMAT0000239 Mus musculus miR-206-3p	UGGAAUGUAAGGAAGUGUGUGG	miR-206-3p	>hsa-miR-206 MIMAT0000462 Homo sapiens miR-206	UGGAAUGUAAGGAAGUGUGUGG	miR-206 MIMAT0000462 Homo sap	34.468	UGGAAUGUAAGGAAGUGUGUGG	TRUE	TRUE	TRUE	TRUE
>mmu-miR-122-5p MIMAT0000246 Mus musculus miR-122-5p	UGGAGUGUGACAAUGGUGUUUG	miR-122-5p	>hsa-miR-122-5p MIMAT0000421 Homo sapiens miR-122-5p	UGGAGUGUGACAAUGGUGUUUG	miR-122-5p	43.5986	UGGAGUGUGACAAUGGUGUUUG	TRUE	TRUE	TRUE	TRUE
>mmu-miR-143-5p MIMAT0017006 Mus musculus miR-143-5p	GGUGCAGUGCUGCAUCUCUGG	miR-143-5p	>hsa-miR-143-5p MIMAT0004599 Homo sapiens miR-143-5p	GGUGCAGUGCUGCAUCUCUGGU	miR-143-5p	27.6169	GGUGCAGUGCUGCAUCUCUGG-	TRUE	TRUE	TRUE	TRUE
>mmu-miR-143-3p MIMAT0000247 Mus musculus miR-143-3p	UGAGAUGAAGCACUGUAGCUC	miR-143-3p	>hsa-miR-143-3p MIMAT0000435 Homo sapiens miR-143-3p	UGAGAUGAAGCACUGUAGCUC	miR-143-3p	41.6169	UGAGAUGAAGCACUGUAGCUC	TRUE	TRUE	TRUE	TRUE
>mmu-miR-30e-5p MIMAT0000248 Mus musculus miR-30e-5p	UGUAAACAUCCUUGACUGGAAG	miR-30e-5p	>hsa-miR-30a-5p MIMAT0000087 Homo sapiens miR-30a-5p	UGUAAACAUCCUCGACUGGAAG	miR-30a-5p	35.7176	UGUAAACAUCCUUGACUGGAAG	FALSE	FALSE	TRUE	TRUE
>mmu-miR-30e-5p MIMAT0000248 Mus musculus miR-30e-5p	UGUAAACAUCCUUGACUGGAAG	miR-30e-5p	>hsa-miR-30d-5p MIMAT0000245 Homo sapiens miR-30d-5p	UGUAAACAUCCCCGACUGGAAG	miR-30d-5p	27.8365	UGUAAACAUCCUUGACUGGAAG	FALSE	FALSE	TRUE	TRUE
>mmu-miR-30e-5p MIMAT0000248 Mus musculus miR-30e-5p	UGUAAACAUCCUUGACUGGAAG	miR-30e-5p	>hsa-miR-30e-5p MIMAT0000692 Homo sapiens miR-30e-5p	UGUAAACAUCCUUGACUGGAAG	miR-30e-5p	43.5986	UGUAAACAUCCUUGACUGGAAG	TRUE	TRUE	TRUE	TRUE
>mmu-miR-30e-3p MIMAT0000249 Mus musculus miR-30e-3p	CUUUCAGUCGGAUGUUUACAGC	miR-30e-3p	>hsa-miR-30e-3p MIMAT0000693 Homo sapiens miR-30e-3p	CUUUCAGUCGGAUGUUUACAGC	miR-30e-3p	43.5986	CUUUCAGUCGGAUGUUUACAGC	TRUE	TRUE	TRUE	TRUE
>mmu-miR-290a-5p MIMAT0000366 Mus musculus miR-290a-5p	ACUCAAACUAUGGGGGCACUUU	miR-290a-5p	>hsa-miR-371a-5p MIMAT0004687 Homo sapiens miR-371a-5p	ACUCAAACUGUGGGGGCACU	miR-371a-5p	13.7541	ACUCAAACUAUGGGGGCACUUU	FALSE	TRUE	TRUE	TRUE
>mmu-miR-290a-5p MIMAT0000366 Mus musculus miR-290a-5p	ACUCAAACUAUGGGGGCACUUU	miR-290a-5p	>hsa-miR-512-5p MIMAT0002822 Homo sapiens miR-512-5p	CACUCAGCCUUGAGGGCACUUUC	miR-512-5p	-24.0262	-ACUCAAACUAUGGGGGCACUUU-	FALSE	FALSE	TRUE	TRUE
>mmu-miR-290a-5p MIMAT0000366 Mus musculus miR-290a-5p	ACUCAAACUAUGGGGGCACUUU	miR-290a-5p	>hsa-miR-4287 MIMAT0016917 Homo sapiens miR-4287	UCUCCCUUGAGGGCACUUU	miR-4287 MIMAT0016917 Homo sap	-15.8708	ACUCAAACUAUGGGGGCACUUU	FALSE	FALSE	TRUE	TRUE
>mmu-miR-290a-5p MIMAT0000366 Mus musculus miR-290a-5p	ACUCAAACUAUGGGGGCACUUU	miR-290a-5p	>hsa-miR-371b-5p MIMAT0019892 Homo sapiens miR-371b-5p	ACUCAAAAGAUGGCGGCACUUU	miR-371b-5p	19.9555	ACUCAAACUAUGGGGGCACUUU	FALSE	FALSE	FALSE	TRUE
>mmu-miR-291a-3p MIMAT0000368 Mus musculus miR-291a-3p	AAAGUGCUUCCACUUUGUGUGC	miR-291a-3p	>hsa-miR-545-3p MIMAT0003165 Homo sapiens miR-545-3p	UCAGCAAACAUUUAUUGUGUGC	miR-545-3p	-43.6511	AAAGUGCUUCCACUU--UGUGUGC	FALSE	FALSE	FALSE	TRUE
>mmu-miR-292a-3p MIMAT0000370 Mus musculus miR-292a-3p	AAAGUGCCGCCAGGUUUUGAGUGU	miR-292a-3p	>hsa-miR-302d-3p MIMAT0000718 Homo sapiens miR-302d-3p	UAAGUGCUUCCAUGUUUGAGUGU	miR-302d-3p	0.0562229	AAAGUGCCGCCAGGUUUUGAGUGU	FALSE	FALSE	TRUE	TRUE
>mmu-miR-292a-3p MIMAT0000370 Mus musculus miR-292a-3p	AAAGUGCCGCCAGGUUUUGAGUGU	miR-292a-3p	>hsa-miR-371a-3p MIMAT0000723 Homo sapiens miR-371a-3p	AAGUGCCGCCAUCUUUUGAGUGU	miR-371a-3p	15.8183	AAAGUGCCGCCAGGUUUUGAGUGU	FALSE	TRUE	TRUE	TRUE
>mmu-miR-296-5p MIMAT0000374 Mus musculus miR-296-5p	AGGGCCCCCCCUCAAUCCUGU	miR-296-5p	>hsa-miR-296-5p MIMAT0000690 Homo sapiens miR-296-5p	AGGGCCCCCCCUCAAUCCUGU	miR-296-5p	41.6169	AGGGCCCCCCCUCAAUCCUGU	TRUE	TRUE	TRUE	TRUE
>mmu-miR-296-3p MIMAT0004576 Mus musculus miR-296-3p	GAGGGUUGGGUGGAGGCUCUCC	miR-296-3p	>hsa-miR-296-3p MIMAT0004679 Homo sapiens miR-296-3p	GAGGGUUGGGUGGAGGCUCUCC	miR-296-3p	43.5986	GAGGGUUGGGUGGAGGCUCUCC	TRUE	TRUE	TRUE	TRUE
>mmu-miR-297a-5p MIMAT0000375 Mus musculus miR-297a-5p	AUGUAUGUGUGCAUGUGCAUGU	miR-297a-5p	>hsa-miR-297 MIMAT0004450 Homo sapiens miR-297	AUGUAUGUGUGCAUGUGCAUG	miR-297 MIMAT0004450 Homo sap	27.6169	AUGUAUGUGUGCAUGUGCAUGU	TRUE	TRUE	TRUE	TRUE
>mmu-miR-299a-5p MIMAT0000377 Mus musculus miR-299a-5p	UGGUUUACCGUCCCACAUACAU	miR-299a-5p	>hsa-miR-299-5p MIMAT0002890 Homo sapiens miR-299-5p	UGGUUUACCGUCCCACAUACAU	miR-299-5p	43.5986	UGGUUUACCGUCCCACAUACAU	TRUE	TRUE	TRUE	TRUE
>mmu-miR-299a-3p MIMAT0004577 Mus musculus miR-299a-3p	UAUGUGGGACGGUAAACCGCUU	miR-299a-3p	>hsa-miR-299-3p MIMAT0000687 Homo sapiens miR-299-3p	UAUGUGGGAUGGUAAACCGCUU	miR-299-3p	35.7176	UAUGUGGGACGGUAAACCGCUU	TRUE	TRUE	TRUE	TRUE
>mmu-miR-301a-5p MIMAT0017008 Mus musculus miR-301a-5p	GCUCUGACUUUAUUGCACUACU	miR-301a-5p	>hsa-miR-142-5p MIMAT0000433 Homo sapiens miR-142-5p	CAUAAAGUAGAAAGCACUACU	miR-142-5p	-43.3125	GCUCUGACUUUAUUGCACUACU	FALSE	FALSE	FALSE	TRUE
>mmu-miR-301a-5p MIMAT0017008 Mus musculus miR-301a-5p	GCUCUGACUUUAUUGCACUACU	miR-301a-5p	>hsa-miR-301a-5p MIMAT0022696 Homo sapiens miR-301a-5p	GCUCUGACUUUAUUGCACUACU	miR-301a-5p	43.5986	GCUCUGACUUUAUUGCACUACU	TRUE	TRUE	TRUE	TRUE
>mmu-miR-301a-5p MIMAT0017008 Mus musculus miR-301a-5p	GCUCUGACUUUAUUGCACUACU	miR-301a-5p	>hsa-miR-130b-5p MIMAT0004680 Homo sapiens miR-130b-5p	ACUCUUUCCCUGUUGCACUAC	miR-130b-5p	-19.6694	GCUCUGACUUUAUUGCACUACU	FALSE	FALSE	TRUE	TRUE
>mmu-miR-7016-3p MIMAT0027937 Mus musculus miR-7016-3p	ACCUGCCUCCUGCUCUCCCCAG	miR-7016-3p	>hsa-miR-4649-3p MIMAT0019712 Homo sapiens miR-4649-3p	UCUGAGGCCUGCCUCUCCCCA	miR-4649-3p	-33.889	ACCUGCCUCCUGC-UCUCCCCAG	FALSE	FALSE	TRUE	TRUE
>mmu-miR-7022-3p MIMAT0027949 Mus musculus miR-7022-3p	ACAAGCCUGACCUCUGCCCCCA	miR-7022-3p	>hsa-miR-1238 MIMAT0005593 Homo sapiens miR-1238	CUUCCUCGUCUGUCUGCCCC	miR-1238 MIMAT0005593 Homo sap	-59.8343	A---CAAGCCUGACCUCUGCCCCCA	FALSE	FALSE	FALSE	TRUE
>mmu-miR-7023-3p MIMAT0027951 Mus musculus miR-7023-3p	UCACCCUGUCUGCGCCCCUCAG	miR-7023-3p	>hsa-miR-423-3p MIMAT0001340 Homo sapiens miR-423-3p	AGCUCGGUCUGAGGCCCCUCAGU	miR-423-3p	-39.7883	UCACCCUGUCUGCG-CCCCUCAG-	FALSE	FALSE	TRUE	TRUE
>mmu-miR-7026-3p MIMAT0027957 Mus musculus miR-7026-3p	UGUGCUUUCUGGUCUUGGCUUAG	miR-7026-3p	>hsa-miR-29b-2-5p MIMAT0004515 Homo sapiens miR-29b-2-5p	CUGGUUUCACAUGGUGGCUUAG	miR-29b-2-5p	-25.5687	UGUGCUUUCUGGUCUUGGCUUAG	FALSE	FALSE	FALSE	TRUE
>mmu-miR-7027-5p MIMAT0027958 Mus musculus miR-7027-5p	UGGAAAGGAAGAAACAGCAGAGC	miR-7027-5p	>hsa-miR-4280 MIMAT0016911 Homo sapiens miR-4280	GAGUGUAGUUCUGAGCAGAGC	miR-4280 MIMAT0016911 Homo sap	-47.3125	UGGAAAGGAAGAAACAGCAGAGC	FALSE	FALSE	FALSE	TRUE
>mmu-miR-7028-5p MIMAT0027960 Mus musculus miR-7028-5p	UGGGCUGAGGCUUGGGUCAGGAG	miR-7028-5p	>hsa-miR-4259 MIMAT0016880 Homo sapiens miR-4259	CAGUUGGGUCUAGGGGUCAGGA	miR-4259 MIMAT0016880 Homo sap	-47.6694	UGGGCUGAGGCUUGGG-UCAGGAG	FALSE	FALSE	TRUE	TRUE
>mmu-miR-7030-3p MIMAT0027965 Mus musculus miR-7030-3p	CUUGCUCUGUUAUCUCUCCAG	miR-7030-3p	>hsa-miR-1236 MIMAT0005591 Homo sapiens miR-1236	CCUCUUCCCCUUGUCUCUCCAG	miR-1236 MIMAT0005591 Homo sap	-19.6694	CUUGCUCUG-UUAUCUCUCCAG	FALSE	FALSE	TRUE	TRUE
>mmu-miR-7034-5p MIMAT0027972 Mus musculus miR-7034-5p	UCCGGGAGGGAUGGAUGUGCU	miR-7034-5p	>hsa-miR-4752 MIMAT0019889 Homo sapiens miR-4752	UUGUGGAUCUCAAGGAUGUGCU	miR-4752 MIMAT0019889 Homo sap	-27.5504	UCCGGGAGGG-AUGGAUGUGCU	FALSE	FALSE	TRUE	TRUE
>mmu-miR-7035-3p MIMAT0027975 Mus musculus miR-7035-3p	UCUGAGCCGCUGUCCCUGCAG	miR-7035-3p	>hsa-miR-3677-5p MIMAT0019221 Homo sapiens miR-3677-5p	CAGUGGCCAGAGCCCUGCAGUG	miR-3677-5p	-55.4132	UCUGAGCCGCUGUCCCUGCAG--	FALSE	FALSE	FALSE	TRUE
>mmu-miR-7035-3p MIMAT0027975 Mus musculus miR-7035-3p	UCUGAGCCGCUGUCCCUGCAG	miR-7035-3p	>hsa-miR-4722-3p MIMAT0019837 Homo sapiens miR-4722-3p	ACCUGCCAGCACCUCCCUGCAG	miR-4722-3p	-35.4315	UCUGAGCCGCUG-UCCCUGCAG	FALSE	FALSE	TRUE	TRUE
>mmu-miR-7036a-3p MIMAT0027977 Mus musculus miR-7036a-3p	CCGUCCUCAUCCGCUCCUCCCAG	miR-7036a-3p	>hsa-miR-877-3p MIMAT0004950 Homo sapiens miR-877-3p	UCCUCUUCUCCCUCCUCCCAG	miR-877-3p	-10.0262	CCGUCCUCAUCCGCUCCUCCCAG	FALSE	TRUE	TRUE	TRUE
>mmu-miR-7036a-3p MIMAT0027977 Mus musculus miR-7036a-3p	CCGUCCUCAUCCGCUCCUCCCAG	miR-7036a-3p	>hsa-miR-4747-3p MIMAT0019883 Homo sapiens miR-4747-3p	AAGGCCCGGGCUUUCCUCCCAG	miR-4747-3p	-33.4497	CCGUCCUCAUCCGCUCCUCCCAG	FALSE	FALSE	TRUE	TRUE
>mmu-miR-7036a-3p MIMAT0027977 Mus musculus miR-7036a-3p	CCGUCCUCAUCCGCUCCUCCCAG	miR-7036a-3p	>hsa-miR-5196-3p MIMAT0021129 Homo sapiens miR-5196-3p	UCAUCCUCGUCUCCCUCCCAG	miR-5196-3p	-15.7883	CCGUCCUCAUCCGCUCCUCCCAG	FALSE	FALSE	FALSE	TRUE
>mmu-miR-7037-3p MIMAT0027979 Mus musculus miR-7037-3p	UGUCUCCUAAUGUCACCUGCAG	miR-7037-3p	>hsa-miR-4746-5p MIMAT0019880 Homo sapiens miR-4746-5p	CCGGUCCCAGGAGAACCUGCAGA	miR-4746-5p	-49.2118	UGUCUCCUAAUGUCACCUGCAG-	FALSE	FALSE	FALSE	TRUE
>mmu-miR-7038-5p MIMAT0027980 Mus musculus miR-7038-5p	UGUAGAAGGAAGGGCUGCUGUG	miR-7038-5p	>hsa-miR-3678-5p MIMAT0018102 Homo sapiens miR-3678-5p	UCCGUACAAACUCUGCUGUG	miR-3678-5p	-39.8526	U--GUAGAAGGAAGGGCUGCUGUG	FALSE	FALSE	FALSE	TRUE
>mmu-miR-7044-5p MIMAT0027992 Mus musculus miR-7044-5p	GUGUGGUGGUGGUGGCGGC	miR-7044-5p	>hsa-miR-638 MIMAT0003308 Homo sapiens miR-638	AGGGAUCGCGGGCGGGUGGCGGCCU	miR-638 MIMAT0003308 Homo sap	-55.7518	GUG--UGGUGGU--GGUGGCGGC--	FALSE	FALSE	TRUE	TRUE
>mmu-miR-7047-5p MIMAT0027998 Mus musculus miR-7047-5p	UGAGGGAGGAGGGCUGGGUCUGA	miR-7047-5p	>hsa-miR-99a-3p MIMAT0004511 Homo sapiens miR-99a-3p	CAAGCUCGCUUCUAUGGGUCUG	miR-99a-3p	-57.0928	UGAGGGAGGAGGGCUGGGUCUGA	FALSE	FALSE	FALSE	TRUE
>mmu-miR-7047-3p MIMAT0027999 Mus musculus miR-7047-3p	UCACCCUCACCCUUCCUCCUUCC	miR-7047-3p	>hsa-miR-4695-3p MIMAT0019789 Homo sapiens miR-4695-3p	UGAUCUCACCGCUGCCUCCUUC	miR-4695-3p	-24.0262	UCACCCUCACC-CUUCCUCCUUCC	FALSE	FALSE	FALSE	TRUE
>mmu-miR-7048-3p MIMAT0028001 Mus musculus miR-7048-3p	UCUUCCAUUCUCUUUCCCCAG	miR-7048-3p	>hsa-miR-1227 MIMAT0005580 Homo sapiens miR-1227	CGUGCCACCCUUUUCCCCAG	miR-1227 MIMAT0005580 Homo sap	-13.7701	UCUUCCAUUCUCUUUCCCCAG	FALSE	FALSE	TRUE	TRUE
>mmu-miR-7048-3p MIMAT0028001 Mus musculus miR-7048-3p	UCUUCCAUUCUCUUUCCCCAG	miR-7048-3p	>hsa-miR-5010-3p MIMAT0021044 Homo sapiens miR-5010-3p	UUUUGUGUCUCCCAUUCCCCAG	miR-5010-3p	-19.6694	UCUUCCAU-UCUCUUUCCCCAG	FALSE	FALSE	FALSE	TRUE
>mmu-miR-7050-3p MIMAT0028005 Mus musculus miR-7050-3p	UCUCAGCCUUUAUCUCCCCAG	miR-7050-3p	>hsa-miR-3150b-5p MIMAT0019226 Homo sapiens miR-3150b-5p	CAACCUCGAGGAUCUCCCCAGC	miR-3150b-5p	-43.3125	UCUCAGCCUUUAUCUCCCCAG-	FALSE	TRUE	TRUE	TRUE
>mmu-miR-7052-3p MIMAT0028009 Mus musculus miR-7052-3p	GCUCUGCCCCCUCCUUCCCAG	miR-7052-3p	>hsa-miR-4646-3p MIMAT0019708 Homo sapiens miR-4646-3p	AUUGUCCCUCUCCCUUCCCAG	miR-4646-3p	-13.5504	GCUCUGCCCCCUCCUUCCCAG	FALSE	FALSE	TRUE	TRUE
>mmu-miR-7053-5p MIMAT0028010 Mus musculus miR-7053-5p	UGGGGAAAGGCAGGCUACUGG	miR-7053-5p	>hsa-miR-1269a MIMAT0005923 Homo sapiens miR-1269a	CUGGACUGAGCCGUGCUACUGG	miR-1269a MIMAT0005923 Homo sap	-27.5504	-UGGGGAAAGGCAGGCUACUGG	FALSE	FALSE	FALSE	TRUE
>mmu-miR-7053-5p MIMAT0028010 Mus musculus miR-7053-5p	UGGGGAAAGGCAGGCUACUGG	miR-7053-5p	>hsa-miR-1269b MIMAT0019059 Homo sapiens miR-1269b	CUGGACUGAGCCAUGCUACUGG	miR-1269b MIMAT0019059 Homo sap	-19.6694	-UGGGGAAAGGCAGGCUACUGG	FALSE	FALSE	FALSE	TRUE
>mmu-miR-7053-3p MIMAT0028011 Mus musculus miR-7053-3p	CUCCUGUGUCUCCUUCCCCAG	miR-7053-3p	>hsa-miR-1227 MIMAT0005580 Homo sapiens miR-1227	CGUGCCACCCUUUUCCCCAG	miR-1227 MIMAT0005580 Homo sap	-30.0722	CUCCUGUGUCUCC---UUCCCCAG	FALSE	FALSE	FALSE	TRUE
>mmu-miR-7053-3p MIMAT0028011 Mus musculus miR-7053-3p	CUCCUGUGUCUCCUUCCCCAG	miR-7053-3p	>hsa-miR-5010-3p MIMAT0021044 Homo sapiens miR-5010-3p	UUUUGUGUCUCCCAUUCCCCAG	miR-5010-3p	-8.12696	CUCCUGUGUCUCC--UUCCCCAG	FALSE	FALSE	FALSE	TRUE
>mmu-miR-7059-3p MIMAT0028023 Mus musculus miR-7059-3p	UGUUUGCUGUUUGUCCUCCCAG	miR-7059-3p	>hsa-miR-877-3p MIMAT0004950 Homo sapiens miR-877-3p	UCCUCUUCUCCCUCCUCCCAG	miR-877-3p	-35.4315	UGUUUGCUGUUUGUCCUCCCAG	FALSE	FALSE	TRUE	TRUE
>mmu-miR-7059-3p MIMAT0028023 Mus musculus miR-7059-3p	UGUUUGCUGUUUGUCCUCCCAG	miR-7059-3p	>hsa-miR-4747-3p MIMAT0019883 Homo sapiens miR-4747-3p	AAGGCCCGGGCUUUCCUCCCAG	miR-4747-3p	-35.2118	UGUUUGCUGUUUGUCCUCCCAG	FALSE	FALSE	TRUE	TRUE
>mmu-miR-7059-3p MIMAT0028023 Mus musculus miR-7059-3p	UGUUUGCUGUUUGUCCUCCCAG	miR-7059-3p	>hsa-miR-5196-3p MIMAT0021129 Homo sapiens miR-5196-3p	UCAUCCUCGUCUCCCUCCCAG	miR-5196-3p	-35.4315	UGUUUGCUGUUUGUCCUCCCAG	FALSE	FALSE	FALSE	TRUE
>mmu-miR-7060-5p MIMAT0028024 Mus musculus miR-7060-5p	GUGAGUGCUGGGUAGAAUGGGA	miR-7060-5p	>hsa-miR-3127-5p MIMAT0014990 Homo sapiens miR-3127-5p	AUCAGGGCUUGUGGAAUGGGAAG	miR-3127-5p	-29.7883	GUGAGUGCUGGGUAGAAUGGGA--	FALSE	FALSE	FALSE	TRUE
>mmu-miR-7061-3p MIMAT0028027 Mus musculus miR-7061-3p	UAUCCCUUUUAUUUCCUUUUAG	miR-7061-3p	>hsa-miR-4456 MIMAT0018978 Homo sapiens miR-4456	CCUGGUGGCUUCCUUUU	miR-4456 MIMAT0018978 Homo sap	-53.5964	UAUCCCUUUUAUUUCCUUUUAG	FALSE	FALSE	FALSE	TRUE
>mmu-miR-7062-3p MIMAT0028029 Mus musculus miR-7062-3p	ACUAACUUCUCCUGGCCCCACAG	miR-7062-3p	>hsa-miR-4667-3p MIMAT0019744 Homo sapiens miR-4667-3p	UCCCUCCUUCUGUCCCCACAG	miR-4667-3p	-15.7883	ACUAACUUCUCCUGGCCCCACAG	FALSE	FALSE	FALSE	TRUE
>mmu-miR-7062-3p MIMAT0028029 Mus musculus miR-7062-3p	ACUAACUUCUCCUGGCCCCACAG	miR-7062-3p	>hsa-miR-4749-3p MIMAT0019886 Homo sapiens miR-4749-3p	CGCCCCUCCUGCCCCCACAG	miR-4749-3p	-21.7701	ACUAACUUCUCCUGGCCCCACAG	FALSE	FALSE	FALSE	TRUE
>mmu-miR-7066-3p MIMAT0028037 Mus musculus miR-7066-3p	UCUACCCAUUGCCUGCCUCCCAG	miR-7066-3p	>hsa-miR-877-3p MIMAT0004950 Homo sapiens miR-877-3p	UCCUCUUCUCCCUCCUCCCAG	miR-877-3p	-23.6694	UCUACCCAUUGCCUGCCUCCCAG	FALSE	FALSE	FALSE	TRUE
>mmu-miR-7066-3p MIMAT0028037 Mus musculus miR-7066-3p	UCUACCCAUUGCCUGCCUCCCAG	miR-7066-3p	>hsa-miR-4747-3p MIMAT0019883 Homo sapiens miR-4747-3p	AAGGCCCGGGCUUUCCUCCCAG	miR-4747-3p	-33.4497	UCUACCCAUUGCCUGCCUCCCAG	FALSE	FALSE	FALSE	TRUE
>mmu-miR-7066-3p MIMAT0028037 Mus musculus miR-7066-3p	UCUACCCAUUGCCUGCCUCCCAG	miR-7066-3p	>hsa-miR-5196-3p MIMAT0021129 Homo sapiens miR-5196-3p	UCAUCCUCGUCUCCCUCCCAG	miR-5196-3p	-15.7883	UCUACCCAUUGCCUGCCUCCCAG	FALSE	FALSE	FALSE	TRUE
>mmu-miR-7067-3p MIMAT0028039 Mus musculus miR-7067-3p	UGAUUGCUUCCCUCCCCACAG	miR-7067-3p	>hsa-miR-4667-3p MIMAT0019744 Homo sapiens miR-4667-3p	UCCCUCCUUCUGUCCCCACAG	miR-4667-3p	-5.66937	UGAUUGCUUCCCUCCCCACAG	FALSE	FALSE	TRUE	TRUE
>mmu-miR-7067-3p MIMAT0028039 Mus musculus miR-7067-3p	UGAUUGCUUCCCUCCCCACAG	miR-7067-3p	>hsa-miR-4749-3p MIMAT0019886 Homo sapiens miR-4749-3p	CGCCCCUCCUGCCCCCACAG	miR-4749-3p	-37.4132	UGAUUGCUUCCCUCCCCACAG	FALSE	FALSE	FALSE	TRUE
>mmu-miR-6769b-3p MIMAT0028041 Mus musculus miR-6769b-3p	CAUCUUCCCUGUCCCACCCAG	miR-6769b-3p	>hsa-miR-197-3p MIMAT0000227 Homo sapiens miR-197-3p	UUCACCACCUUCUCCACCCAGC	miR-197-3p	-49.6511	CAUCUUCCCUGUC-CCACCCAG-	FALSE	FALSE	FALSE	TRUE
>mmu-miR-7071-3p MIMAT0028049 Mus musculus miR-7071-3p	CUGACGUCUCGGUUCCCGCAG	miR-7071-3p	>hsa-miR-1233 MIMAT0005588 Homo sapiens miR-1233	UGAGCCCUGUCCUCCCGCAG	miR-1233 MIMAT0005588 Homo sap	-29.5322	CUGACGUCUCGGUUCCCGCAG	FALSE	FALSE	FALSE	TRUE
>mmu-miR-7072-3p MIMAT0028051 Mus musculus miR-7072-3p	CUAGCUUCUCUUCUUCCCCAG	miR-7072-3p	>hsa-miR-1227 MIMAT0005580 Homo sapiens miR-1227	CGUGCCACCCUUUUCCCCAG	miR-1227 MIMAT0005580 Homo sap	-13.7701	CUAGCUUCUCUUCUUCCCCAG	FALSE	FALSE	FALSE	TRUE
>mmu-miR-7072-3p MIMAT0028051 Mus musculus miR-7072-3p	CUAGCUUCUCUUCUUCCCCAG	miR-7072-3p	>hsa-miR-5010-3p MIMAT0021044 Homo sapiens miR-5010-3p	UUUUGUGUCUCCCAUUCCCCAG	miR-5010-3p	-27.5504	CUAGCU-UCUCUUCUUCCCCAG	FALSE	FALSE	FALSE	TRUE
>mmu-miR-7074-3p MIMAT0028055 Mus musculus miR-7074-3p	UAGGCCUUCUCCUCUCCCUGCAG	miR-7074-3p	>hsa-miR-4722-3p MIMAT0019837 Homo sapiens miR-4722-3p	ACCUGCCAGCACCUCCCUGCAG	miR-4722-3p	-37.6694	UAG-GCCUUCUCCUCUCCCUGCAG	FALSE	TRUE	TRUE	TRUE
>mmu-miR-7076-3p MIMAT0028059 Mus musculus miR-7076-3p	UGACUACCACUGUCUCCCCAG	miR-7076-3p	>hsa-miR-3150b-5p MIMAT0019226 Homo sapiens miR-3150b-5p	CAACCUCGAGGAUCUCCCCAGC	miR-3150b-5p	-35.4315	UGACUACCACUGUCUCCCCAG-	FALSE	FALSE	TRUE	TRUE
>mmu-miR-7077-3p MIMAT0028061 Mus musculus miR-7077-3p	CCUUCCAUGGCUCCUGGCAG	miR-7077-3p	>hsa-miR-5006-3p MIMAT0021034 Homo sapiens miR-5006-3p	UUUCCCUUUCCAUCCUGGCAG	miR-5006-3p	-21.6511	CCUUCCAUGGC-UCCUGGCAG	FALSE	FALSE	TRUE	TRUE
>mmu-miR-7086-5p MIMAT0028078 Mus musculus miR-7086-5p	AAGAGGAGAAAGGUUUGGGCA	miR-7086-5p	>hsa-miR-4490 MIMAT0019025 Homo sapiens miR-4490	UCUGGUAAGAGAUUUGGGCAUA	miR-4490 MIMAT0019025 Homo sap	-47.5322	AAGAGGAGAAAGGUUUGGGCA--	FALSE	FALSE	FALSE	TRUE
>mmu-miR-7086-3p MIMAT0028079 Mus musculus miR-7086-3p	UCCGUUCUGAUAUCUCCUCAG	miR-7086-3p	>hsa-miR-1224-3p MIMAT0005459 Homo sapiens miR-1224-3p	CCCCACCUCCUCUCUCCUCAG	miR-1224-3p	-13.5504	UCCGUUCUGAUAUCUCCUCAG	FALSE	FALSE	TRUE	TRUE
>mmu-miR-7086-3p MIMAT0028079 Mus musculus miR-7086-3p	UCCGUUCUGAUAUCUCCUCAG	miR-7086-3p	>hsa-miR-3150a-5p MIMAT0019206 Homo sapiens miR-3150a-5p	CAACCUCGACGAUCUCCUCAGC	miR-3150a-5p	-43.3125	UCCGUUCUGAUAUCUCCUCAG-	FALSE	TRUE	TRUE	TRUE
>mmu-miR-7087-5p MIMAT0028080 Mus musculus miR-7087-5p	AGGCAGGUGUGGAGCUGGUCU	miR-7087-5p	>hsa-miR-766-5p MIMAT0022714 Homo sapiens miR-766-5p	AGGAGGAAUUGGUGCUGGUCUU	miR-766-5p	-19.6694	AGGCAGGUGUGGAGCUGGUCU-	FALSE	FALSE	FALSE	TRUE
>mmu-miR-7115-3p MIMAT0028128 Mus musculus miR-7115-3p	ACUUGGUCCCCUGCCCCCACAG	miR-7115-3p	>hsa-miR-4667-3p MIMAT0019744 Homo sapiens miR-4667-3p	UCCCUCCUUCUGUCCCCACAG	miR-4667-3p	-31.7701	ACUUGGUCCC-CUGCCCCCACAG	FALSE	FALSE	FALSE	TRUE
>mmu-miR-7115-3p MIMAT0028128 Mus musculus miR-7115-3p	ACUUGGUCCCCUGCCCCCACAG	miR-7115-3p	>hsa-miR-4749-3p MIMAT0019886 Homo sapiens miR-4749-3p	CGCCCCUCCUGCCCCCACAG	miR-4749-3p	-21.9898	ACUUGGUCC-CCUGCCCCCACAG	TRUE	TRUE	TRUE	TRUE
>mmu-miR-7117-3p MIMAT0028132 Mus musculus miR-7117-3p	UGUCCUUCUCUUUCCCCCAG	miR-7117-3p	>hsa-miR-1237 MIMAT0005592 Homo sapiens miR-1237	UCCUUCUGCUCCGUCCCCCAG	miR-1237 MIMAT0005592 Homo sap	-13.7701	U-GUCCUUCUCUUUCCCCCAG	FALSE	FALSE	FALSE	TRUE
>mmu-miR-7119-3p MIMAT0028136 Mus musculus miR-7119-3p	AAAAAACACCGUUUCCUCCAG	miR-7119-3p	>hsa-miR-326 MIMAT0000756 Homo sapiens miR-326	CCUCUGGGCCCUUCCUCCAG	miR-326 MIMAT0000756 Homo sap	-45.2943	AAAAAACACCGUUUCCUCCAG	FALSE	FALSE	TRUE	TRUE
>mmu-miR-7119-3p MIMAT0028136 Mus musculus miR-7119-3p	AAAAAACACCGUUUCCUCCAG	miR-7119-3p	>hsa-miR-943 MIMAT0004986 Homo sapiens miR-943	CUGACUGUUGCCGUCCUCCAG	miR-943 MIMAT0004986 Homo sap	-49.8343	AAAAAACACCGUU----UCCUCCAG	FALSE	FALSE	FALSE	TRUE
>mmu-miR-7221-5p MIMAT0028410 Mus musculus miR-7221-5p	CGUCUCUUGGUCACAGGUGGG	miR-7221-5p	>hsa-miR-3917 MIMAT0018191 Homo sapiens miR-3917	GCUCGGACUGAGCAGGUGGG	miR-3917 MIMAT0018191 Homo sap	-41.6329	CGUCUCUUGGUCA-CAGGUGGG	FALSE	FALSE	FALSE	TRUE
>mmu-miR-7221-3p MIMAT0028411 Mus musculus miR-7221-3p	UGACUGUGGGCUGGGGACUGG	miR-7221-3p	>hsa-miR-4327 MIMAT0016889 Homo sapiens miR-4327	GGCUUGCAUGGGGGACUGG	miR-4327 MIMAT0016889 Homo sap	-27.6329	UGACUGUGGGCUGGGGACUGG	FALSE	FALSE	TRUE	TRUE
>mmu-miR-7229-3p MIMAT0028427 Mus musculus miR-7229-3p	UACACAGACCAGUGACUUUCUGCA	miR-7229-3p	>hsa-miR-526a MIMAT0002845 Homo sapiens miR-526a	CUCUAGAGGGAAGCACUUUCUG	miR-526a MIMAT0002845 Homo sap	-59.5504	UAC-ACAGACCAGUGACUUUCUGCA	FALSE	FALSE	FALSE	TRUE
>mmu-miR-7229-3p MIMAT0028427 Mus musculus miR-7229-3p	UACACAGACCAGUGACUUUCUGCA	miR-7229-3p	>hsa-miR-520c-5p MIMAT0005455 Homo sapiens miR-520c-5p	CUCUAGAGGGAAGCACUUUCUG	miR-520c-5p	-59.5504	UAC-ACAGACCAGUGACUUUCUGCA	FALSE	FALSE	FALSE	TRUE
>mmu-miR-7229-3p MIMAT0028427 Mus musculus miR-7229-3p	UACACAGACCAGUGACUUUCUGCA	miR-7229-3p	>hsa-miR-518d-5p MIMAT0005456 Homo sapiens miR-518d-5p	CUCUAGAGGGAAGCACUUUCUG	miR-518d-5p	-59.5504	UAC-ACAGACCAGUGACUUUCUGCA	FALSE	FALSE	FALSE	TRUE
>mmu-miR-7231-3p MIMAT0028431 Mus musculus miR-7231-3p	CUUGCUUCUUUGUUUCCCCAGAA	miR-7231-3p	>hsa-miR-1227 MIMAT0005580 Homo sapiens miR-1227	CGUGCCACCCUUUUCCCCAG	miR-1227 MIMAT0005580 Homo sap	-31.7701	CUUGCUUCUUUGUUUCCCCAGAA	FALSE	FALSE	TRUE	TRUE
>mmu-miR-7235-5p MIMAT0028438 Mus musculus miR-7235-5p	GGAGGGAGGGGUCUGGGC	miR-7235-5p	>hsa-miR-4786-3p MIMAT0019955 Homo sapiens miR-4786-3p	UGAAGCCAGCUCUGGUCUGGGC	miR-4786-3p	-29.7336	GGAGGGAGG----GGUCUGGGC	FALSE	FALSE	TRUE	TRUE
>mmu-miR-7239-5p MIMAT0028446 Mus musculus miR-7239-5p	GCCAUCCUGACAAAGCCCUU	miR-7239-5p	>hsa-miR-3158-5p MIMAT0019211 Homo sapiens miR-3158-5p	CCUGCAGAGAGGAAGCCCUUC	miR-3158-5p	-45.2943	GCCAUCCUGACAAAGCCCUU-	FALSE	FALSE	FALSE	TRUE
>mmu-miR-7239-3p MIMAT0028447 Mus musculus miR-7239-3p	UGGCUCUGUCAGGCAGGUAG	miR-7239-3p	>hsa-miR-17-5p MIMAT0000070 Homo sapiens miR-17-5p	CAAAGUGCUUACAGUGCAGGUAG	miR-17-5p	-39.6511	UG--GCUCUGUCAG-GCAGGUAG	FALSE	FALSE	FALSE	TRUE
>mmu-miR-7239-3p MIMAT0028447 Mus musculus miR-7239-3p	UGGCUCUGUCAGGCAGGUAG	miR-7239-3p	>hsa-miR-20a-5p MIMAT0000075 Homo sapiens miR-20a-5p	UAAAGUGCUUAUAGUGCAGGUAG	miR-20a-5p	-39.6511	UG--GCUCUGUCAG-GCAGGUAG	FALSE	FALSE	FALSE	TRUE
>mmu-miR-7239-3p MIMAT0028447 Mus musculus miR-7239-3p	UGGCUCUGUCAGGCAGGUAG	miR-7239-3p	>hsa-miR-93-5p MIMAT0000093 Homo sapiens miR-93-5p	CAAAGUGCUGUUCGUGCAGGUAG	miR-93-5p	-39.6511	UG--GCUCUGU-CAGGCAGGUAG	FALSE	FALSE	FALSE	TRUE
>mmu-miR-7239-3p MIMAT0028447 Mus musculus miR-7239-3p	UGGCUCUGUCAGGCAGGUAG	miR-7239-3p	>hsa-miR-106a-5p MIMAT0000103 Homo sapiens miR-106a-5p	AAAAGUGCUUACAGUGCAGGUAG	miR-106a-5p	-39.6511	UG--GCUCUGUCAG-GCAGGUAG	FALSE	FALSE	FALSE	TRUE
>mmu-miR-7239-3p MIMAT0028447 Mus musculus miR-7239-3p	UGGCUCUGUCAGGCAGGUAG	miR-7239-3p	>hsa-miR-20b-5p MIMAT0001413 Homo sapiens miR-20b-5p	CAAAGUGCUCAUAGUGCAGGUAG	miR-20b-5p	-47.5322	UG--GCUCUGUCAG-GCAGGUAG	FALSE	FALSE	FALSE	TRUE
>mmu-miR-7578 MIMAT0029578 Mus musculus miR-7578	CAUGGCUCUGUCUUCUGCCUCAGA		>hsa-miR-15a-3p MIMAT0004488 Homo sapiens miR-15a-3p	CAGGCCAUAUUGUGCUGCCUCA	miR-15a-3p	-37.4497	CAUGGCUCUGUCUUCUGCCUCAGA	FALSE	FALSE	FALSE	TRUE
>mmu-miR-7578 MIMAT0029578 Mus musculus miR-7578	CAUGGCUCUGUCUUCUGCCUCAGA		>hsa-miR-4323 MIMAT0016875 Homo sapiens miR-4323	CAGCCCCACAGCCUCAGA	miR-4323 MIMAT0016875 Homo sap	-39.8526	CAUGGCUCUGUCUUCUGCCUCAGA	FALSE	FALSE	FALSE	TRUE
>mmu-miR-7647-5p MIMAT0029796 Mus musculus miR-7647-5p	AACUACCACCUCCUGGCCUUUU	miR-7647-5p	>hsa-miR-1250 MIMAT0005902 Homo sapiens miR-1250	ACGGUGCUGGAUGUGGCCUUU	miR-1250 MIMAT0005902 Homo sap	-59.0746	AACUACCACCUCCUGGCCUUUU	FALSE	FALSE	FALSE	TRUE
>mmu-miR-7649-3p MIMAT0029801 Mus musculus miR-7649-3p	UCUCUCCAGCACUGCUUGUUUCU	miR-7649-3p	>hsa-miR-26a-2-3p MIMAT0004681 Homo sapiens miR-26a-2-3p	CCUAUUCUUGAUUACUUGUUUC	miR-26a-2-3p	-33.4497	UCUCUCCAGCACUGCUUGUUUCU	FALSE	FALSE	FALSE	TRUE
>mmu-miR-219b-5p MIMAT0029806 Mus musculus miR-219b-5p	AGAUGUCCAGCCACAAUUCUCG	miR-219b-5p	>hsa-miR-2964a-5p MIMAT0019747 Homo sapiens miR-2964a-5p	AGAUGUCCAGCCACAAUUCUCG	miR-2964a-5p	43.5986	AGAUGUCCAGCCACAAUUCUCG	TRUE	TRUE	TRUE	TRUE
>mmu-miR-219b-3p MIMAT0029807 Mus musculus miR-219b-3p	AGAAUUGCGUUUGGACAAUCAGU	miR-219b-3p	>hsa-miR-2964a-3p MIMAT0019748 Homo sapiens miR-2964a-3p	AGAAUUGCGUUUGGACAAUCAGU	miR-2964a-3p	45.5804	AGAAUUGCGUUUGGACAAUCAGU	TRUE	TRUE	TRUE	TRUE
>mmu-miR-7661-3p MIMAT0029829 Mus musculus miR-7661-3p	UUGACUCCCAGUUUCUCUCUGC	miR-7661-3p	>hsa-miR-4756-5p MIMAT0019899 Homo sapiens miR-4756-5p	CAGGGAGGCGCUCACUCUCUGCU	miR-4756-5p	-57.0928	UUGACUCCCAGUUUCUCUCUGC-	FALSE	FALSE	FALSE	TRUE
>mmu-miR-7662-3p MIMAT0029831 Mus musculus miR-7662-3p	UGGAGCCAGGCGGAUCAGCCUUGC	miR-7662-3p	>hsa-miR-4330 MIMAT0016924 Homo sapiens miR-4330	CCUCAGAUCAGAGCCUUGC	miR-4330 MIMAT0016924 Homo sap	-48.0722	UGGAGCCAGGCGGAUCAG--CCUUGC	FALSE	FALSE	FALSE	TRUE
>mmu-miR-7668-5p MIMAT0029842 Mus musculus miR-7668-5p	CACUCUGAAUAACCUGCUCUCUGU	miR-7668-5p	>hsa-miR-381 MIMAT0000736 Homo sapiens miR-381	UAUACAAGGGCAAGCUCUCUGU	miR-381 MIMAT0000736 Homo sap	-37.4497	CACUCUGAAUAACCUGCUCUCUGU	FALSE	FALSE	TRUE	TRUE
>mmu-miR-7668-5p MIMAT0029842 Mus musculus miR-7668-5p	CACUCUGAAUAACCUGCUCUCUGU	miR-7668-5p	>hsa-miR-449c-3p MIMAT0013771 Homo sapiens miR-449c-3p	UUGCUAGUUGCACUCCUCUCUGU	miR-449c-3p	-47.23	CACUCUGAAUAACCUGCUCUCUGU	FALSE	FALSE	FALSE	TRUE
>mmu-miR-7674-3p MIMAT0029857 Mus musculus miR-7674-3p	UCCCAUUCUCACCGCACCCAG	miR-7674-3p	>hsa-miR-3620 MIMAT0018001 Homo sapiens miR-3620	UCACCCUGCAUCCCGCACCCAG	miR-3620 MIMAT0018001 Homo sap	-11.7883	UC-CCAUUCUCACCGCACCCAG	FALSE	TRUE	TRUE	TRUE
>mmu-miR-7676-5p MIMAT0029860 Mus musculus miR-7676-5p	AGGGCAGUAUGAUGGCCUCUGAU	miR-7676-5p	>hsa-miR-555 MIMAT0003219 Homo sapiens miR-555	AGGGUAAGCUGAACCUCUGAU	miR-555 MIMAT0003219 Homo sap	-15.7883	AGGGCAGUAUGAUGGCCUCUGAU	FALSE	FALSE	FALSE	TRUE
>mmu-miR-7676-5p MIMAT0029860 Mus musculus miR-7676-5p	AGGGCAGUAUGAUGGCCUCUGAU	miR-7676-5p	>hsa-miR-4690-3p MIMAT0019780 Homo sapiens miR-4690-3p	GCAGCCCAGCUGAGGCCUCUG	miR-4690-3p	-49.9898	--AGGGCAGUAUGAUGGCCUCUGAU	FALSE	FALSE	FALSE	TRUE
>mmu-miR-292b-5p MIMAT0029864 Mus musculus miR-292b-5p	ACUCAAAACCUGGCGGCACUUUU	miR-292b-5p	>hsa-miR-371b-5p MIMAT0019892 Homo sapiens miR-371b-5p	ACUCAAAAGAUGGCGGCACUUU	miR-371b-5p	13.8366	ACUCAAAACCUGGCGGCACUUUU	TRUE	TRUE	TRUE	TRUE
>mmu-miR-216c-5p MIMAT0029888 Mus musculus miR-216c-5p	GAAGAAUCUCUACAGGUAAGUGU	miR-216c-5p	>hsa-miR-325 MIMAT0000771 Homo sapiens miR-325	CCUAGUAGGUGUCCAGUAAGUGU	miR-325 MIMAT0000771 Homo sap	-39.5687	GA-AGAAUCUCUACAGGUAAGUGU	FALSE	FALSE	FALSE	TRUE
>mmu-miR-7684-3p MIMAT0029891 Mus musculus miR-7684-3p	UGCUGACUGGGGCUGGCCUGUG	miR-7684-3p	>hsa-miR-410 MIMAT0002171 Homo sapiens miR-410	AAUAUAACACAGAUGGCCUGU	miR-410 MIMAT0002171 Homo sap	-59.0746	UGCUGACUGGGGCUGGCCUGUG	FALSE	FALSE	FALSE	TRUE
>mmu-miR-7684-3p MIMAT0029891 Mus musculus miR-7684-3p	UGCUGACUGGGGCUGGCCUGUG	miR-7684-3p	>hsa-miR-5705 MIMAT0022499 Homo sapiens miR-5705	UGUUUCGGGGCUCAUGGCCUGUG	miR-5705 MIMAT0022499 Homo sap	-24.008	UGCUGACUGGGGCU---GGCCUGUG	FALSE	FALSE	TRUE	TRUE
>mmu-miR-7685-3p MIMAT0029897 Mus musculus miR-7685-3p	AGACUUGGCUUCCGGCUGGAG	miR-7685-3p	>hsa-miR-671-5p MIMAT0003880 Homo sapiens miR-671-5p	AGGAAGCCCUGGAGGGGCUGGAG	miR-671-5p	-45.7518	A----GACUUGGCUUCCGGCUGGAG	FALSE	FALSE	FALSE	TRUE
>mmu-miR-7686-5p MIMAT0029898 Mus musculus miR-7686-5p	CCUUCCACUGGACCUGGGGCUGGGC	miR-7686-5p	>hsa-miR-4497 MIMAT0019032 Homo sapiens miR-4497	CUCCGGGACGGCUGGGC	miR-4497 MIMAT0019032 Homo sap	-36.1912	CCUUCCACUGGACCUGGGGCUGGGC	FALSE	FALSE	FALSE	TRUE
>mmu-miR-290b-5p MIMAT0029900 Mus musculus miR-290b-5p	GCUUAAAACUAGGCGGCACUUU	miR-290b-5p	>hsa-miR-512-5p MIMAT0002822 Homo sapiens miR-512-5p	CACUCAGCCUUGAGGGCACUUUC	miR-512-5p	-41.3307	GCUUAAAACUAGGCGGCACUUU-	FALSE	FALSE	FALSE	TRUE
>mmu-miR-290b-5p MIMAT0029900 Mus musculus miR-290b-5p	GCUUAAAACUAGGCGGCACUUU	miR-290b-5p	>hsa-miR-4287 MIMAT0016917 Homo sapiens miR-4287	UCUCCCUUGAGGGCACUUU	miR-4287 MIMAT0016917 Homo sap	-31.6329	GCUUAAAACUAGGCGGCACUUU	FALSE	FALSE	FALSE	TRUE
>mmu-miR-290b-5p MIMAT0029900 Mus musculus miR-290b-5p	GCUUAAAACUAGGCGGCACUUU	miR-290b-5p	>hsa-miR-371b-5p MIMAT0019892 Homo sapiens miR-371b-5p	ACUCAAAAGAUGGCGGCACUUU	miR-371b-5p	4.19342	GCUUAAAACUAGGCGGCACUUU	TRUE	TRUE	TRUE	TRUE
>mmu-miR-1258-3p MIMAT0029905 Mus musculus miR-1258-3p	UUAGGGAAUUAGCUCAGCAGUA	miR-1258-3p	>hsa-miR-4418 MIMAT0018930 Homo sapiens miR-4418	CACUGCAGGACUCAGCAG	miR-4418 MIMAT0018930 Homo sap	-57.6146	UUAGGGAAUUAGCUCAGCAGUA	FALSE	FALSE	FALSE	TRUE
>mmu-miR-7688-3p MIMAT0029907 Mus musculus miR-7688-3p	UCUGGCUUAUGCCUAGCUUUC	miR-7688-3p	>hsa-let-7a-2-3p MIMAT0010195 Homo sapiens let-7a-2-3p	CUGUACAGCCUCCUAGCUUUCC	let-7a-2-3p	-49.6511	UCUGG-CUUAUGCCUAGCUUUC-	FALSE	TRUE	TRUE	TRUE
>mmu-miR-7688-3p MIMAT0029907 Mus musculus miR-7688-3p	UCUGGCUUAUGCCUAGCUUUC	miR-7688-3p	>hsa-let-7e-3p MIMAT0004485 Homo sapiens let-7e-3p	CUAUACGGCCUCCUAGCUUUCC	let-7e-3p	-45.9715	---UCUGGCUUAUGCCUAGCUUUC-	FALSE	TRUE	TRUE	TRUE
>mmu-miR-7689-5p MIMAT0029908 Mus musculus miR-7689-5p	CCGAGGCAGCCUGGCUUAG	miR-7689-5p	>hsa-miR-29b-2-5p MIMAT0004515 Homo sapiens miR-29b-2-5p	CUGGUUUCACAUGGUGGCUUAG	miR-29b-2-5p	-39.5139	CCGAGG---CAGCCUGGCUUAG	FALSE	FALSE	FALSE	TRUE
>mmu-miR-7243-5p MIMAT0029910 Mus musculus miR-7243-5p	UGCUGUCAGCUGUUCUGAGU	miR-7243-5p	>hsa-miR-618 MIMAT0003287 Homo sapiens miR-618	AAACUCUACUUGUCCUUCUGAGU	miR-618 MIMAT0003287 Homo sap	-51.7518	UG-CUGUCAGCUGU---UCUGAGU	FALSE	FALSE	FALSE	TRUE
>mmu-miR-8091 MIMAT0031392 Mus musculus miR-8091	AGGAGUGAGUGGUAAGCUGGUG		>hsa-miR-4316 MIMAT0016867 Homo sapiens miR-4316	GGUGAGGCUAGCUGGUG	miR-4316 MIMAT0016867 Homo sap	-29.9533	AGGAGUGAGUGGUAAGCUGGUG	FALSE	FALSE	FALSE	TRUE
>mmu-miR-8091 MIMAT0031392 Mus musculus miR-8091	AGGAGUGAGUGGUAAGCUGGUG		>hsa-miR-4640-5p MIMAT0019699 Homo sapiens miR-4640-5p	UGGGCCAGGGAGCAGCUGGUGGG	miR-4640-5p	-45.5504	AGGAGUGAGUGGUAAGCUGGUG--	FALSE	FALSE	FALSE	TRUE
>mmu-miR-8093 MIMAT0031394 Mus musculus miR-8093	UUGGGGAGCAGAGCAUGAGUG		>hsa-miR-4731-5p MIMAT0019853 Homo sapiens miR-4731-5p	UGCUGGGGGCCACAUGAGUGUG	miR-4731-5p	-38.0905	U--UGGGGAGCAGAGCAUGAGUG--	FALSE	FALSE	FALSE	TRUE
>mmu-miR-8096 MIMAT0031398 Mus musculus miR-8096	GGGCACGGUAGCUGAAGAGU		>hsa-miR-4427 MIMAT0018942 Homo sapiens miR-4427	UCUGAAUAGAGUCUGAAGAGU	miR-4427 MIMAT0018942 Homo sap	-37.4132	GGGCACGGUAG-CUGAAGAGU	FALSE	FALSE	TRUE	TRUE
>mmu-miR-3154 MIMAT0035714 Mus musculus miR-3154	CAGAAGGGGAGUCGGGAGCGGA		>hsa-miR-4530 MIMAT0019069 Homo sapiens miR-4530	CCCAGCAGGACGGGAGCG	miR-4530 MIMAT0019069 Homo sap	-39.7336	CAGAAGGGGAGUCGGGAGCGGA	FALSE	FALSE	FALSE	TRUE
>mmu-miR-935 MIMAT0035718 Mus musculus miR-935	CCCAGUUACCGCUUCCGCUACCGC		>hsa-miR-935 MIMAT0004978 Homo sapiens miR-935	CCAGUUACCGCUUCCGCUACCGC	miR-935 MIMAT0004978 Homo sap	31.5804	CCCAGUUACCGCUUCCGCUACCGC	TRUE	TRUE	TRUE	TRUE
>mmu-miR-1271-5p MIMAT0048641 Mus musculus miR-1271-5p	CUUGGCACCUGGUAAGCACUCA	miR-1271-5p	>hsa-miR-1271-5p MIMAT0005796 Homo sapiens miR-1271-5p	CUUGGCACCUAGCAAGCACUCA	miR-1271-5p	27.8365	CUUGGCACCUGGUAAGCACUCA	FALSE	FALSE	TRUE	TRUE
>mmu-miR-1271-3p MIMAT0048642 Mus musculus miR-1271-3p	AGUGCCUACUGUGUGCCAAGACA	miR-1271-3p	>hsa-miR-3910 MIMAT0018184 Homo sapiens miR-3910	AAAGGCAUAAAACCAAGACA	miR-3910 MIMAT0018184 Homo sap	-49.6329	AGUGCC-UACUGUGUGCCAAGACA	FALSE	FALSE	FALSE	TRUE
>mmu-miR-1911-5p MIMAT0048643 Mus musculus miR-1911-5p	UGAGUACAGCCAUGUCUGUUGGG	miR-1911-5p	>hsa-miR-1911-5p MIMAT0007885 Homo sapiens miR-1911-5p	UGAGUACCGCCAUGUCUGUUGGG	miR-1911-5p	37.6993	UGAGUACAGCCAUGUCUGUUGGG	TRUE	TRUE	TRUE	TRUE
>mmu-miR-1911-3p MIMAT0048644 Mus musculus miR-1911-3p	CACCAGGCAUUGUGGUCUCUGC	miR-1911-3p	>hsa-miR-454-5p MIMAT0003884 Homo sapiens miR-454-5p	ACCCUAUCAAUAUUGUCUCUGC	miR-454-5p	-19.4497	CACCAGGCAUUGUGGUCUCUGC	FALSE	FALSE	FALSE	TRUE
>mmu-miR-12181-5p MIMAT0049826 Mus musculus miR-12181-5p	UUGAGGGUGCAUAAGGACUGGA	miR-12181-5p	>hsa-miR-4673 MIMAT0019755 Homo sapiens miR-4673	UCCAGGCAGGAGCCGGACUGGA	miR-4673 MIMAT0019755 Homo sap	-19.4497	UUGAGGGUGCAUAAGGACUGGA	FALSE	FALSE	FALSE	TRUE
>mmu-miR-203b-3p MIMAT0049832 Mus musculus miR-203b-3p	UUGAACUGUCAAGAACCACUGG	miR-203b-3p	>hsa-miR-3545-3p MIMAT0019814 Homo sapiens miR-3545-3p	UUGAACUGUUAAGAACCACUGGA	miR-3545-3p	21.7176	UUGAACUGUCAAGAACCACUGG-	TRUE	TRUE	TRUE	TRUE
>mmu-miR-12185-5p MIMAT0049837 Mus musculus miR-12185-5p	CUUGGGGGCAGAGGUGGCACGGUGU	miR-12185-5p	>hsa-miR-4757-5p MIMAT0019901 Homo sapiens miR-4757-5p	AGGCCUCUGUGACGUCACGGUGU	miR-4757-5p	-43.349	CUUGGGGGCAGAGGUGGCACGGUGU	FALSE	FALSE	FALSE	TRUE
>mmu-miR-12187-5p MIMAT0049841 Mus musculus miR-12187-5p	UAAGGGGAGAGGUGUGGUGUAG	miR-12187-5p	>hsa-miR-4701-3p MIMAT0019799 Homo sapiens miR-4701-3p	AUGGGUGAUGGGUGUGGUGU	miR-4701-3p	-30.4465	UAAGGGGAGAGGUGUGGUGUAG	FALSE	TRUE	TRUE	TRUE
>mmu-miR-12189-3p MIMAT0049848 Mus musculus miR-12189-3p	AUGGCCUGUACUCUCACACU	miR-12189-3p	>hsa-miR-182-5p MIMAT0000259 Homo sapiens miR-182-5p	UUUGGCAAUGGUAGAACUCACACU	miR-182-5p	-41.5322	AUGGCCUGUACU----CUCACACU	FALSE	FALSE	FALSE	TRUE
>mmu-miR-12189-3p MIMAT0049848 Mus musculus miR-12189-3p	AUGGCCUGUACUCUCACACU	miR-12189-3p	>hsa-miR-3689d MIMAT0019008 Homo sapiens miR-3689d	GGGAGGUGUGAUCUCACACUCG	miR-3689d MIMAT0019008 Homo sap	-33.5322	AUGGCCUGUACUCUCACACU--	FALSE	FALSE	TRUE	TRUE
>mmu-miR-12190-3p MIMAT0049849 Mus musculus miR-12190-3p	UGGAGAACUCUGGGGGAG	miR-12190-3p	>hsa-miR-1202 MIMAT0005865 Homo sapiens miR-1202	GUGCCAGCUGCAGUGGGGGAG	miR-1202 MIMAT0005865 Homo sap	-33.6146	UGGAGAACUC---UGGGGGAG	FALSE	FALSE	FALSE	TRUE
>mmu-miR-122b-5p MIMAT0049852 Mus musculus miR-122b-5p	UUUAGUGUGAUAAUGGCGUUUG	miR-122b-5p	>hsa-miR-3591-5p MIMAT0019876 Homo sapiens miR-3591-5p	UUUAGUGUGAUAAUGGCGUUUGA	miR-3591-5p	29.5986	UUUAGUGUGAUAAUGGCGUUUG-	TRUE	TRUE	TRUE	TRUE
>mmu-miR-122b-3p MIMAT0049853 Mus musculus miR-122b-3p	AAACACCAUUGUCACACUCCAC	miR-122b-3p	>hsa-miR-3591-3p MIMAT0019877 Homo sapiens miR-3591-3p	AAACACCAUUGUCACACUCCAC	miR-3591-3p	43.5986	AAACACCAUUGUCACACUCCAC	TRUE	TRUE	TRUE	TRUE
>mmu-miR-12195-5p MIMAT0049859 Mus musculus miR-12195-5p	UGGGUAUAACAGUCUUGGCUGG	miR-12195-5p	>hsa-miR-4793-3p MIMAT0019966 Homo sapiens miR-4793-3p	UCUGCACUGUGAGUUGGCUGGCU	miR-4793-3p	-57.6511	UGGGUA-UAACAGUCUUGGCUGG--	FALSE	FALSE	FALSE	TRUE
>mmu-miR-12199-3p MIMAT0049866 Mus musculus miR-12199-3p	ACACUGGUUCUCUCUGGCUCU	miR-12199-3p	>hsa-miR-4676-3p MIMAT0019759 Homo sapiens miR-4676-3p	CACUGUUUCACCACUGGCUCUU	miR-4676-3p	-26.008	ACACUGGUUCUCU-CUGGCUCU-	FALSE	FALSE	FALSE	TRUE
>mmu-miR-12200-5p MIMAT0049867 Mus musculus miR-12200-5p	AAACAAACCAGAGGCUCACACU	miR-12200-5p	>hsa-miR-182-5p MIMAT0000259 Homo sapiens miR-182-5p	UUUGGCAAUGGUAGAACUCACACU	miR-182-5p	-59.5504	AAA--CAA-ACCAGAGGCUCACACU	FALSE	FALSE	FALSE	TRUE
>mmu-miR-301a-3p MIMAT0000379 Mus musculus miR-301a-3p	CAGUGCAAUAGUAUUGUCAAAGC	miR-301a-3p	>hsa-miR-301a-3p MIMAT0000688 Homo sapiens miR-301a-3p	CAGUGCAAUAGUAUUGUCAAAGC	miR-301a-3p	45.5804	CAGUGCAAUAGUAUUGUCAAAGC	TRUE	TRUE	TRUE	TRUE
>mmu-miR-301a-3p MIMAT0000379 Mus musculus miR-301a-3p	CAGUGCAAUAGUAUUGUCAAAGC	miR-301a-3p	>hsa-miR-301b MIMAT0004958 Homo sapiens miR-301b	CAGUGCAAUGAUAUUGUCAAAGC	miR-301b MIMAT0004958 Homo sap	29.8183	CAGUGCAAUAGUAUUGUCAAAGC	TRUE	TRUE	TRUE	TRUE
>mmu-miR-302a-5p MIMAT0004579 Mus musculus miR-302a-5p	ACUUAAACGUGGUUGUACUUGC	miR-302a-5p	>hsa-miR-302a-5p MIMAT0000683 Homo sapiens miR-302a-5p	ACUUAAACGUGGAUGUACUUGCU	miR-302a-5p	21.7176	ACUUAAACGUGGUUGUACUUGC-	FALSE	FALSE	TRUE	TRUE
>mmu-miR-302a-3p MIMAT0000380 Mus musculus miR-302a-3p	UAAGUGCUUCCAUGUUUUGGUGA	miR-302a-3p	>hsa-miR-302a-3p MIMAT0000684 Homo sapiens miR-302a-3p	UAAGUGCUUCCAUGUUUUGGUGA	miR-302a-3p	45.5804	UAAGUGCUUCCAUGUUUUGGUGA	TRUE	TRUE	TRUE	TRUE
>mmu-miR-34c-5p MIMAT0000381 Mus musculus miR-34c-5p	AGGCAGUGUAGUUAGCUGAUUGC	miR-34c-5p	>hsa-miR-34c-5p MIMAT0000686 Homo sapiens miR-34c-5p	AGGCAGUGUAGUUAGCUGAUUGC	miR-34c-5p	45.5804	AGGCAGUGUAGUUAGCUGAUUGC	TRUE	TRUE	TRUE	TRUE
>mmu-let-7d-5p MIMAT0000383 Mus musculus let-7d-5p	AGAGGUAGUAGGUUGCAUAGUU	let-7d-5p	>hsa-let-7d-5p MIMAT0000065 Homo sapiens let-7d-5p	AGAGGUAGUAGGUUGCAUAGUU	let-7d-5p	43.5986	AGAGGUAGUAGGUUGCAUAGUU	TRUE	TRUE	TRUE	TRUE
>mmu-let-7d-3p MIMAT0000384 Mus musculus let-7d-3p	CUAUACGACCUGCUGCCUUUCU	let-7d-3p	>hsa-let-7d-3p MIMAT0004484 Homo sapiens let-7d-3p	CUAUACGACCUGCUGCCUUUCU	let-7d-3p	43.5986	CUAUACGACCUGCUGCCUUUCU	TRUE	TRUE	TRUE	TRUE
>mmu-miR-106a-5p MIMAT0000385 Mus musculus miR-106a-5p	CAAAGUGCUAACAGUGCAGGUAG	miR-106a-5p	>hsa-miR-17-5p MIMAT0000070 Homo sapiens miR-17-5p	CAAAGUGCUUACAGUGCAGGUAG	miR-17-5p	37.6993	CAAAGUGCUAACAGUGCAGGUAG	TRUE	TRUE	TRUE	TRUE
>mmu-miR-106a-5p MIMAT0000385 Mus musculus miR-106a-5p	CAAAGUGCUAACAGUGCAGGUAG	miR-106a-5p	>hsa-miR-20a-5p MIMAT0000075 Homo sapiens miR-20a-5p	UAAAGUGCUUAUAGUGCAGGUAG	miR-20a-5p	21.9373	CAAAGUGCUAACAGUGCAGGUAG	TRUE	TRUE	TRUE	TRUE
>mmu-miR-106a-5p MIMAT0000385 Mus musculus miR-106a-5p	CAAAGUGCUAACAGUGCAGGUAG	miR-106a-5p	>hsa-miR-93-5p MIMAT0000093 Homo sapiens miR-93-5p	CAAAGUGCUGUUCGUGCAGGUAG	miR-93-5p	14.0562	CAAAGUGCUAACAGUGCAGGUAG	FALSE	TRUE	TRUE	TRUE
>mmu-miR-106a-5p MIMAT0000385 Mus musculus miR-106a-5p	CAAAGUGCUAACAGUGCAGGUAG	miR-106a-5p	>hsa-miR-106a-5p MIMAT0000103 Homo sapiens miR-106a-5p	AAAAGUGCUUACAGUGCAGGUAG	miR-106a-5p	29.8183	CAAAGUGCUAACAGUGCAGGUAG	TRUE	TRUE	TRUE	TRUE
>mmu-miR-106a-5p MIMAT0000385 Mus musculus miR-106a-5p	CAAAGUGCUAACAGUGCAGGUAG	miR-106a-5p	>hsa-miR-20b-5p MIMAT0001413 Homo sapiens miR-20b-5p	CAAAGUGCUCAUAGUGCAGGUAG	miR-20b-5p	29.8183	CAAAGUGCUAACAGUGCAGGUAG	TRUE	TRUE	TRUE	TRUE
>mmu-miR-106a-3p MIMAT0017009 Mus musculus miR-106a-3p	ACUGCAGUGCCAGCACUUCUUAC	miR-106a-3p	>hsa-miR-106a-3p MIMAT0004517 Homo sapiens miR-106a-3p	CUGCAAUGUAAGCACUUCUUAC	miR-106a-3p	5.95551	ACUGCAGUGCCAGCACUUCUUAC	TRUE	TRUE	TRUE	TRUE
>mmu-miR-106b-5p MIMAT0000386 Mus musculus miR-106b-5p	UAAAGUGCUGACAGUGCAGAU	miR-106b-5p	>hsa-miR-18a-5p MIMAT0000072 Homo sapiens miR-18a-5p	UAAGGUGCAUCUAGUGCAGAUAG	miR-18a-5p	-15.7883	UAAAGUGCUGACAGUGCAGAU--	FALSE	FALSE	TRUE	TRUE
>mmu-miR-106b-5p MIMAT0000386 Mus musculus miR-106b-5p	UAAAGUGCUGACAGUGCAGAU	miR-106b-5p	>hsa-miR-106b-5p MIMAT0000680 Homo sapiens miR-106b-5p	UAAAGUGCUGACAGUGCAGAU	miR-106b-5p	41.6169	UAAAGUGCUGACAGUGCAGAU	TRUE	TRUE	TRUE	TRUE
>mmu-miR-106b-3p MIMAT0004582 Mus musculus miR-106b-3p	CCGCACUGUGGGUACUUGCUGC	miR-106b-3p	>hsa-miR-106b-3p MIMAT0004672 Homo sapiens miR-106b-3p	CCGCACUGUGGGUACUUGCUGC	miR-106b-3p	43.5986	CCGCACUGUGGGUACUUGCUGC	TRUE	TRUE	TRUE	TRUE
>mmu-miR-130b-5p MIMAT0004583 Mus musculus miR-130b-5p	ACUCUUUCCCUGUUGCACUACU	miR-130b-5p	>hsa-miR-142-5p MIMAT0000433 Homo sapiens miR-142-5p	CAUAAAGUAGAAAGCACUACU	miR-142-5p	-65.395	ACUCUUUCCCU--GUUGCACUACU	FALSE	FALSE	FALSE	TRUE
>mmu-miR-130b-5p MIMAT0004583 Mus musculus miR-130b-5p	ACUCUUUCCCUGUUGCACUACU	miR-130b-5p	>hsa-miR-301a-5p MIMAT0022696 Homo sapiens miR-301a-5p	GCUCUGACUUUAUUGCACUACU	miR-301a-5p	-3.68762	ACUCUUUCCCUGUUGCACUACU	FALSE	TRUE	TRUE	TRUE
>mmu-miR-130b-5p MIMAT0004583 Mus musculus miR-130b-5p	ACUCUUUCCCUGUUGCACUACU	miR-130b-5p	>hsa-miR-130b-5p MIMAT0004680 Homo sapiens miR-130b-5p	ACUCUUUCCCUGUUGCACUAC	miR-130b-5p	27.6169	ACUCUUUCCCUGUUGCACUACU	TRUE	TRUE	TRUE	TRUE
>mmu-miR-130b-3p MIMAT0000387 Mus musculus miR-130b-3p	CAGUGCAAUGAUGAAAGGGCAU	miR-130b-3p	>hsa-miR-130a-3p MIMAT0000425 Homo sapiens miR-130a-3p	CAGUGCAAUGUUAAAAGGGCAU	miR-130a-3p	27.8365	CAGUGCAAUGAUGAAAGGGCAU	FALSE	FALSE	TRUE	TRUE
>mmu-miR-130b-3p MIMAT0000387 Mus musculus miR-130b-3p	CAGUGCAAUGAUGAAAGGGCAU	miR-130b-3p	>hsa-miR-130b-3p MIMAT0000691 Homo sapiens miR-130b-3p	CAGUGCAAUGAUGAAAGGGCAU	miR-130b-3p	43.5986	CAGUGCAAUGAUGAAAGGGCAU	TRUE	TRUE	TRUE	TRUE
>mmu-miR-19b-3p MIMAT0000513 Mus musculus miR-19b-3p	UGUGCAAAUCCAUGCAAAACUGA	miR-19b-3p	>hsa-miR-19a-3p MIMAT0000073 Homo sapiens miR-19a-3p	UGUGCAAAUCUAUGCAAAACUGA	miR-19a-3p	37.6993	UGUGCAAAUCCAUGCAAAACUGA	TRUE	TRUE	TRUE	TRUE
>mmu-miR-19b-3p MIMAT0000513 Mus musculus miR-19b-3p	UGUGCAAAUCCAUGCAAAACUGA	miR-19b-3p	>hsa-miR-19b-3p MIMAT0000074 Homo sapiens miR-19b-3p	UGUGCAAAUCCAUGCAAAACUGA	miR-19b-3p	45.5804	UGUGCAAAUCCAUGCAAAACUGA	TRUE	TRUE	TRUE	TRUE
>mmu-miR-30c-5p MIMAT0000514 Mus musculus miR-30c-5p	UGUAAACAUCCUACACUCUCAGC	miR-30c-5p	>hsa-miR-30c-5p MIMAT0000244 Homo sapiens miR-30c-5p	UGUAAACAUCCUACACUCUCAGC	miR-30c-5p	45.5804	UGUAAACAUCCUACACUCUCAGC	TRUE	TRUE	TRUE	TRUE
>mmu-miR-30c-1-3p MIMAT0004616 Mus musculus miR-30c-1-3p	CUGGGAGAGGGUUGUUUACUCC	miR-30c-1-3p	>hsa-miR-30c-1-3p MIMAT0004674 Homo sapiens miR-30c-1-3p	CUGGGAGAGGGUUGUUUACUCC	miR-30c-1-3p	43.5986	CUGGGAGAGGGUUGUUUACUCC	TRUE	TRUE	TRUE	TRUE
>mmu-miR-30c-2-3p MIMAT0005438 Mus musculus miR-30c-2-3p	CUGGGAGAAGGCUGUUUACUCU	miR-30c-2-3p	>hsa-miR-30c-2-3p MIMAT0004550 Homo sapiens miR-30c-2-3p	CUGGGAGAAGGCUGUUUACUCU	miR-30c-2-3p	43.5986	CUGGGAGAAGGCUGUUUACUCU	TRUE	TRUE	TRUE	TRUE
>mmu-miR-30d-5p MIMAT0000515 Mus musculus miR-30d-5p	UGUAAACAUCCCCGACUGGAAG	miR-30d-5p	>hsa-miR-30a-5p MIMAT0000087 Homo sapiens miR-30a-5p	UGUAAACAUCCUCGACUGGAAG	miR-30a-5p	35.7176	UGUAAACAUCCCCGACUGGAAG	FALSE	TRUE	TRUE	TRUE
>mmu-miR-30d-5p MIMAT0000515 Mus musculus miR-30d-5p	UGUAAACAUCCCCGACUGGAAG	miR-30d-5p	>hsa-miR-30d-5p MIMAT0000245 Homo sapiens miR-30d-5p	UGUAAACAUCCCCGACUGGAAG	miR-30d-5p	43.5986	UGUAAACAUCCCCGACUGGAAG	TRUE	TRUE	TRUE	TRUE
>mmu-miR-30d-5p MIMAT0000515 Mus musculus miR-30d-5p	UGUAAACAUCCCCGACUGGAAG	miR-30d-5p	>hsa-miR-30e-5p MIMAT0000692 Homo sapiens miR-30e-5p	UGUAAACAUCCUUGACUGGAAG	miR-30e-5p	27.8365	UGUAAACAUCCCCGACUGGAAG	FALSE	FALSE	TRUE	TRUE
>mmu-miR-30d-3p MIMAT0017011 Mus musculus miR-30d-3p	CUUUCAGUCAGAUGUUUGCUGC	miR-30d-3p	>hsa-miR-30d-3p MIMAT0004551 Homo sapiens miR-30d-3p	CUUUCAGUCAGAUGUUUGCUGC	miR-30d-3p	43.5986	CUUUCAGUCAGAUGUUUGCUGC	TRUE	TRUE	TRUE	TRUE
>mmu-miR-148a-5p MIMAT0004617 Mus musculus miR-148a-5p	AAAGUUCUGAGACACUCCGACU	miR-148a-5p	>hsa-miR-148a-5p MIMAT0004549 Homo sapiens miR-148a-5p	AAAGUUCUGAGACACUCCGACU	miR-148a-5p	43.5986	AAAGUUCUGAGACACUCCGACU	TRUE	TRUE	TRUE	TRUE
>mmu-miR-148a-3p MIMAT0000516 Mus musculus miR-148a-3p	UCAGUGCACUACAGAACUUUGU	miR-148a-3p	>hsa-miR-148a-3p MIMAT0000243 Homo sapiens miR-148a-3p	UCAGUGCACUACAGAACUUUGU	miR-148a-3p	43.5986	UCAGUGCACUACAGAACUUUGU	TRUE	TRUE	TRUE	TRUE
>mmu-miR-148a-3p MIMAT0000516 Mus musculus miR-148a-3p	UCAGUGCACUACAGAACUUUGU	miR-148a-3p	>hsa-miR-148b-3p MIMAT0000759 Homo sapiens miR-148b-3p	UCAGUGCAUCACAGAACUUUGU	miR-148b-3p	27.8365	UCAGUGCACUACAGAACUUUGU	TRUE	TRUE	TRUE	TRUE
>mmu-miR-192-5p MIMAT0000517 Mus musculus miR-192-5p	CUGACCUAUGAAUUGACAGCC	miR-192-5p	>hsa-miR-192-5p MIMAT0000222 Homo sapiens miR-192-5p	CUGACCUAUGAAUUGACAGCC	miR-192-5p	41.6169	CUGACCUAUGAAUUGACAGCC	TRUE	TRUE	TRUE	TRUE
>mmu-miR-192-3p MIMAT0017012 Mus musculus miR-192-3p	CUGCCAAUUCCAUAGGUCACAG	miR-192-3p	>hsa-miR-192-3p MIMAT0004543 Homo sapiens miR-192-3p	CUGCCAAUUCCAUAGGUCACAG	miR-192-3p	43.5986	CUGCCAAUUCCAUAGGUCACAG	TRUE	TRUE	TRUE	TRUE
>mmu-miR-196a-5p MIMAT0000518 Mus musculus miR-196a-5p	UAGGUAGUUUCAUGUUGUUGGG	miR-196a-5p	>hsa-miR-196a-5p MIMAT0000226 Homo sapiens miR-196a-5p	UAGGUAGUUUCAUGUUGUUGGG	miR-196a-5p	43.5986	UAGGUAGUUUCAUGUUGUUGGG	TRUE	TRUE	TRUE	TRUE
>mmu-miR-196a-5p MIMAT0000518 Mus musculus miR-196a-5p	UAGGUAGUUUCAUGUUGUUGGG	miR-196a-5p	>hsa-miR-196b-5p MIMAT0001080 Homo sapiens miR-196b-5p	UAGGUAGUUUCCUGUUGUUGGG	miR-196b-5p	35.7176	UAGGUAGUUUCAUGUUGUUGGG	FALSE	TRUE	TRUE	TRUE
>mmu-miR-196a-5p MIMAT0000518 Mus musculus miR-196a-5p	UAGGUAGUUUCAUGUUGUUGGG	miR-196a-5p	>hsa-miR-4483 MIMAT0019017 Homo sapiens miR-4483	GGGGUGGUCUGUUGUUG	miR-4483 MIMAT0019017 Homo sap	-37.8343	UAGGUAGUUUCAUGUUGUUGGG	FALSE	FALSE	FALSE	TRUE
>mmu-miR-200a-5p MIMAT0004619 Mus musculus miR-200a-5p	CAUCUUACCGGACAGUGCUGGA	miR-200a-5p	>hsa-miR-200a-5p MIMAT0001620 Homo sapiens miR-200a-5p	CAUCUUACCGGACAGUGCUGGA	miR-200a-5p	43.5986	CAUCUUACCGGACAGUGCUGGA	TRUE	TRUE	TRUE	TRUE
>mmu-miR-200a-3p MIMAT0000519 Mus musculus miR-200a-3p	UAACACUGUCUGGUAACGAUGU	miR-200a-3p	>hsa-miR-200a-3p MIMAT0000682 Homo sapiens miR-200a-3p	UAACACUGUCUGGUAACGAUGU	miR-200a-3p	43.5986	UAACACUGUCUGGUAACGAUGU	TRUE	TRUE	TRUE	TRUE
>mmu-miR-208a-3p MIMAT0000520 Mus musculus miR-208a-3p	AUAAGACGAGCAAAAAGCUUGU	miR-208a-3p	>hsa-miR-208a MIMAT0000241 Homo sapiens miR-208a	AUAAGACGAGCAAAAAGCUUGU	miR-208a MIMAT0000241 Homo sap	43.5986	AUAAGACGAGCAAAAAGCUUGU	TRUE	TRUE	TRUE	TRUE
>mmu-let-7a-5p MIMAT0000521 Mus musculus let-7a-5p	UGAGGUAGUAGGUUGUAUAGUU	let-7a-5p	>hsa-let-7a-5p MIMAT0000062 Homo sapiens let-7a-5p	UGAGGUAGUAGGUUGUAUAGUU	let-7a-5p	34.468	UGAGGUAGUAGGUUGUAUAGUU	TRUE	TRUE	TRUE	TRUE
>mmu-let-7a-5p MIMAT0000521 Mus musculus let-7a-5p	UGAGGUAGUAGGUUGUAUAGUU	let-7a-5p	>hsa-let-7e-5p MIMAT0000066 Homo sapiens let-7e-5p	UGAGGUAGGAGGUUGUAUAGUU	let-7e-5p	27.1712	UGAGGUAGUAGGUUGUAUAGUU	TRUE	TRUE	TRUE	TRUE
>mmu-let-7a-5p MIMAT0000521 Mus musculus let-7a-5p	UGAGGUAGUAGGUUGUAUAGUU	let-7a-5p	>hsa-let-7f-5p MIMAT0000067 Homo sapiens let-7f-5p	UGAGGUAGUAGAUUGUAUAGUU	let-7f-5p	27.1712	UGAGGUAGUAGGUUGUAUAGUU	FALSE	TRUE	TRUE	TRUE
>mmu-let-7a-1-3p MIMAT0004620 Mus musculus let-7a-1-3p	CUAUACAAUCUACUGUCUUUCC	let-7a-1-3p	>hsa-let-7a-3p MIMAT0004481 Homo sapiens let-7a-3p	CUAUACAAUCUACUGUCUUUC	let-7a-3p	27.6169	CUAUACAAUCUACUGUCUUUCC	TRUE	TRUE	TRUE	TRUE
>mmu-let-7a-1-3p MIMAT0004620 Mus musculus let-7a-1-3p	CUAUACAAUCUACUGUCUUUCC	let-7a-1-3p	>hsa-let-7f-2-3p MIMAT0004487 Homo sapiens let-7f-2-3p	CUAUACAGUCUACUGUCUUUCC	let-7f-2-3p	35.7176	CUAUACAAUCUACUGUCUUUCC	TRUE	TRUE	TRUE	TRUE
>mmu-let-7a-2-3p MIMAT0017015 Mus musculus let-7a-2-3p	CUGUACAGCCUCCUAGCUUUC	let-7a-2-3p	>hsa-let-7a-2-3p MIMAT0010195 Homo sapiens let-7a-2-3p	CUGUACAGCCUCCUAGCUUUCC	let-7a-2-3p	27.6169	CUGUACAGCCUCCUAGCUUUC-	TRUE	TRUE	TRUE	TRUE
>mmu-let-7a-2-3p MIMAT0017015 Mus musculus let-7a-2-3p	CUGUACAGCCUCCUAGCUUUC	let-7a-2-3p	>hsa-let-7e-3p MIMAT0004485 Homo sapiens let-7e-3p	CUAUACGGCCUCCUAGCUUUCC	let-7e-3p	11.8548	CUGUACAGCCUCCUAGCUUUC-	TRUE	TRUE	TRUE	TRUE
>mmu-let-7b-5p MIMAT0000522 Mus musculus let-7b-5p	UGAGGUAGUAGGUUGUGUGGUU	let-7b-5p	>hsa-let-7b-5p MIMAT0000063 Homo sapiens let-7b-5p	UGAGGUAGUAGGUUGUGUGGUU	let-7b-5p	34.468	UGAGGUAGUAGGUUGUGUGGUU	TRUE	TRUE	TRUE	TRUE
>mmu-let-7b-3p MIMAT0004621 Mus musculus let-7b-3p	CUAUACAACCUACUGCCUUCCC	let-7b-3p	>hsa-let-7b-3p MIMAT0004482 Homo sapiens let-7b-3p	CUAUACAACCUACUGCCUUCCC	let-7b-3p	43.5986	CUAUACAACCUACUGCCUUCCC	TRUE	TRUE	TRUE	TRUE
>mmu-let-7b-3p MIMAT0004621 Mus musculus let-7b-3p	CUAUACAACCUACUGCCUUCCC	let-7b-3p	>hsa-let-7f-1-3p MIMAT0004486 Homo sapiens let-7f-1-3p	CUAUACAAUCUAUUGCCUUCCC	let-7f-1-3p	27.8365	CUAUACAACCUACUGCCUUCCC	FALSE	FALSE	TRUE	TRUE
>mmu-let-7c-5p MIMAT0000523 Mus musculus let-7c-5p	UGAGGUAGUAGGUUGUAUGGUU	let-7c-5p	>hsa-let-7c MIMAT0000064 Homo sapiens let-7c	UGAGGUAGUAGGUUGUAUGGUU	let-7c MIMAT0000064 Homo sap	34.468	UGAGGUAGUAGGUUGUAUGGUU	TRUE	TRUE	TRUE	TRUE
>mmu-let-7c-5p MIMAT0000523 Mus musculus let-7c-5p	UGAGGUAGUAGGUUGUAUGGUU	let-7c-5p	>hsa-miR-4510 MIMAT0019047 Homo sapiens miR-4510	UGAGGGAGUAGGAUGUAUGGUU	miR-4510 MIMAT0019047 Homo sap	19.8743	UGAGGUAGUAGGUUGUAUGGUU	FALSE	FALSE	TRUE	TRUE
>mmu-let-7c-1-3p MIMAT0004622 Mus musculus let-7c-1-3p	CUGUACAACCUUCUAGCUUUCC	let-7c-1-3p	>hsa-let-7a-2-3p MIMAT0010195 Homo sapiens let-7a-2-3p	CUGUACAGCCUCCUAGCUUUCC	let-7a-2-3p	27.8365	CUGUACAACCUUCUAGCUUUCC	FALSE	TRUE	TRUE	TRUE
>mmu-let-7c-1-3p MIMAT0004622 Mus musculus let-7c-1-3p	CUGUACAACCUUCUAGCUUUCC	let-7c-1-3p	>hsa-let-7e-3p MIMAT0004485 Homo sapiens let-7e-3p	CUAUACGGCCUCCUAGCUUUCC	let-7e-3p	12.0745	CUGUACAACCUUCUAGCUUUCC	FALSE	TRUE	TRUE	TRUE
>mmu-let-7c-2-3p MIMAT0005439 Mus musculus let-7c-2-3p	CUAUACAAUCUACUGUCUUUCC	let-7c-2-3p	>hsa-let-7a-3p MIMAT0004481 Homo sapiens let-7a-3p	CUAUACAAUCUACUGUCUUUC	let-7a-3p	27.6169	CUAUACAAUCUACUGUCUUUCC	TRUE	TRUE	TRUE	TRUE
>mmu-let-7c-2-3p MIMAT0005439 Mus musculus let-7c-2-3p	CUAUACAAUCUACUGUCUUUCC	let-7c-2-3p	>hsa-let-7f-2-3p MIMAT0004487 Homo sapiens let-7f-2-3p	CUAUACAGUCUACUGUCUUUCC	let-7f-2-3p	35.7176	CUAUACAAUCUACUGUCUUUCC	TRUE	TRUE	TRUE	TRUE
>mmu-let-7e-5p MIMAT0000524 Mus musculus let-7e-5p	UGAGGUAGGAGGUUGUAUAGUU	let-7e-5p	>hsa-let-7a-5p MIMAT0000062 Homo sapiens let-7a-5p	UGAGGUAGUAGGUUGUAUAGUU	let-7a-5p	27.1712	UGAGGUAGGAGGUUGUAUAGUU	TRUE	TRUE	TRUE	TRUE
>mmu-let-7e-5p MIMAT0000524 Mus musculus let-7e-5p	UGAGGUAGGAGGUUGUAUAGUU	let-7e-5p	>hsa-let-7e-5p MIMAT0000066 Homo sapiens let-7e-5p	UGAGGUAGGAGGUUGUAUAGUU	let-7e-5p	34.468	UGAGGUAGGAGGUUGUAUAGUU	TRUE	TRUE	TRUE	TRUE
>mmu-let-7e-5p MIMAT0000524 Mus musculus let-7e-5p	UGAGGUAGGAGGUUGUAUAGUU	let-7e-5p	>hsa-let-7f-5p MIMAT0000067 Homo sapiens let-7f-5p	UGAGGUAGUAGAUUGUAUAGUU	let-7f-5p	19.8743	UGAGGUAGGAGGUUGUAUAGUU	FALSE	TRUE	TRUE	TRUE
>mmu-let-7e-3p MIMAT0017016 Mus musculus let-7e-3p	CUAUACGGCCUCCUAGCUUUCC	let-7e-3p	>hsa-let-7a-2-3p MIMAT0010195 Homo sapiens let-7a-2-3p	CUGUACAGCCUCCUAGCUUUCC	let-7a-2-3p	27.8365	CUAUACGGCCUCCUAGCUUUCC	TRUE	TRUE	TRUE	TRUE
>mmu-let-7e-3p MIMAT0017016 Mus musculus let-7e-3p	CUAUACGGCCUCCUAGCUUUCC	let-7e-3p	>hsa-let-7e-3p MIMAT0004485 Homo sapiens let-7e-3p	CUAUACGGCCUCCUAGCUUUCC	let-7e-3p	43.5986	CUAUACGGCCUCCUAGCUUUCC	TRUE	TRUE	TRUE	TRUE
>mmu-let-7f-5p MIMAT0000525 Mus musculus let-7f-5p	UGAGGUAGUAGAUUGUAUAGUU	let-7f-5p	>hsa-let-7a-5p MIMAT0000062 Homo sapiens let-7a-5p	UGAGGUAGUAGGUUGUAUAGUU	let-7a-5p	27.1712	UGAGGUAGUAGAUUGUAUAGUU	FALSE	TRUE	TRUE	TRUE
>mmu-let-7f-5p MIMAT0000525 Mus musculus let-7f-5p	UGAGGUAGUAGAUUGUAUAGUU	let-7f-5p	>hsa-let-7e-5p MIMAT0000066 Homo sapiens let-7e-5p	UGAGGUAGGAGGUUGUAUAGUU	let-7e-5p	19.8743	UGAGGUAGUAGAUUGUAUAGUU	FALSE	TRUE	TRUE	TRUE
>mmu-let-7f-5p MIMAT0000525 Mus musculus let-7f-5p	UGAGGUAGUAGAUUGUAUAGUU	let-7f-5p	>hsa-let-7f-5p MIMAT0000067 Homo sapiens let-7f-5p	UGAGGUAGUAGAUUGUAUAGUU	let-7f-5p	34.468	UGAGGUAGUAGAUUGUAUAGUU	TRUE	TRUE	TRUE	TRUE
>mmu-let-7f-1-3p MIMAT0004623 Mus musculus let-7f-1-3p	CUAUACAAUCUAUUGCCUUCCC	let-7f-1-3p	>hsa-let-7b-3p MIMAT0004482 Homo sapiens let-7b-3p	CUAUACAACCUACUGCCUUCCC	let-7b-3p	27.8365	CUAUACAAUCUAUUGCCUUCCC	FALSE	FALSE	TRUE	TRUE
>mmu-let-7f-1-3p MIMAT0004623 Mus musculus let-7f-1-3p	CUAUACAAUCUAUUGCCUUCCC	let-7f-1-3p	>hsa-let-7f-1-3p MIMAT0004486 Homo sapiens let-7f-1-3p	CUAUACAAUCUAUUGCCUUCCC	let-7f-1-3p	43.5986	CUAUACAAUCUAUUGCCUUCCC	TRUE	TRUE	TRUE	TRUE
>mmu-let-7f-2-3p MIMAT0017017 Mus musculus let-7f-2-3p	CUAUACAGUCUACUGUCUUUC	let-7f-2-3p	>hsa-let-7a-3p MIMAT0004481 Homo sapiens let-7a-3p	CUAUACAAUCUACUGUCUUUC	let-7a-3p	33.7358	CUAUACAGUCUACUGUCUUUC	TRUE	TRUE	TRUE	TRUE
>mmu-let-7f-2-3p MIMAT0017017 Mus musculus let-7f-2-3p	CUAUACAGUCUACUGUCUUUC	let-7f-2-3p	>hsa-let-7f-2-3p MIMAT0004487 Homo sapiens let-7f-2-3p	CUAUACAGUCUACUGUCUUUCC	let-7f-2-3p	27.6169	CUAUACAGUCUACUGUCUUUC-	TRUE	TRUE	TRUE	TRUE
>mmu-miR-15a-5p MIMAT0000526 Mus musculus miR-15a-5p	UAGCAGCACAUAAUGGUUUGUG	miR-15a-5p	>hsa-miR-15a-5p MIMAT0000068 Homo sapiens miR-15a-5p	UAGCAGCACAUAAUGGUUUGUG	miR-15a-5p	43.5986	UAGCAGCACAUAAUGGUUUGUG	TRUE	TRUE	TRUE	TRUE
>mmu-miR-15a-5p MIMAT0000526 Mus musculus miR-15a-5p	UAGCAGCACAUAAUGGUUUGUG	miR-15a-5p	>hsa-miR-497-5p MIMAT0002820 Homo sapiens miR-497-5p	CAGCAGCACACUGUGGUUUGU	miR-497-5p	-3.90729	UAGCAGCACAUAAUGGUUUGUG	FALSE	FALSE	FALSE	TRUE
>mmu-miR-15a-3p MIMAT0004624 Mus musculus miR-15a-3p	CAGGCCAUACUGUGCUGCCUCA	miR-15a-3p	>hsa-miR-15a-3p MIMAT0004488 Homo sapiens miR-15a-3p	CAGGCCAUAUUGUGCUGCCUCA	miR-15a-3p	35.7176	CAGGCCAUACUGUGCUGCCUCA	TRUE	TRUE	TRUE	TRUE
>mmu-miR-16-5p MIMAT0000527 Mus musculus miR-16-5p	UAGCAGCACGUAAAUAUUGGCG	miR-16-5p	>hsa-miR-16-5p MIMAT0000069 Homo sapiens miR-16-5p	UAGCAGCACGUAAAUAUUGGCG	miR-16-5p	43.5986	UAGCAGCACGUAAAUAUUGGCG	TRUE	TRUE	TRUE	TRUE
>mmu-miR-16-5p MIMAT0000527 Mus musculus miR-16-5p	UAGCAGCACGUAAAUAUUGGCG	miR-16-5p	>hsa-miR-195-5p MIMAT0000461 Homo sapiens miR-195-5p	UAGCAGCACAGAAAUAUUGGC	miR-195-5p	11.8548	UAGCAGCACGUAAAUAUUGGCG	FALSE	TRUE	TRUE	TRUE
>mmu-miR-16-1-3p MIMAT0004625 Mus musculus miR-16-1-3p	CCAGUAUUGACUGUGCUGCUGA	miR-16-1-3p	>hsa-miR-16-1-3p MIMAT0004489 Homo sapiens miR-16-1-3p	CCAGUAUUAACUGUGCUGCUGA	miR-16-1-3p	35.7176	CCAGUAUUGACUGUGCUGCUGA	TRUE	TRUE	TRUE	TRUE
>mmu-miR-18a-5p MIMAT0000528 Mus musculus miR-18a-5p	UAAGGUGCAUCUAGUGCAGAUAG	miR-18a-5p	>hsa-miR-18a-5p MIMAT0000072 Homo sapiens miR-18a-5p	UAAGGUGCAUCUAGUGCAGAUAG	miR-18a-5p	45.5804	UAAGGUGCAUCUAGUGCAGAUAG	TRUE	TRUE	TRUE	TRUE
>mmu-miR-18a-5p MIMAT0000528 Mus musculus miR-18a-5p	UAAGGUGCAUCUAGUGCAGAUAG	miR-18a-5p	>hsa-miR-106b-5p MIMAT0000680 Homo sapiens miR-106b-5p	UAAAGUGCUGACAGUGCAGAU	miR-106b-5p	-15.7883	UAAGGUGCAUCUAGUGCAGAUAG	FALSE	FALSE	TRUE	TRUE
>mmu-miR-18a-3p MIMAT0004626 Mus musculus miR-18a-3p	ACUGCCCUAAGUGCUCCUUCUG	miR-18a-3p	>hsa-miR-18a-3p MIMAT0002891 Homo sapiens miR-18a-3p	ACUGCCCUAAGUGCUCCUUCUGG	miR-18a-3p	29.5986	ACUGCCCUAAGUGCUCCUUCUG-	TRUE	TRUE	TRUE	TRUE
>mmu-miR-20a-5p MIMAT0000529 Mus musculus miR-20a-5p	UAAAGUGCUUAUAGUGCAGGUAG	miR-20a-5p	>hsa-miR-17-5p MIMAT0000070 Homo sapiens miR-17-5p	CAAAGUGCUUACAGUGCAGGUAG	miR-17-5p	29.8183	UAAAGUGCUUAUAGUGCAGGUAG	TRUE	TRUE	TRUE	TRUE
>mmu-miR-20a-5p MIMAT0000529 Mus musculus miR-20a-5p	UAAAGUGCUUAUAGUGCAGGUAG	miR-20a-5p	>hsa-miR-20a-5p MIMAT0000075 Homo sapiens miR-20a-5p	UAAAGUGCUUAUAGUGCAGGUAG	miR-20a-5p	45.5804	UAAAGUGCUUAUAGUGCAGGUAG	TRUE	TRUE	TRUE	TRUE
>mmu-miR-20a-5p MIMAT0000529 Mus musculus miR-20a-5p	UAAAGUGCUUAUAGUGCAGGUAG	miR-20a-5p	>hsa-miR-93-5p MIMAT0000093 Homo sapiens miR-93-5p	CAAAGUGCUGUUCGUGCAGGUAG	miR-93-5p	14.0562	UAAAGUGCUUAUAGUGCAGGUAG	FALSE	TRUE	TRUE	TRUE
>mmu-miR-20a-5p MIMAT0000529 Mus musculus miR-20a-5p	UAAAGUGCUUAUAGUGCAGGUAG	miR-20a-5p	>hsa-miR-106a-5p MIMAT0000103 Homo sapiens miR-106a-5p	AAAAGUGCUUACAGUGCAGGUAG	miR-106a-5p	29.8183	UAAAGUGCUUAUAGUGCAGGUAG	TRUE	TRUE	TRUE	TRUE
>mmu-miR-20a-5p MIMAT0000529 Mus musculus miR-20a-5p	UAAAGUGCUUAUAGUGCAGGUAG	miR-20a-5p	>hsa-miR-20b-5p MIMAT0001413 Homo sapiens miR-20b-5p	CAAAGUGCUCAUAGUGCAGGUAG	miR-20b-5p	29.8183	UAAAGUGCUUAUAGUGCAGGUAG	TRUE	TRUE	TRUE	TRUE
>mmu-miR-20a-3p MIMAT0004627 Mus musculus miR-20a-3p	ACUGCAUUACGAGCACUUAAAG	miR-20a-3p	>hsa-miR-20a-3p MIMAT0004493 Homo sapiens miR-20a-3p	ACUGCAUUAUGAGCACUUAAAG	miR-20a-3p	35.7176	ACUGCAUUACGAGCACUUAAAG	TRUE	TRUE	TRUE	TRUE
>mmu-miR-20a-3p MIMAT0004627 Mus musculus miR-20a-3p	ACUGCAUUACGAGCACUUAAAG	miR-20a-3p	>hsa-miR-1245b-5p MIMAT0019950 Homo sapiens miR-1245b-5p	UAGGCCUUUAGAUCACUUAAA	miR-1245b-5p	-27.5504	ACUGCAUUACGAGCACUUAAAG	FALSE	FALSE	FALSE	TRUE
>mmu-miR-21a-5p MIMAT0000530 Mus musculus miR-21a-5p	UAGCUUAUCAGACUGAUGUUGA	miR-21a-5p	>hsa-miR-21-5p MIMAT0000076 Homo sapiens miR-21-5p	UAGCUUAUCAGACUGAUGUUGA	miR-21-5p	43.5986	UAGCUUAUCAGACUGAUGUUGA	TRUE	TRUE	TRUE	TRUE
>mmu-miR-21a-3p MIMAT0004628 Mus musculus miR-21a-3p	CAACAGCAGUCGAUGGGCUGUC	miR-21a-3p	>hsa-miR-21-3p MIMAT0004494 Homo sapiens miR-21-3p	CAACACCAGUCGAUGGGCUGU	miR-21-3p	19.7358	CAACAGCAGUCGAUGGGCUGUC	TRUE	TRUE	TRUE	TRUE
>mmu-miR-22-5p MIMAT0004629 Mus musculus miR-22-5p	AGUUCUUCAGUGGCAAGCUUUA	miR-22-5p	>hsa-miR-22-5p MIMAT0004495 Homo sapiens miR-22-5p	AGUUCUUCAGUGGCAAGCUUUA	miR-22-5p	43.5986	AGUUCUUCAGUGGCAAGCUUUA	TRUE	TRUE	TRUE	TRUE
>mmu-miR-22-3p MIMAT0000531 Mus musculus miR-22-3p	AAGCUGCCAGUUGAAGAACUGU	miR-22-3p	>hsa-miR-22-3p MIMAT0000077 Homo sapiens miR-22-3p	AAGCUGCCAGUUGAAGAACUGU	miR-22-3p	43.5986	AAGCUGCCAGUUGAAGAACUGU	TRUE	TRUE	TRUE	TRUE
>mmu-miR-23a-5p MIMAT0017019 Mus musculus miR-23a-5p	GGGGUUCCUGGGGAUGGGAUUU	miR-23a-5p	>hsa-miR-23a-5p MIMAT0004496 Homo sapiens miR-23a-5p	GGGGUUCCUGGGGAUGGGAUUU	miR-23a-5p	43.5986	GGGGUUCCUGGGGAUGGGAUUU	TRUE	TRUE	TRUE	TRUE
>mmu-miR-23a-3p MIMAT0000532 Mus musculus miR-23a-3p	AUCACAUUGCCAGGGAUUUCC	miR-23a-3p	>hsa-miR-23a-3p MIMAT0000078 Homo sapiens miR-23a-3p	AUCACAUUGCCAGGGAUUUCC	miR-23a-3p	41.6169	AUCACAUUGCCAGGGAUUUCC	TRUE	TRUE	TRUE	TRUE
>mmu-miR-26a-5p MIMAT0000533 Mus musculus miR-26a-5p	UUCAAGUAAUCCAGGAUAGGCU	miR-26a-5p	>hsa-miR-26a-5p MIMAT0000082 Homo sapiens miR-26a-5p	UUCAAGUAAUCCAGGAUAGGCU	miR-26a-5p	43.5986	UUCAAGUAAUCCAGGAUAGGCU	TRUE	TRUE	TRUE	TRUE
>mmu-miR-26a-1-3p MIMAT0017020 Mus musculus miR-26a-1-3p	CCUAUUCUUGGUUACUUGCACG	miR-26a-1-3p	>hsa-miR-26a-1-3p MIMAT0004499 Homo sapiens miR-26a-1-3p	CCUAUUCUUGGUUACUUGCACG	miR-26a-1-3p	43.5986	CCUAUUCUUGGUUACUUGCACG	TRUE	TRUE	TRUE	TRUE
>mmu-miR-26b-5p MIMAT0000534 Mus musculus miR-26b-5p	UUCAAGUAAUUCAGGAUAGGU	miR-26b-5p	>hsa-miR-26b-5p MIMAT0000083 Homo sapiens miR-26b-5p	UUCAAGUAAUUCAGGAUAGGU	miR-26b-5p	41.6169	UUCAAGUAAUUCAGGAUAGGU	TRUE	TRUE	TRUE	TRUE
>mmu-miR-26b-3p MIMAT0004630 Mus musculus miR-26b-3p	CCUGUUCUCCAUUACUUGGCUC	miR-26b-3p	>hsa-miR-26b-3p MIMAT0004500 Homo sapiens miR-26b-3p	CCUGUUCUCCAUUACUUGGCUC	miR-26b-3p	43.5986	CCUGUUCUCCAUUACUUGGCUC	TRUE	TRUE	TRUE	TRUE
>mmu-miR-26b-3p MIMAT0004630 Mus musculus miR-26b-3p	CCUGUUCUCCAUUACUUGGCUC	miR-26b-3p	>hsa-miR-2467-5p MIMAT0019952 Homo sapiens miR-2467-5p	UGAGGCUCUGUUAGCCUUGGCUC	miR-2467-5p	-37.6694	CCUGUUCUCCAUUA--CUUGGCUC	FALSE	FALSE	FALSE	TRUE
>mmu-miR-29a-5p MIMAT0004631 Mus musculus miR-29a-5p	ACUGAUUUCUUUUGGUGUUCAG	miR-29a-5p	>hsa-miR-29a-5p MIMAT0004503 Homo sapiens miR-29a-5p	ACUGAUUUCUUUUGGUGUUCAG	miR-29a-5p	43.5986	ACUGAUUUCUUUUGGUGUUCAG	TRUE	TRUE	TRUE	TRUE
>mmu-miR-29a-3p MIMAT0000535 Mus musculus miR-29a-3p	UAGCACCAUCUGAAAUCGGUUA	miR-29a-3p	>hsa-miR-29a-3p MIMAT0000086 Homo sapiens miR-29a-3p	UAGCACCAUCUGAAAUCGGUUA	miR-29a-3p	43.5986	UAGCACCAUCUGAAAUCGGUUA	TRUE	TRUE	TRUE	TRUE
>mmu-miR-29a-3p MIMAT0000535 Mus musculus miR-29a-3p	UAGCACCAUCUGAAAUCGGUUA	miR-29a-3p	>hsa-miR-29c-3p MIMAT0000681 Homo sapiens miR-29c-3p	UAGCACCAUUUGAAAUCGGUUA	miR-29c-3p	35.7176	UAGCACCAUCUGAAAUCGGUUA	TRUE	TRUE	TRUE	TRUE
>mmu-miR-29c-5p MIMAT0004632 Mus musculus miR-29c-5p	UGACCGAUUUCUCCUGGUGUUC	miR-29c-5p	>hsa-miR-29c-5p MIMAT0004673 Homo sapiens miR-29c-5p	UGACCGAUUUCUCCUGGUGUUC	miR-29c-5p	43.5986	UGACCGAUUUCUCCUGGUGUUC	TRUE	TRUE	TRUE	TRUE
>mmu-miR-29c-3p MIMAT0000536 Mus musculus miR-29c-3p	UAGCACCAUUUGAAAUCGGUUA	miR-29c-3p	>hsa-miR-29a-3p MIMAT0000086 Homo sapiens miR-29a-3p	UAGCACCAUCUGAAAUCGGUUA	miR-29a-3p	35.7176	UAGCACCAUUUGAAAUCGGUUA	TRUE	TRUE	TRUE	TRUE
>mmu-miR-29c-3p MIMAT0000536 Mus musculus miR-29c-3p	UAGCACCAUUUGAAAUCGGUUA	miR-29c-3p	>hsa-miR-29c-3p MIMAT0000681 Homo sapiens miR-29c-3p	UAGCACCAUUUGAAAUCGGUUA	miR-29c-3p	43.5986	UAGCACCAUUUGAAAUCGGUUA	TRUE	TRUE	TRUE	TRUE
>mmu-miR-27a-5p MIMAT0004633 Mus musculus miR-27a-5p	AGGGCUUAGCUGCUUGUGAGCA	miR-27a-5p	>hsa-miR-27a-5p MIMAT0004501 Homo sapiens miR-27a-5p	AGGGCUUAGCUGCUUGUGAGCA	miR-27a-5p	43.5986	AGGGCUUAGCUGCUUGUGAGCA	TRUE	TRUE	TRUE	TRUE
>mmu-miR-27a-3p MIMAT0000537 Mus musculus miR-27a-3p	UUCACAGUGGCUAAGUUCCGC	miR-27a-3p	>hsa-miR-27a-3p MIMAT0000084 Homo sapiens miR-27a-3p	UUCACAGUGGCUAAGUUCCGC	miR-27a-3p	41.6169	UUCACAGUGGCUAAGUUCCGC	TRUE	TRUE	TRUE	TRUE
>mmu-miR-31-5p MIMAT0000538 Mus musculus miR-31-5p	AGGCAAGAUGCUGGCAUAGCUG	miR-31-5p	>hsa-miR-31-5p MIMAT0000089 Homo sapiens miR-31-5p	AGGCAAGAUGCUGGCAUAGCU	miR-31-5p	27.6169	AGGCAAGAUGCUGGCAUAGCUG	TRUE	TRUE	TRUE	TRUE
>mmu-miR-31-3p MIMAT0004634 Mus musculus miR-31-3p	UGCUAUGCCAACAUAUUGCCAUC	miR-31-3p	>hsa-miR-31-3p MIMAT0004504 Homo sapiens miR-31-3p	UGCUAUGCCAACAUAUUGCCAU	miR-31-3p	29.5986	UGCUAUGCCAACAUAUUGCCAUC	TRUE	TRUE	TRUE	TRUE
>mmu-miR-92a-3p MIMAT0000539 Mus musculus miR-92a-3p	UAUUGCACUUGUCCCGGCCUG	miR-92a-3p	>hsa-miR-92a-3p MIMAT0000092 Homo sapiens miR-92a-3p	UAUUGCACUUGUCCCGGCCUGU	miR-92a-3p	27.6169	UAUUGCACUUGUCCCGGCCUG-	TRUE	TRUE	TRUE	TRUE
>mmu-miR-93-5p MIMAT0000540 Mus musculus miR-93-5p	CAAAGUGCUGUUCGUGCAGGUAG	miR-93-5p	>hsa-miR-17-5p MIMAT0000070 Homo sapiens miR-17-5p	CAAAGUGCUUACAGUGCAGGUAG	miR-17-5p	14.0562	CAAAGUGCUGUUCGUGCAGGUAG	FALSE	TRUE	TRUE	TRUE
>mmu-miR-93-5p MIMAT0000540 Mus musculus miR-93-5p	CAAAGUGCUGUUCGUGCAGGUAG	miR-93-5p	>hsa-miR-20a-5p MIMAT0000075 Homo sapiens miR-20a-5p	UAAAGUGCUUAUAGUGCAGGUAG	miR-20a-5p	14.0562	CAAAGUGCUGUUCGUGCAGGUAG	FALSE	TRUE	TRUE	TRUE
>mmu-miR-93-5p MIMAT0000540 Mus musculus miR-93-5p	CAAAGUGCUGUUCGUGCAGGUAG	miR-93-5p	>hsa-miR-93-5p MIMAT0000093 Homo sapiens miR-93-5p	CAAAGUGCUGUUCGUGCAGGUAG	miR-93-5p	45.5804	CAAAGUGCUGUUCGUGCAGGUAG	TRUE	TRUE	TRUE	TRUE
>mmu-miR-93-5p MIMAT0000540 Mus musculus miR-93-5p	CAAAGUGCUGUUCGUGCAGGUAG	miR-93-5p	>hsa-miR-106a-5p MIMAT0000103 Homo sapiens miR-106a-5p	AAAAGUGCUUACAGUGCAGGUAG	miR-106a-5p	6.17518	CAAAGUGCUGUUCGUGCAGGUAG	FALSE	TRUE	TRUE	TRUE
>mmu-miR-93-5p MIMAT0000540 Mus musculus miR-93-5p	CAAAGUGCUGUUCGUGCAGGUAG	miR-93-5p	>hsa-miR-20b-5p MIMAT0001413 Homo sapiens miR-20b-5p	CAAAGUGCUCAUAGUGCAGGUAG	miR-20b-5p	21.9373	CAAAGUGCUGUUCGUGCAGGUAG	FALSE	TRUE	TRUE	TRUE
>mmu-miR-93-3p MIMAT0004636 Mus musculus miR-93-3p	ACUGCUGAGCUAGCACUUCCCG	miR-93-3p	>hsa-miR-93-3p MIMAT0004509 Homo sapiens miR-93-3p	ACUGCUGAGCUAGCACUUCCCG	miR-93-3p	43.5986	ACUGCUGAGCUAGCACUUCCCG	TRUE	TRUE	TRUE	TRUE
>mmu-miR-96-5p MIMAT0000541 Mus musculus miR-96-5p	UUUGGCACUAGCACAUUUUUGCU	miR-96-5p	>hsa-miR-96-5p MIMAT0000095 Homo sapiens miR-96-5p	UUUGGCACUAGCACAUUUUUGCU	miR-96-5p	45.5804	UUUGGCACUAGCACAUUUUUGCU	TRUE	TRUE	TRUE	TRUE
>mmu-miR-96-5p MIMAT0000541 Mus musculus miR-96-5p	UUUGGCACUAGCACAUUUUUGCU	miR-96-5p	>hsa-miR-4495 MIMAT0019030 Homo sapiens miR-4495	AAUGUAAACAGGCUUUUUGCU	miR-4495 MIMAT0019030 Homo sap	-39.4315	UUUGGCACUAGCACAUUUUUGCU	FALSE	FALSE	FALSE	TRUE
>mmu-miR-34a-5p MIMAT0000542 Mus musculus miR-34a-5p	UGGCAGUGUCUUAGCUGGUUGU	miR-34a-5p	>hsa-miR-34a-5p MIMAT0000255 Homo sapiens miR-34a-5p	UGGCAGUGUCUUAGCUGGUUGU	miR-34a-5p	43.5986	UGGCAGUGUCUUAGCUGGUUGU	TRUE	TRUE	TRUE	TRUE
>mmu-miR-34a-3p MIMAT0017022 Mus musculus miR-34a-3p	AAUCAGCAAGUAUACUGCCCU	miR-34a-3p	>hsa-miR-34a-3p MIMAT0004557 Homo sapiens miR-34a-3p	CAAUCAGCAAGUAUACUGCCCU	miR-34a-3p	27.6169	-AAUCAGCAAGUAUACUGCCCU	TRUE	TRUE	TRUE	TRUE
>mmu-miR-129-2-3p MIMAT0000544 Mus musculus miR-129-2-3p	AAGCCCUUACCCCAAAAAGCAU	miR-129-2-3p	>hsa-miR-129-2-3p MIMAT0004605 Homo sapiens miR-129-2-3p	AAGCCCUUACCCCAAAAAGCAU	miR-129-2-3p	43.5986	AAGCCCUUACCCCAAAAAGCAU	TRUE	TRUE	TRUE	TRUE
>mmu-miR-98-5p MIMAT0000545 Mus musculus miR-98-5p	UGAGGUAGUAAGUUGUAUUGUU	miR-98-5p	>hsa-miR-98 MIMAT0000096 Homo sapiens miR-98	UGAGGUAGUAAGUUGUAUUGUU	miR-98 MIMAT0000096 Homo sap	34.468	UGAGGUAGUAAGUUGUAUUGUU	TRUE	TRUE	TRUE	TRUE
>mmu-miR-98-5p MIMAT0000545 Mus musculus miR-98-5p	UGAGGUAGUAAGUUGUAUUGUU	miR-98-5p	>hsa-miR-5686 MIMAT0022477 Homo sapiens miR-5686	UAUCGUAUCGUAUUGUAUUGU	miR-5686 MIMAT0022477 Homo sap	-35.4315	UGAGGUAGUAAGUUGUAUUGUU	FALSE	FALSE	TRUE	TRUE
>mmu-miR-103-1-5p MIMAT0017024 Mus musculus miR-103-1-5p	GGCUUCUUUACAGUGCUGCCUUG	miR-103-1-5p	>hsa-miR-103a-2-5p MIMAT0009196 Homo sapiens miR-103a-2-5p	AGCUUCUUUACAGUGCUGCCUUG	miR-103a-2-5p	37.6993	GGCUUCUUUACAGUGCUGCCUUG	TRUE	TRUE	TRUE	TRUE
>mmu-miR-103-3p MIMAT0000546 Mus musculus miR-103-3p	AGCAGCAUUGUACAGGGCUAUGA	miR-103-3p	>hsa-miR-103a-3p MIMAT0000101 Homo sapiens miR-103a-3p	AGCAGCAUUGUACAGGGCUAUGA	miR-103a-3p	45.5804	AGCAGCAUUGUACAGGGCUAUGA	TRUE	TRUE	TRUE	TRUE
>mmu-miR-103-2-5p MIMAT0017025 Mus musculus miR-103-2-5p	AGCUUCUUUACAGUGCUGCCUUG	miR-103-2-5p	>hsa-miR-103a-2-5p MIMAT0009196 Homo sapiens miR-103a-2-5p	AGCUUCUUUACAGUGCUGCCUUG	miR-103a-2-5p	45.5804	AGCUUCUUUACAGUGCUGCCUUG	TRUE	TRUE	TRUE	TRUE
>mmu-miR-323-5p MIMAT0004638 Mus musculus miR-323-5p	AGGUGGUCCGUGGCGCGUUCGC	miR-323-5p	>hsa-miR-323a-5p MIMAT0004696 Homo sapiens miR-323a-5p	AGGUGGUCCGUGGCGCGUUCGC	miR-323a-5p	43.5986	AGGUGGUCCGUGGCGCGUUCGC	TRUE	TRUE	TRUE	TRUE
>mmu-miR-323-3p MIMAT0000551 Mus musculus miR-323-3p	CACAUUACACGGUCGACCUCU	miR-323-3p	>hsa-miR-323a-3p MIMAT0000755 Homo sapiens miR-323a-3p	CACAUUACACGGUCGACCUCU	miR-323a-3p	41.6169	CACAUUACACGGUCGACCUCU	TRUE	TRUE	TRUE	TRUE
>mmu-miR-323-3p MIMAT0000551 Mus musculus miR-323-3p	CACAUUACACGGUCGACCUCU	miR-323-3p	>hsa-miR-323b-3p MIMAT0015050 Homo sapiens miR-323b-3p	CCCAAUACACGGUCGACCUCUU	miR-323b-3p	11.8548	CACAUUACACGGUCGACCUCU-	TRUE	TRUE	TRUE	TRUE
>mmu-miR-324-5p MIMAT0000555 Mus musculus miR-324-5p	CGCAUCCCCUAGGGCAUUGGUGU	miR-324-5p	>hsa-miR-324-5p MIMAT0000761 Homo sapiens miR-324-5p	CGCAUCCCCUAGGGCAUUGGUGU	miR-324-5p	45.5804	CGCAUCCCCUAGGGCAUUGGUGU	TRUE	TRUE	TRUE	TRUE
>mmu-miR-324-3p MIMAT0000556 Mus musculus miR-324-3p	CCACUGCCCCAGGUGCUGCU	miR-324-3p	>hsa-miR-16-1-3p MIMAT0004489 Homo sapiens miR-16-1-3p	CCAGUAUUAACUGUGCUGCUGA	miR-16-1-3p	-41.4132	CCACUGCCCCAGGUGCUGCU--	FALSE	FALSE	FALSE	TRUE
>mmu-miR-324-3p MIMAT0000556 Mus musculus miR-324-3p	CCACUGCCCCAGGUGCUGCU	miR-324-3p	>hsa-miR-195-3p MIMAT0004615 Homo sapiens miR-195-3p	CCAAUAUUGGCUGUGCUGCUCC	miR-195-3p	-41.4132	CCACUGCCCCAGGUGCUGCU--	FALSE	FALSE	FALSE	TRUE
>mmu-miR-325-5p MIMAT0000558 Mus musculus miR-325-5p	CCUAGUAGGUGCUCAGUAAGUGU	miR-325-5p	>hsa-miR-325 MIMAT0000771 Homo sapiens miR-325	CCUAGUAGGUGUCCAGUAAGUGU	miR-325 MIMAT0000771 Homo sap	29.8183	CCUAGUAGGUGCUCAGUAAGUGU	FALSE	TRUE	TRUE	TRUE
>mmu-miR-325-5p MIMAT0000558 Mus musculus miR-325-5p	CCUAGUAGGUGCUCAGUAAGUGU	miR-325-5p	>hsa-miR-452-3p MIMAT0001636 Homo sapiens miR-452-3p	CUCAUCUGCAAAGAAGUAAGUG	miR-452-3p	-57.0928	CCUAGUAGGUGCUCAGUAAGUGU	FALSE	FALSE	FALSE	TRUE
>mmu-miR-326-3p MIMAT0000559 Mus musculus miR-326-3p	CCUCUGGGCCCUUCCUCCAGU	miR-326-3p	>hsa-miR-326 MIMAT0000756 Homo sapiens miR-326	CCUCUGGGCCCUUCCUCCAG	miR-326 MIMAT0000756 Homo sap	25.6351	CCUCUGGGCCCUUCCUCCAGU	TRUE	TRUE	TRUE	TRUE
>mmu-miR-328-3p MIMAT0000565 Mus musculus miR-328-3p	CUGGCCCUCUCUGCCCUUCCGU	miR-328-3p	>hsa-miR-328 MIMAT0000752 Homo sapiens miR-328	CUGGCCCUCUCUGCCCUUCCGU	miR-328 MIMAT0000752 Homo sap	34.468	CUGGCCCUCUCUGCCCUUCCGU	TRUE	TRUE	TRUE	TRUE
>mmu-miR-330-5p MIMAT0004642 Mus musculus miR-330-5p	UCUCUGGGCCUGUGUCUUAGGC	miR-330-5p	>hsa-miR-330-5p MIMAT0004693 Homo sapiens miR-330-5p	UCUCUGGGCCUGUGUCUUAGGC	miR-330-5p	43.5986	UCUCUGGGCCUGUGUCUUAGGC	TRUE	TRUE	TRUE	TRUE
>mmu-miR-330-3p MIMAT0000569 Mus musculus miR-330-3p	GCAAAGCACAGGGCCUGCAGAGA	miR-330-3p	>hsa-miR-330-3p MIMAT0000751 Homo sapiens miR-330-3p	GCAAAGCACACGGCCUGCAGAGA	miR-330-3p	37.6993	GCAAAGCACAGGGCCUGCAGAGA	TRUE	TRUE	TRUE	TRUE
>mmu-miR-331-5p MIMAT0004643 Mus musculus miR-331-5p	CUAGGUAUGGUCCCAGGGAUCC	miR-331-5p	>hsa-miR-331-5p MIMAT0004700 Homo sapiens miR-331-5p	CUAGGUAUGGUCCCAGGGAUCC	miR-331-5p	43.5986	CUAGGUAUGGUCCCAGGGAUCC	TRUE	TRUE	TRUE	TRUE
>mmu-miR-331-3p MIMAT0000571 Mus musculus miR-331-3p	GCCCCUGGGCCUAUCCUAGAA	miR-331-3p	>hsa-miR-331-3p MIMAT0000760 Homo sapiens miR-331-3p	GCCCCUGGGCCUAUCCUAGAA	miR-331-3p	41.6169	GCCCCUGGGCCUAUCCUAGAA	TRUE	TRUE	TRUE	TRUE
>mmu-miR-148b-3p MIMAT0000580 Mus musculus miR-148b-3p	UCAGUGCAUCACAGAACUUUGU	miR-148b-3p	>hsa-miR-148a-3p MIMAT0000243 Homo sapiens miR-148a-3p	UCAGUGCACUACAGAACUUUGU	miR-148a-3p	27.8365	UCAGUGCAUCACAGAACUUUGU	TRUE	TRUE	TRUE	TRUE
>mmu-miR-148b-3p MIMAT0000580 Mus musculus miR-148b-3p	UCAGUGCAUCACAGAACUUUGU	miR-148b-3p	>hsa-miR-148b-3p MIMAT0000759 Homo sapiens miR-148b-3p	UCAGUGCAUCACAGAACUUUGU	miR-148b-3p	43.5986	UCAGUGCAUCACAGAACUUUGU	TRUE	TRUE	TRUE	TRUE
>mmu-miR-338-5p MIMAT0004647 Mus musculus miR-338-5p	AACAAUAUCCUGGUGCUGAGUG	miR-338-5p	>hsa-miR-338-5p MIMAT0004701 Homo sapiens miR-338-5p	AACAAUAUCCUGGUGCUGAGUG	miR-338-5p	43.5986	AACAAUAUCCUGGUGCUGAGUG	TRUE	TRUE	TRUE	TRUE
>mmu-miR-338-5p MIMAT0004647 Mus musculus miR-338-5p	AACAAUAUCCUGGUGCUGAGUG	miR-338-5p	>hsa-miR-2110 MIMAT0010133 Homo sapiens miR-2110	UUGGGGAAACGGCCGCUGAGUG	miR-2110 MIMAT0010133 Homo sap	-43.0928	AACAAUAUCCUGGUGCUGAGUG	FALSE	FALSE	FALSE	TRUE
>mmu-miR-338-3p MIMAT0000582 Mus musculus miR-338-3p	UCCAGCAUCAGUGAUUUUGUUG	miR-338-3p	>hsa-miR-7-5p MIMAT0000252 Homo sapiens miR-7-5p	UGGAAGACUAGUGAUUUUGUUGU	miR-7-5p	-17.6876	UCCAGCAUCAGUGAUUUUGUUG-	TRUE	TRUE	TRUE	TRUE
>mmu-miR-338-3p MIMAT0000582 Mus musculus miR-338-3p	UCCAGCAUCAGUGAUUUUGUUG	miR-338-3p	>hsa-miR-338-3p MIMAT0000763 Homo sapiens miR-338-3p	UCCAGCAUCAGUGAUUUUGUUG	miR-338-3p	43.5986	UCCAGCAUCAGUGAUUUUGUUG	TRUE	TRUE	TRUE	TRUE
>mmu-miR-339-5p MIMAT0000584 Mus musculus miR-339-5p	UCCCUGUCCUCCAGGAGCUCACG	miR-339-5p	>hsa-miR-339-5p MIMAT0000764 Homo sapiens miR-339-5p	UCCCUGUCCUCCAGGAGCUCACG	miR-339-5p	45.5804	UCCCUGUCCUCCAGGAGCUCACG	TRUE	TRUE	TRUE	TRUE
>mmu-miR-339-3p MIMAT0004649 Mus musculus miR-339-3p	UGAGCGCCUCGGCGACAGAGCCG	miR-339-3p	>hsa-miR-339-3p MIMAT0004702 Homo sapiens miR-339-3p	UGAGCGCCUCGACGACAGAGCCG	miR-339-3p	37.6993	UGAGCGCCUCGGCGACAGAGCCG	TRUE	TRUE	TRUE	TRUE
>mmu-miR-340-5p MIMAT0004651 Mus musculus miR-340-5p	UUAUAAAGCAAUGAGACUGAUU	miR-340-5p	>hsa-miR-340-5p MIMAT0004692 Homo sapiens miR-340-5p	UUAUAAAGCAAUGAGACUGAUU	miR-340-5p	43.5986	UUAUAAAGCAAUGAGACUGAUU	TRUE	TRUE	TRUE	TRUE
>mmu-miR-340-3p MIMAT0000586 Mus musculus miR-340-3p	UCCGUCUCAGUUACUUUAUAGC	miR-340-3p	>hsa-miR-340-3p MIMAT0000750 Homo sapiens miR-340-3p	UCCGUCUCAGUUACUUUAUAGC	miR-340-3p	43.5986	UCCGUCUCAGUUACUUUAUAGC	TRUE	TRUE	TRUE	TRUE
>mmu-miR-342-5p MIMAT0004653 Mus musculus miR-342-5p	AGGGGUGCUAUCUGUGAUUGAG	miR-342-5p	>hsa-miR-342-5p MIMAT0004694 Homo sapiens miR-342-5p	AGGGGUGCUAUCUGUGAUUGA	miR-342-5p	27.6169	AGGGGUGCUAUCUGUGAUUGAG	TRUE	TRUE	TRUE	TRUE
>mmu-miR-342-3p MIMAT0000590 Mus musculus miR-342-3p	UCUCACACAGAAAUCGCACCCGU	miR-342-3p	>hsa-miR-342-3p MIMAT0000753 Homo sapiens miR-342-3p	UCUCACACAGAAAUCGCACCCGU	miR-342-3p	45.5804	UCUCACACAGAAAUCGCACCCGU	TRUE	TRUE	TRUE	TRUE
>mmu-miR-345-3p MIMAT0004656 Mus musculus miR-345-3p	CCUGAACUAGGGGUCUGGAGAC	miR-345-3p	>hsa-miR-1288 MIMAT0005942 Homo sapiens miR-1288	UGGACUGCCCUGAUCUGGAGA	miR-1288 MIMAT0005942 Homo sap	-51.7519	CCUGAACUAGG--GGUCUGGAGAC	FALSE	FALSE	FALSE	TRUE
>mmu-miR-346-5p MIMAT0000597 Mus musculus miR-346-5p	UGUCUGCCCGAGUGCCUGCCUCU	miR-346-5p	>hsa-miR-346 MIMAT0000773 Homo sapiens miR-346	UGUCUGCCCGCAUGCCUGCCUCU	miR-346 MIMAT0000773 Homo sap	29.8183	UGUCUGCCCGAGUGCCUGCCUCU	TRUE	TRUE	TRUE	TRUE
>mmu-miR-346-5p MIMAT0000597 Mus musculus miR-346-5p	UGUCUGCCCGAGUGCCUGCCUCU	miR-346-5p	>hsa-miR-640 MIMAT0003310 Homo sapiens miR-640	AUGAUCCAGGAACCUGCCUCU	miR-640 MIMAT0003310 Homo sap	-39.4315	UGUCUGCCCGAGUGCCUGCCUCU	FALSE	FALSE	TRUE	TRUE
>mmu-miR-346-5p MIMAT0000597 Mus musculus miR-346-5p	UGUCUGCCCGAGUGCCUGCCUCU	miR-346-5p	>hsa-miR-885-5p MIMAT0004947 Homo sapiens miR-885-5p	UCCAUUACACUACCCUGCCUCU	miR-885-5p	-45.5504	UGUCUGCCCGAGUGC-CUGCCUCU	FALSE	FALSE	TRUE	TRUE
>mmu-miR-135b-5p MIMAT0000612 Mus musculus miR-135b-5p	UAUGGCUUUUCAUUCCUAUGUGA	miR-135b-5p	>hsa-miR-135a-5p MIMAT0000428 Homo sapiens miR-135a-5p	UAUGGCUUUUUAUUCCUAUGUGA	miR-135a-5p	37.6993	UAUGGCUUUUCAUUCCUAUGUGA	TRUE	TRUE	TRUE	TRUE
>mmu-miR-135b-5p MIMAT0000612 Mus musculus miR-135b-5p	UAUGGCUUUUCAUUCCUAUGUGA	miR-135b-5p	>hsa-miR-135b-5p MIMAT0000758 Homo sapiens miR-135b-5p	UAUGGCUUUUCAUUCCUAUGUGA	miR-135b-5p	45.5804	UAUGGCUUUUCAUUCCUAUGUGA	TRUE	TRUE	TRUE	TRUE
>mmu-miR-135b-3p MIMAT0017044 Mus musculus miR-135b-3p	AUGUAGGGCUAAAAGCCAUGGG	miR-135b-3p	>hsa-miR-135b-3p MIMAT0004698 Homo sapiens miR-135b-3p	AUGUAGGGCUAAAAGCCAUGGG	miR-135b-3p	43.5986	AUGUAGGGCUAAAAGCCAUGGG	TRUE	TRUE	TRUE	TRUE
>mmu-miR-107-3p MIMAT0000647 Mus musculus miR-107-3p	AGCAGCAUUGUACAGGGCUAUCA	miR-107-3p	>hsa-miR-107 MIMAT0000104 Homo sapiens miR-107	AGCAGCAUUGUACAGGGCUAUCA	miR-107 MIMAT0000104 Homo sap	45.5804	AGCAGCAUUGUACAGGGCUAUCA	TRUE	TRUE	TRUE	TRUE
>mmu-miR-107-3p MIMAT0000647 Mus musculus miR-107-3p	AGCAGCAUUGUACAGGGCUAUCA	miR-107-3p	>hsa-miR-4289 MIMAT0016920 Homo sapiens miR-4289	GCAUUGUGCAGGGCUAUCA	miR-4289 MIMAT0016920 Homo sap	3.77232	AGCAGCAUUGUACAGGGCUAUCA	TRUE	TRUE	TRUE	TRUE
>mmu-miR-10a-5p MIMAT0000648 Mus musculus miR-10a-5p	UACCCUGUAGAUCCGAAUUUGUG	miR-10a-5p	>hsa-miR-10a-5p MIMAT0000253 Homo sapiens miR-10a-5p	UACCCUGUAGAUCCGAAUUUGUG	miR-10a-5p	45.5804	UACCCUGUAGAUCCGAAUUUGUG	TRUE	TRUE	TRUE	TRUE
>mmu-miR-10a-5p MIMAT0000648 Mus musculus miR-10a-5p	UACCCUGUAGAUCCGAAUUUGUG	miR-10a-5p	>hsa-miR-10b-5p MIMAT0000254 Homo sapiens miR-10b-5p	UACCCUGUAGAACCGAAUUUGUG	miR-10b-5p	37.6993	UACCCUGUAGAUCCGAAUUUGUG	TRUE	TRUE	TRUE	TRUE
>mmu-miR-10a-3p MIMAT0004659 Mus musculus miR-10a-3p	CAAAUUCGUAUCUAGGGGAAUA	miR-10a-3p	>hsa-miR-10a-3p MIMAT0004555 Homo sapiens miR-10a-3p	CAAAUUCGUAUCUAGGGGAAUA	miR-10a-3p	43.5986	CAAAUUCGUAUCUAGGGGAAUA	TRUE	TRUE	TRUE	TRUE
>mmu-miR-17-5p MIMAT0000649 Mus musculus miR-17-5p	CAAAGUGCUUACAGUGCAGGUAG	miR-17-5p	>hsa-miR-17-5p MIMAT0000070 Homo sapiens miR-17-5p	CAAAGUGCUUACAGUGCAGGUAG	miR-17-5p	45.5804	CAAAGUGCUUACAGUGCAGGUAG	TRUE	TRUE	TRUE	TRUE
>mmu-miR-17-5p MIMAT0000649 Mus musculus miR-17-5p	CAAAGUGCUUACAGUGCAGGUAG	miR-17-5p	>hsa-miR-20a-5p MIMAT0000075 Homo sapiens miR-20a-5p	UAAAGUGCUUAUAGUGCAGGUAG	miR-20a-5p	29.8183	CAAAGUGCUUACAGUGCAGGUAG	TRUE	TRUE	TRUE	TRUE
>mmu-miR-17-5p MIMAT0000649 Mus musculus miR-17-5p	CAAAGUGCUUACAGUGCAGGUAG	miR-17-5p	>hsa-miR-93-5p MIMAT0000093 Homo sapiens miR-93-5p	CAAAGUGCUGUUCGUGCAGGUAG	miR-93-5p	14.0562	CAAAGUGCUUACAGUGCAGGUAG	FALSE	TRUE	TRUE	TRUE
>mmu-miR-17-5p MIMAT0000649 Mus musculus miR-17-5p	CAAAGUGCUUACAGUGCAGGUAG	miR-17-5p	>hsa-miR-106a-5p MIMAT0000103 Homo sapiens miR-106a-5p	AAAAGUGCUUACAGUGCAGGUAG	miR-106a-5p	37.6993	CAAAGUGCUUACAGUGCAGGUAG	TRUE	TRUE	TRUE	TRUE
>mmu-miR-17-5p MIMAT0000649 Mus musculus miR-17-5p	CAAAGUGCUUACAGUGCAGGUAG	miR-17-5p	>hsa-miR-20b-5p MIMAT0001413 Homo sapiens miR-20b-5p	CAAAGUGCUCAUAGUGCAGGUAG	miR-20b-5p	29.8183	CAAAGUGCUUACAGUGCAGGUAG	TRUE	TRUE	TRUE	TRUE
>mmu-miR-17-3p MIMAT0000650 Mus musculus miR-17-3p	ACUGCAGUGAGGGCACUUGUAG	miR-17-3p	>hsa-miR-17-3p MIMAT0000071 Homo sapiens miR-17-3p	ACUGCAGUGAAGGCACUUGUAG	miR-17-3p	35.7176	ACUGCAGUGAGGGCACUUGUAG	TRUE	TRUE	TRUE	TRUE
>mmu-miR-19a-5p MIMAT0004660 Mus musculus miR-19a-5p	UAGUUUUGCAUAGUUGCACUAC	miR-19a-5p	>hsa-miR-130b-5p MIMAT0004680 Homo sapiens miR-130b-5p	ACUCUUUCCCUGUUGCACUAC	miR-130b-5p	-19.6694	UAGUUUUGCAUAGUUGCACUAC	FALSE	TRUE	TRUE	TRUE
>mmu-miR-19a-3p MIMAT0000651 Mus musculus miR-19a-3p	UGUGCAAAUCUAUGCAAAACUGA	miR-19a-3p	>hsa-miR-19a-3p MIMAT0000073 Homo sapiens miR-19a-3p	UGUGCAAAUCUAUGCAAAACUGA	miR-19a-3p	45.5804	UGUGCAAAUCUAUGCAAAACUGA	TRUE	TRUE	TRUE	TRUE
>mmu-miR-19a-3p MIMAT0000651 Mus musculus miR-19a-3p	UGUGCAAAUCUAUGCAAAACUGA	miR-19a-3p	>hsa-miR-19b-3p MIMAT0000074 Homo sapiens miR-19b-3p	UGUGCAAAUCCAUGCAAAACUGA	miR-19b-3p	37.6993	UGUGCAAAUCUAUGCAAAACUGA	TRUE	TRUE	TRUE	TRUE
>mmu-miR-25-5p MIMAT0017049 Mus musculus miR-25-5p	AGGCGGAGACUUGGGCAAUUGC	miR-25-5p	>hsa-miR-25-5p MIMAT0004498 Homo sapiens miR-25-5p	AGGCGGAGACUUGGGCAAUUG	miR-25-5p	27.6169	AGGCGGAGACUUGGGCAAUUGC	TRUE	TRUE	TRUE	TRUE
>mmu-miR-25-3p MIMAT0000652 Mus musculus miR-25-3p	CAUUGCACUUGUCUCGGUCUGA	miR-25-3p	>hsa-miR-25-3p MIMAT0000081 Homo sapiens miR-25-3p	CAUUGCACUUGUCUCGGUCUGA	miR-25-3p	43.5986	CAUUGCACUUGUCUCGGUCUGA	TRUE	TRUE	TRUE	TRUE
>mmu-miR-28a-5p MIMAT0000653 Mus musculus miR-28a-5p	AAGGAGCUCACAGUCUAUUGAG	miR-28a-5p	>hsa-miR-28-5p MIMAT0000085 Homo sapiens miR-28-5p	AAGGAGCUCACAGUCUAUUGAG	miR-28-5p	43.5986	AAGGAGCUCACAGUCUAUUGAG	TRUE	TRUE	TRUE	TRUE
>mmu-miR-32-5p MIMAT0000654 Mus musculus miR-32-5p	UAUUGCACAUUACUAAGUUGCA	miR-32-5p	>hsa-miR-32-5p MIMAT0000090 Homo sapiens miR-32-5p	UAUUGCACAUUACUAAGUUGCA	miR-32-5p	43.5986	UAUUGCACAUUACUAAGUUGCA	TRUE	TRUE	TRUE	TRUE
>mmu-miR-32-3p MIMAT0017050 Mus musculus miR-32-3p	CAAUUUAGUGUGUGUGAUAUU	miR-32-3p	>hsa-miR-32-3p MIMAT0004505 Homo sapiens miR-32-3p	CAAUUUAGUGUGUGUGAUAUUU	miR-32-3p	27.6169	CAAUUUAGUGUGUGUGAUAUU-	TRUE	TRUE	TRUE	TRUE
>mmu-miR-100-5p MIMAT0000655 Mus musculus miR-100-5p	AACCCGUAGAUCCGAACUUGUG	miR-100-5p	>hsa-miR-100-5p MIMAT0000098 Homo sapiens miR-100-5p	AACCCGUAGAUCCGAACUUGUG	miR-100-5p	43.5986	AACCCGUAGAUCCGAACUUGUG	TRUE	TRUE	TRUE	TRUE
>mmu-miR-139-5p MIMAT0000656 Mus musculus miR-139-5p	UCUACAGUGCACGUGUCUCCAG	miR-139-5p	>hsa-miR-139-5p MIMAT0000250 Homo sapiens miR-139-5p	UCUACAGUGCACGUGUCUCCAG	miR-139-5p	43.5986	UCUACAGUGCACGUGUCUCCAG	TRUE	TRUE	TRUE	TRUE
>mmu-miR-139-3p MIMAT0004662 Mus musculus miR-139-3p	UGGAGACGCGGCCCUGUUGGAG	miR-139-3p	>hsa-miR-3065-3p MIMAT0015378 Homo sapiens miR-3065-3p	UCAGCACCAGGAUAUUGUUGGAG	miR-3065-3p	-41.3307	UGGAGACGCGG-CCCUGUUGGAG	FALSE	FALSE	FALSE	TRUE
>mmu-miR-200c-5p MIMAT0004663 Mus musculus miR-200c-5p	CGUCUUACCCAGCAGUGUUUGG	miR-200c-5p	>hsa-miR-200c-5p MIMAT0004657 Homo sapiens miR-200c-5p	CGUCUUACCCAGCAGUGUUUGG	miR-200c-5p	43.5986	CGUCUUACCCAGCAGUGUUUGG	TRUE	TRUE	TRUE	TRUE
>mmu-miR-200c-3p MIMAT0000657 Mus musculus miR-200c-3p	UAAUACUGCCGGGUAAUGAUGGA	miR-200c-3p	>hsa-miR-136-5p MIMAT0000448 Homo sapiens miR-136-5p	ACUCCAUUUGUUUUGAUGAUGGA	miR-136-5p	-55.3307	UAAUACUGCCGGGU-AAUGAUGGA	FALSE	FALSE	FALSE	TRUE
>mmu-miR-200c-3p MIMAT0000657 Mus musculus miR-200c-3p	UAAUACUGCCGGGUAAUGAUGGA	miR-200c-3p	>hsa-miR-200c-3p MIMAT0000617 Homo sapiens miR-200c-3p	UAAUACUGCCGGGUAAUGAUGGA	miR-200c-3p	45.5804	UAAUACUGCCGGGUAAUGAUGGA	TRUE	TRUE	TRUE	TRUE
>mmu-miR-210-3p MIMAT0000658 Mus musculus miR-210-3p	CUGUGCGUGUGACAGCGGCUGA	miR-210-3p	>hsa-miR-210 MIMAT0000267 Homo sapiens miR-210	CUGUGCGUGUGACAGCGGCUGA	miR-210 MIMAT0000267 Homo sap	43.5986	CUGUGCGUGUGACAGCGGCUGA	TRUE	TRUE	TRUE	TRUE
>mmu-miR-212-5p MIMAT0017053 Mus musculus miR-212-5p	ACCUUGGCUCUAGACUGCUUACU	miR-212-5p	>hsa-miR-212-5p MIMAT0022695 Homo sapiens miR-212-5p	ACCUUGGCUCUAGACUGCUUACU	miR-212-5p	45.5804	ACCUUGGCUCUAGACUGCUUACU	TRUE	TRUE	TRUE	TRUE
>mmu-miR-212-3p MIMAT0000659 Mus musculus miR-212-3p	UAACAGUCUCCAGUCACGGCCA	miR-212-3p	>hsa-miR-212-3p MIMAT0000269 Homo sapiens miR-212-3p	UAACAGUCUCCAGUCACGGCC	miR-212-3p	27.6169	UAACAGUCUCCAGUCACGGCCA	TRUE	TRUE	TRUE	TRUE
>mmu-miR-181a-1-3p MIMAT0000660 Mus musculus miR-181a-1-3p	ACCAUCGACCGUUGAUUGUACC	miR-181a-1-3p	>hsa-miR-181a-3p MIMAT0000270 Homo sapiens miR-181a-3p	ACCAUCGACCGUUGAUUGUACC	miR-181a-3p	43.5986	ACCAUCGACCGUUGAUUGUACC	TRUE	TRUE	TRUE	TRUE
>mmu-miR-214-5p MIMAT0004664 Mus musculus miR-214-5p	UGCCUGUCUACACUUGCUGUGC	miR-214-5p	>hsa-miR-214-5p MIMAT0004564 Homo sapiens miR-214-5p	UGCCUGUCUACACUUGCUGUGC	miR-214-5p	43.5986	UGCCUGUCUACACUUGCUGUGC	TRUE	TRUE	TRUE	TRUE
>mmu-miR-214-5p MIMAT0004664 Mus musculus miR-214-5p	UGCCUGUCUACACUUGCUGUGC	miR-214-5p	>hsa-miR-1976 MIMAT0009451 Homo sapiens miR-1976	CCUCCUGCCCUCCUUGCUGU	miR-1976 MIMAT0009451 Homo sap	-47.7518	UG-CCUGUCUACACUUGCUGUGC	FALSE	FALSE	FALSE	TRUE
>mmu-miR-214-3p MIMAT0000661 Mus musculus miR-214-3p	ACAGCAGGCACAGACAGGCAGU	miR-214-3p	>hsa-miR-214-3p MIMAT0000271 Homo sapiens miR-214-3p	ACAGCAGGCACAGACAGGCAGU	miR-214-3p	43.5986	ACAGCAGGCACAGACAGGCAGU	TRUE	TRUE	TRUE	TRUE
>mmu-miR-216a-5p MIMAT0000662 Mus musculus miR-216a-5p	UAAUCUCAGCUGGCAACUGUGA	miR-216a-5p	>hsa-miR-216a MIMAT0000273 Homo sapiens miR-216a	UAAUCUCAGCUGGCAACUGUGA	miR-216a MIMAT0000273 Homo sap	43.5986	UAAUCUCAGCUGGCAACUGUGA	TRUE	TRUE	TRUE	TRUE
>mmu-miR-218-5p MIMAT0000663 Mus musculus miR-218-5p	UUGUGCUUGAUCUAACCAUGU	miR-218-5p	>hsa-miR-218-5p MIMAT0000275 Homo sapiens miR-218-5p	UUGUGCUUGAUCUAACCAUGU	miR-218-5p	41.6169	UUGUGCUUGAUCUAACCAUGU	TRUE	TRUE	TRUE	TRUE
>mmu-miR-218-2-3p MIMAT0005444 Mus musculus miR-218-2-3p	CAUGGUUCUGUCAAGCACCGCG	miR-218-2-3p	>hsa-miR-218-2-3p MIMAT0004566 Homo sapiens miR-218-2-3p	CAUGGUUCUGUCAAGCACCGCG	miR-218-2-3p	43.5986	CAUGGUUCUGUCAAGCACCGCG	TRUE	TRUE	TRUE	TRUE
>mmu-miR-219a-5p MIMAT0000664 Mus musculus miR-219a-5p	UGAUUGUCCAAACGCAAUUCU	miR-219a-5p	>hsa-miR-219-5p MIMAT0000276 Homo sapiens miR-219-5p	UGAUUGUCCAAACGCAAUUCU	miR-219-5p	41.6169	UGAUUGUCCAAACGCAAUUCU	TRUE	TRUE	TRUE	TRUE
>mmu-miR-219a-1-3p MIMAT0017055 Mus musculus miR-219a-1-3p	AGAGUUGCGUCUGGACGUCCCG	miR-219a-1-3p	>hsa-miR-219-1-3p MIMAT0004567 Homo sapiens miR-219-1-3p	AGAGUUGAGUCUGGACGUCCCG	miR-219-1-3p	35.7176	AGAGUUGCGUCUGGACGUCCCG	TRUE	TRUE	TRUE	TRUE
>mmu-miR-223-5p MIMAT0017056 Mus musculus miR-223-5p	CGUGUAUUUGACAAGCUGAGUUG	miR-223-5p	>hsa-miR-223-5p MIMAT0004570 Homo sapiens miR-223-5p	CGUGUAUUUGACAAGCUGAGUU	miR-223-5p	29.5986	CGUGUAUUUGACAAGCUGAGUUG	TRUE	TRUE	TRUE	TRUE
>mmu-miR-223-3p MIMAT0000665 Mus musculus miR-223-3p	UGUCAGUUUGUCAAAUACCCCA	miR-223-3p	>hsa-miR-223-3p MIMAT0000280 Homo sapiens miR-223-3p	UGUCAGUUUGUCAAAUACCCCA	miR-223-3p	43.5986	UGUCAGUUUGUCAAAUACCCCA	TRUE	TRUE	TRUE	TRUE
>mmu-miR-320-3p MIMAT0000666 Mus musculus miR-320-3p	AAAAGCUGGGUUGAGAGGGCGA	miR-320-3p	>hsa-miR-320a MIMAT0000510 Homo sapiens miR-320a	AAAAGCUGGGUUGAGAGGGCGA	miR-320a MIMAT0000510 Homo sap	43.5986	AAAAGCUGGGUUGAGAGGGCGA	TRUE	TRUE	TRUE	TRUE
>mmu-miR-26a-2-3p MIMAT0017058 Mus musculus miR-26a-2-3p	CCUGUUCUUGAUUACUUGUUUC	miR-26a-2-3p	>hsa-miR-26a-2-3p MIMAT0004681 Homo sapiens miR-26a-2-3p	CCUAUUCUUGAUUACUUGUUUC	miR-26a-2-3p	35.7176	CCUGUUCUUGAUUACUUGUUUC	TRUE	TRUE	TRUE	TRUE
>mmu-miR-33-5p MIMAT0000667 Mus musculus miR-33-5p	GUGCAUUGUAGUUGCAUUGCA	miR-33-5p	>hsa-miR-33a-5p MIMAT0000091 Homo sapiens miR-33a-5p	GUGCAUUGUAGUUGCAUUGCA	miR-33a-5p	41.6169	GUGCAUUGUAGUUGCAUUGCA	TRUE	TRUE	TRUE	TRUE
>mmu-miR-33-5p MIMAT0000667 Mus musculus miR-33-5p	GUGCAUUGUAGUUGCAUUGCA	miR-33-5p	>hsa-miR-33b-5p MIMAT0003301 Homo sapiens miR-33b-5p	GUGCAUUGCUGUUGCAUUGC	miR-33b-5p	9.87304	GUGCAUUGUAGUUGCAUUGCA	FALSE	TRUE	TRUE	TRUE
>mmu-miR-33-3p MIMAT0004666 Mus musculus miR-33-3p	CAAUGUUUCCACAGUGCAUCAC	miR-33-3p	>hsa-miR-33a-3p MIMAT0004506 Homo sapiens miR-33a-3p	CAAUGUUUCCACAGUGCAUCAC	miR-33a-3p	43.5986	CAAUGUUUCCACAGUGCAUCAC	TRUE	TRUE	TRUE	TRUE
>mmu-miR-221-3p MIMAT0000669 Mus musculus miR-221-3p	AGCUACAUUGUCUGCUGGGUUUC	miR-221-3p	>hsa-miR-221-3p MIMAT0000278 Homo sapiens miR-221-3p	AGCUACAUUGUCUGCUGGGUUUC	miR-221-3p	45.5804	AGCUACAUUGUCUGCUGGGUUUC	TRUE	TRUE	TRUE	TRUE
>mmu-miR-222-5p MIMAT0017061 Mus musculus miR-222-5p	CUCAGUAGCCAGUGUAGAUCC	miR-222-5p	>hsa-miR-222-5p MIMAT0004569 Homo sapiens miR-222-5p	CUCAGUAGCCAGUGUAGAUCCU	miR-222-5p	27.6169	CUCAGUAGCCAGUGUAGAUCC-	TRUE	TRUE	TRUE	TRUE
>mmu-miR-222-3p MIMAT0000670 Mus musculus miR-222-3p	AGCUACAUCUGGCUACUGGGUCU	miR-222-3p	>hsa-miR-222-3p MIMAT0000279 Homo sapiens miR-222-3p	AGCUACAUCUGGCUACUGGGU	miR-222-3p	23.6169	AGCUACAUCUGGCUACUGGGUCU	TRUE	TRUE	TRUE	TRUE
>mmu-miR-224-5p MIMAT0000671 Mus musculus miR-224-5p	UAAGUCACUAGUGGUUCCGUU	miR-224-5p	>hsa-miR-224-5p MIMAT0000281 Homo sapiens miR-224-5p	CAAGUCACUAGUGGUUCCGUU	miR-224-5p	33.7358	UAAGUCACUAGUGGUUCCGUU	TRUE	TRUE	TRUE	TRUE
>mmu-miR-224-3p MIMAT0017062 Mus musculus miR-224-3p	AAAUGGUGCCCUAGUGACUACA	miR-224-3p	>hsa-miR-224-3p MIMAT0009198 Homo sapiens miR-224-3p	AAAAUGGUGCCCUAGUGACUACA	miR-224-3p	29.5986	AAA-UGGUGCCCUAGUGACUACA	TRUE	TRUE	TRUE	TRUE
>mmu-miR-199b-5p MIMAT0000672 Mus musculus miR-199b-5p	CCCAGUGUUUAGACUACCUGUUC	miR-199b-5p	>hsa-miR-199a-5p MIMAT0000231 Homo sapiens miR-199a-5p	CCCAGUGUUCAGACUACCUGUUC	miR-199a-5p	37.6993	CCCAGUGUUUAGACUACCUGUUC	TRUE	TRUE	TRUE	TRUE
>mmu-miR-199b-3p MIMAT0004667 Mus musculus miR-199b-3p	ACAGUAGUCUGCACAUUGGUUA	miR-199b-3p	>hsa-miR-199a-3p MIMAT0000232 Homo sapiens miR-199a-3p	ACAGUAGUCUGCACAUUGGUUA	miR-199a-3p	43.5986	ACAGUAGUCUGCACAUUGGUUA	TRUE	TRUE	TRUE	TRUE
>mmu-miR-199b-3p MIMAT0004667 Mus musculus miR-199b-3p	ACAGUAGUCUGCACAUUGGUUA	miR-199b-3p	>hsa-miR-199b-3p MIMAT0004563 Homo sapiens miR-199b-3p	ACAGUAGUCUGCACAUUGGUUA	miR-199b-3p	43.5986	ACAGUAGUCUGCACAUUGGUUA	TRUE	TRUE	TRUE	TRUE
>mmu-miR-19b-1-5p MIMAT0017065 Mus musculus miR-19b-1-5p	AGUUUUGCAGGUUUGCAUCCAGC	miR-19b-1-5p	>hsa-miR-19b-1-5p MIMAT0004491 Homo sapiens miR-19b-1-5p	AGUUUUGCAGGUUUGCAUCCAGC	miR-19b-1-5p	45.5804	AGUUUUGCAGGUUUGCAUCCAGC	TRUE	TRUE	TRUE	TRUE
>mmu-miR-92a-1-5p MIMAT0017066 Mus musculus miR-92a-1-5p	AGGUUGGGAUUUGUCGCAAUGCU	miR-92a-1-5p	>hsa-miR-92a-1-5p MIMAT0004507 Homo sapiens miR-92a-1-5p	AGGUUGGGAUCGGUUGCAAUGCU	miR-92a-1-5p	21.9373	AGGUUGGGAUUUGUCGCAAUGCU	FALSE	FALSE	FALSE	TRUE
>mmu-miR-181b-5p MIMAT0000673 Mus musculus miR-181b-5p	AACAUUCAUUGCUGUCGGUGGGUU	miR-181b-5p	>hsa-miR-181b-5p MIMAT0000257 Homo sapiens miR-181b-5p	AACAUUCAUUGCUGUCGGUGGGU	miR-181b-5p	31.5804	AACAUUCAUUGCUGUCGGUGGGUU	TRUE	TRUE	TRUE	TRUE
>mmu-miR-181b-5p MIMAT0000673 Mus musculus miR-181b-5p	AACAUUCAUUGCUGUCGGUGGGUU	miR-181b-5p	>hsa-miR-181d MIMAT0002821 Homo sapiens miR-181d	AACAUUCAUUGUUGUCGGUGGGU	miR-181d MIMAT0002821 Homo sap	23.6994	AACAUUCAUUGCUGUCGGUGGGUU	TRUE	TRUE	TRUE	TRUE
>mmu-miR-181b-1-3p MIMAT0017067 Mus musculus miR-181b-1-3p	CUCACUGAACAAUGAAUGCAA	miR-181b-1-3p	>hsa-miR-181b-3p MIMAT0022692 Homo sapiens miR-181b-3p	CUCACUGAACAAUGAAUGCAA	miR-181b-3p	41.6169	CUCACUGAACAAUGAAUGCAA	TRUE	TRUE	TRUE	TRUE
>mmu-miR-181c-5p MIMAT0000674 Mus musculus miR-181c-5p	AACAUUCAACCUGUCGGUGAGU	miR-181c-5p	>hsa-miR-181a-5p MIMAT0000256 Homo sapiens miR-181a-5p	AACAUUCAACGCUGUCGGUGAGU	miR-181a-5p	29.5986	AACAUUCAAC-CUGUCGGUGAGU	TRUE	TRUE	TRUE	TRUE
>mmu-miR-181c-5p MIMAT0000674 Mus musculus miR-181c-5p	AACAUUCAACCUGUCGGUGAGU	miR-181c-5p	>hsa-miR-181c-5p MIMAT0000258 Homo sapiens miR-181c-5p	AACAUUCAACCUGUCGGUGAGU	miR-181c-5p	43.5986	AACAUUCAACCUGUCGGUGAGU	TRUE	TRUE	TRUE	TRUE
>mmu-miR-125b-1-3p MIMAT0004669 Mus musculus miR-125b-1-3p	ACGGGUUAGGCUCUUGGGAGCU	miR-125b-1-3p	>hsa-miR-125b-1-3p MIMAT0004592 Homo sapiens miR-125b-1-3p	ACGGGUUAGGCUCUUGGGAGCU	miR-125b-1-3p	43.5986	ACGGGUUAGGCUCUUGGGAGCU	TRUE	TRUE	TRUE	TRUE
>mmu-miR-7a-5p MIMAT0000677 Mus musculus miR-7a-5p	UGGAAGACUAGUGAUUUUGUUGU	miR-7a-5p	>hsa-miR-7-5p MIMAT0000252 Homo sapiens miR-7-5p	UGGAAGACUAGUGAUUUUGUUGU	miR-7-5p	45.5804	UGGAAGACUAGUGAUUUUGUUGU	TRUE	TRUE	TRUE	TRUE
>mmu-miR-7a-5p MIMAT0000677 Mus musculus miR-7a-5p	UGGAAGACUAGUGAUUUUGUUGU	miR-7a-5p	>hsa-miR-338-3p MIMAT0000763 Homo sapiens miR-338-3p	UCCAGCAUCAGUGAUUUUGUUG	miR-338-3p	-17.6876	UGGAAGACUAGUGAUUUUGUUGU	TRUE	TRUE	TRUE	TRUE
>mmu-miR-7a-1-3p MIMAT0004670 Mus musculus miR-7a-1-3p	CAACAAAUCACAGUCUGCCAUA	miR-7a-1-3p	>hsa-miR-7-1-3p MIMAT0004553 Homo sapiens miR-7-1-3p	CAACAAAUCACAGUCUGCCAUA	miR-7-1-3p	43.5986	CAACAAAUCACAGUCUGCCAUA	TRUE	TRUE	TRUE	TRUE
>mmu-miR-7b-5p MIMAT0000678 Mus musculus miR-7b-5p	UGGAAGACUUGUGAUUUUGUUGUU	miR-7b-5p	>hsa-miR-7-5p MIMAT0000252 Homo sapiens miR-7-5p	UGGAAGACUAGUGAUUUUGUUGU	miR-7-5p	23.6993	UGGAAGACUUGUGAUUUUGUUGUU	TRUE	TRUE	TRUE	TRUE
>mmu-miR-7b-5p MIMAT0000678 Mus musculus miR-7b-5p	UGGAAGACUUGUGAUUUUGUUGUU	miR-7b-5p	>hsa-miR-338-3p MIMAT0000763 Homo sapiens miR-338-3p	UCCAGCAUCAGUGAUUUUGUUG	miR-338-3p	-29.5687	UGGAAGACUUGUGAUUUUGUUGUU	TRUE	TRUE	TRUE	TRUE
>mmu-miR-7b-5p MIMAT0000678 Mus musculus miR-7b-5p	UGGAAGACUUGUGAUUUUGUUGUU	miR-7b-5p	>hsa-miR-3529-5p MIMAT0019828 Homo sapiens miR-3529-5p	AGGUAGACUGGGAUUUGUUGUU	miR-3529-5p	-8.04449	UGGAAGACUUGUGAUUUUGUUGUU	FALSE	FALSE	TRUE	TRUE
>mmu-miR-217-3p MIMAT0017072 Mus musculus miR-217-3p	CAUCAGUUCCUAAUGCAUUGCCU	miR-217-3p	>hsa-miR-33b-5p MIMAT0003301 Homo sapiens miR-33b-5p	GUGCAUUGCUGUUGCAUUGC	miR-33b-5p	-39.6511	CAUCAGUUCCUAAUGCAUUGCCU	FALSE	FALSE	FALSE	TRUE
>mmu-miR-194-2-3p MIMAT0017073 Mus musculus miR-194-2-3p	CCAGUGGGGCUGCUGUUAUCUG	miR-194-2-3p	>hsa-miR-194-3p MIMAT0004671 Homo sapiens miR-194-3p	CCAGUGGGGCUGCUGUUAUCUG	miR-194-3p	43.5986	CCAGUGGGGCUGCUGUUAUCUG	TRUE	TRUE	TRUE	TRUE
>mmu-miR-219a-2-3p MIMAT0022841 Mus musculus miR-219a-2-3p	AGAAUUGUGGCUGGACAUCUGU	miR-219a-2-3p	>hsa-miR-219-2-3p MIMAT0004675 Homo sapiens miR-219-2-3p	AGAAUUGUGGCUGGACAUCUGU	miR-219-2-3p	43.5986	AGAAUUGUGGCUGGACAUCUGU	TRUE	TRUE	TRUE	TRUE
>mmu-miR-361-5p MIMAT0000704 Mus musculus miR-361-5p	UUAUCAGAAUCUCCAGGGGUAC	miR-361-5p	>hsa-miR-361-5p MIMAT0000703 Homo sapiens miR-361-5p	UUAUCAGAAUCUCCAGGGGUAC	miR-361-5p	43.5986	UUAUCAGAAUCUCCAGGGGUAC	TRUE	TRUE	TRUE	TRUE
>mmu-miR-361-3p MIMAT0017075 Mus musculus miR-361-3p	UCCCCCAGGUGUGAUUCUGAUUUGU	miR-361-3p	>hsa-miR-361-3p MIMAT0004682 Homo sapiens miR-361-3p	UCCCCCAGGUGUGAUUCUGAUUU	miR-361-3p	27.5804	UCCCCCAGGUGUGAUUCUGAUUUGU	TRUE	TRUE	TRUE	TRUE
>mmu-miR-362-3p MIMAT0004684 Mus musculus miR-362-3p	AACACACCUGUUCAAGGAUUCA	miR-362-3p	>hsa-miR-362-3p MIMAT0004683 Homo sapiens miR-362-3p	AACACACCUAUUCAAGGAUUCA	miR-362-3p	35.7176	AACACACCUGUUCAAGGAUUCA	TRUE	TRUE	TRUE	TRUE
>mmu-miR-362-3p MIMAT0004684 Mus musculus miR-362-3p	AACACACCUGUUCAAGGAUUCA	miR-362-3p	>hsa-miR-502-3p MIMAT0004775 Homo sapiens miR-502-3p	AAUGCACCUGGGCAAGGAUUCA	miR-502-3p	12.0745	AACACACCUGUUCAAGGAUUCA	FALSE	TRUE	TRUE	TRUE
>mmu-miR-363-5p MIMAT0017076 Mus musculus miR-363-5p	CAGGUGGAACACGAUGCAAUUU	miR-363-5p	>hsa-miR-363-5p MIMAT0003385 Homo sapiens miR-363-5p	CGGGUGGAUCACGAUGCAAUUU	miR-363-5p	27.8365	CAGGUGGAACACGAUGCAAUUU	TRUE	TRUE	TRUE	TRUE
>mmu-miR-363-3p MIMAT0000708 Mus musculus miR-363-3p	AAUUGCACGGUAUCCAUCUGUA	miR-363-3p	>hsa-miR-363-3p MIMAT0000707 Homo sapiens miR-363-3p	AAUUGCACGGUAUCCAUCUGUA	miR-363-3p	43.5986	AAUUGCACGGUAUCCAUCUGUA	TRUE	TRUE	TRUE	TRUE
>mmu-miR-365-1-5p MIMAT0017077 Mus musculus miR-365-1-5p	AGGGACUUUUGGGGGCAGAUGUG	miR-365-1-5p	>hsa-miR-365a-5p MIMAT0009199 Homo sapiens miR-365a-5p	AGGGACUUUUGGGGGCAGAUGUG	miR-365a-5p	45.5804	AGGGACUUUUGGGGGCAGAUGUG	TRUE	TRUE	TRUE	TRUE
>mmu-miR-365-3p MIMAT0000711 Mus musculus miR-365-3p	UAAUGCCCCUAAAAAUCCUUAU	miR-365-3p	>hsa-miR-365a-3p MIMAT0000710 Homo sapiens miR-365a-3p	UAAUGCCCCUAAAAAUCCUUAU	miR-365a-3p	43.5986	UAAUGCCCCUAAAAAUCCUUAU	TRUE	TRUE	TRUE	TRUE
>mmu-miR-365-3p MIMAT0000711 Mus musculus miR-365-3p	UAAUGCCCCUAAAAAUCCUUAU	miR-365-3p	>hsa-miR-365b-3p MIMAT0022834 Homo sapiens miR-365b-3p	UAAUGCCCCUAAAAAUCCUUAU	miR-365b-3p	43.5986	UAAUGCCCCUAAAAAUCCUUAU	TRUE	TRUE	TRUE	TRUE
>mmu-miR-375-3p MIMAT0000739 Mus musculus miR-375-3p	UUUGUUCGUUCGGCUCGCGUGA	miR-375-3p	>hsa-miR-375 MIMAT0000728 Homo sapiens miR-375	UUUGUUCGUUCGGCUCGCGUGA	miR-375 MIMAT0000728 Homo sap	43.5986	UUUGUUCGUUCGGCUCGCGUGA	TRUE	TRUE	TRUE	TRUE
>mmu-miR-376a-3p MIMAT0000740 Mus musculus miR-376a-3p	AUCGUAGAGGAAAAUCCACGU	miR-376a-3p	>hsa-miR-376a-3p MIMAT0000729 Homo sapiens miR-376a-3p	AUCAUAGAGGAAAAUCCACGU	miR-376a-3p	33.7358	AUCGUAGAGGAAAAUCCACGU	TRUE	TRUE	TRUE	TRUE
>mmu-miR-377-5p MIMAT0017079 Mus musculus miR-377-5p	AGAGGUUGCCCUUGGUGAAUUC	miR-377-5p	>hsa-miR-377-5p MIMAT0004689 Homo sapiens miR-377-5p	AGAGGUUGCCCUUGGUGAAUUC	miR-377-5p	43.5986	AGAGGUUGCCCUUGGUGAAUUC	TRUE	TRUE	TRUE	TRUE
>mmu-miR-377-3p MIMAT0000741 Mus musculus miR-377-3p	AUCACACAAAGGCAACUUUUGU	miR-377-3p	>hsa-miR-377-3p MIMAT0000730 Homo sapiens miR-377-3p	AUCACACAAAGGCAACUUUUGU	miR-377-3p	43.5986	AUCACACAAAGGCAACUUUUGU	TRUE	TRUE	TRUE	TRUE
>mmu-miR-377-3p MIMAT0000741 Mus musculus miR-377-3p	AUCACACAAAGGCAACUUUUGU	miR-377-3p	>hsa-miR-548am-3p MIMAT0019076 Homo sapiens miR-548am-3p	CAAAAACUGCAGUUACUUUUGU	miR-548am-3p	-35.2118	AUCACACAAAGGCAACUUUUGU	FALSE	FALSE	FALSE	TRUE
>mmu-miR-377-3p MIMAT0000741 Mus musculus miR-377-3p	AUCACACAAAGGCAACUUUUGU	miR-377-3p	>hsa-miR-548at-3p MIMAT0022278 Homo sapiens miR-548at-3p	CAAAACCGCAGUAACUUUUGU	miR-548at-3p	-35.4315	AUCACACAAAGGCAACUUUUGU	FALSE	FALSE	TRUE	TRUE
>mmu-miR-378a-5p MIMAT0000742 Mus musculus miR-378a-5p	CUCCUGACUCCAGGUCCUGUGU	miR-378a-5p	>hsa-miR-378a-5p MIMAT0000731 Homo sapiens miR-378a-5p	CUCCUGACUCCAGGUCCUGUGU	miR-378a-5p	43.5986	CUCCUGACUCCAGGUCCUGUGU	TRUE	TRUE	TRUE	TRUE
>mmu-miR-378a-3p MIMAT0003151 Mus musculus miR-378a-3p	ACUGGACUUGGAGUCAGAAGG	miR-378a-3p	>hsa-miR-378a-3p MIMAT0000732 Homo sapiens miR-378a-3p	ACUGGACUUGGAGUCAGAAGG	miR-378a-3p	41.6169	ACUGGACUUGGAGUCAGAAGG	TRUE	TRUE	TRUE	TRUE
>mmu-miR-378a-3p MIMAT0003151 Mus musculus miR-378a-3p	ACUGGACUUGGAGUCAGAAGG	miR-378a-3p	>hsa-miR-422a MIMAT0001339 Homo sapiens miR-422a	ACUGGACUUAGGGUCAGAAGGC	miR-422a MIMAT0001339 Homo sap	11.8548	ACUGGACUUGGAGUCAGAAGG-	FALSE	FALSE	TRUE	TRUE
>mmu-miR-378a-3p MIMAT0003151 Mus musculus miR-378a-3p	ACUGGACUUGGAGUCAGAAGG	miR-378a-3p	>hsa-miR-378g MIMAT0018937 Homo sapiens miR-378g	ACUGGGCUUGGAGUCAGAAG	miR-378g MIMAT0018937 Homo sap	17.7541	ACUGGACUUGGAGUCAGAAGG	TRUE	TRUE	TRUE	TRUE
>mmu-miR-378a-3p MIMAT0003151 Mus musculus miR-378a-3p	ACUGGACUUGGAGUCAGAAGG	miR-378a-3p	>hsa-miR-378i MIMAT0019074 Homo sapiens miR-378i	ACUGGACUAGGAGUCAGAAGG	miR-378i MIMAT0019074 Homo sap	33.7358	ACUGGACUUGGAGUCAGAAGG	TRUE	TRUE	TRUE	TRUE
>mmu-miR-379-5p MIMAT0000743 Mus musculus miR-379-5p	UGGUAGACUAUGGAACGUAGG	miR-379-5p	>hsa-miR-379-5p MIMAT0000733 Homo sapiens miR-379-5p	UGGUAGACUAUGGAACGUAGG	miR-379-5p	41.6169	UGGUAGACUAUGGAACGUAGG	TRUE	TRUE	TRUE	TRUE
>mmu-miR-379-3p MIMAT0017080 Mus musculus miR-379-3p	UAUGUAACAUGGUCCACUAACU	miR-379-3p	>hsa-miR-379-3p MIMAT0004690 Homo sapiens miR-379-3p	UAUGUAACAUGGUCCACUAACU	miR-379-3p	43.5986	UAUGUAACAUGGUCCACUAACU	TRUE	TRUE	TRUE	TRUE
>mmu-miR-380-3p MIMAT0000745 Mus musculus miR-380-3p	UAUGUAGUAUGGUCCACAUCUU	miR-380-3p	>hsa-miR-380-3p MIMAT0000735 Homo sapiens miR-380-3p	UAUGUAAUAUGGUCCACAUCUU	miR-380-3p	35.7176	UAUGUAGUAUGGUCCACAUCUU	TRUE	TRUE	TRUE	TRUE
>mmu-miR-381-3p MIMAT0000746 Mus musculus miR-381-3p	UAUACAAGGGCAAGCUCUCUGU	miR-381-3p	>hsa-miR-381 MIMAT0000736 Homo sapiens miR-381	UAUACAAGGGCAAGCUCUCUGU	miR-381 MIMAT0000736 Homo sap	43.5986	UAUACAAGGGCAAGCUCUCUGU	TRUE	TRUE	TRUE	TRUE
>mmu-miR-381-3p MIMAT0000746 Mus musculus miR-381-3p	UAUACAAGGGCAAGCUCUCUGU	miR-381-3p	>hsa-miR-449c-3p MIMAT0013771 Homo sapiens miR-449c-3p	UUGCUAGUUGCACUCCUCUCUGU	miR-449c-3p	-39.7883	UAUACAAGG-GCAA-GCUCUCUGU	FALSE	FALSE	FALSE	TRUE
>mmu-miR-382-5p MIMAT0000747 Mus musculus miR-382-5p	GAAGUUGUUCGUGGUGGAUUCG	miR-382-5p	>hsa-miR-382-5p MIMAT0000737 Homo sapiens miR-382-5p	GAAGUUGUUCGUGGUGGAUUCG	miR-382-5p	43.5986	GAAGUUGUUCGUGGUGGAUUCG	TRUE	TRUE	TRUE	TRUE
>mmu-miR-335-5p MIMAT0000766 Mus musculus miR-335-5p	UCAAGAGCAAUAACGAAAAAUGU	miR-335-5p	>hsa-miR-335-5p MIMAT0000765 Homo sapiens miR-335-5p	UCAAGAGCAAUAACGAAAAAUGU	miR-335-5p	45.5804	UCAAGAGCAAUAACGAAAAAUGU	TRUE	TRUE	TRUE	TRUE
>mmu-miR-335-3p MIMAT0004704 Mus musculus miR-335-3p	UUUUUCAUUAUUGCUCCUGACC	miR-335-3p	>hsa-miR-335-3p MIMAT0004703 Homo sapiens miR-335-3p	UUUUUCAUUAUUGCUCCUGACC	miR-335-3p	43.5986	UUUUUCAUUAUUGCUCCUGACC	TRUE	TRUE	TRUE	TRUE
>mmu-miR-133b-3p MIMAT0000769 Mus musculus miR-133b-3p	UUUGGUCCCCUUCAACCAGCUA	miR-133b-3p	>hsa-miR-133b MIMAT0000770 Homo sapiens miR-133b	UUUGGUCCCCUUCAACCAGCUA	miR-133b MIMAT0000770 Homo sap	43.5986	UUUGGUCCCCUUCAACCAGCUA	TRUE	TRUE	TRUE	TRUE
>mmu-miR-181b-2-3p MIMAT0017084 Mus musculus miR-181b-2-3p	CUCACUGAUCAAUGAAUGCAAA	miR-181b-2-3p	>hsa-miR-181b-3p MIMAT0022692 Homo sapiens miR-181b-3p	CUCACUGAACAAUGAAUGCAA	miR-181b-3p	19.7358	CUCACUGAUCAAUGAAUGCAAA	TRUE	TRUE	TRUE	TRUE
>mmu-miR-215-5p MIMAT0000904 Mus musculus miR-215-5p	AUGACCUAUGAUUUGACAGAC	miR-215-5p	>hsa-miR-215 MIMAT0000272 Homo sapiens miR-215	AUGACCUAUGAAUUGACAGAC	miR-215 MIMAT0000272 Homo sap	33.7358	AUGACCUAUGAUUUGACAGAC	FALSE	FALSE	TRUE	TRUE
>mmu-miR-196b-5p MIMAT0001081 Mus musculus miR-196b-5p	UAGGUAGUUUCCUGUUGUUGGG	miR-196b-5p	>hsa-miR-196a-5p MIMAT0000226 Homo sapiens miR-196a-5p	UAGGUAGUUUCAUGUUGUUGGG	miR-196a-5p	35.7176	UAGGUAGUUUCCUGUUGUUGGG	FALSE	TRUE	TRUE	TRUE
>mmu-miR-196b-5p MIMAT0001081 Mus musculus miR-196b-5p	UAGGUAGUUUCCUGUUGUUGGG	miR-196b-5p	>hsa-miR-196b-5p MIMAT0001080 Homo sapiens miR-196b-5p	UAGGUAGUUUCCUGUUGUUGGG	miR-196b-5p	43.5986	UAGGUAGUUUCCUGUUGUUGGG	TRUE	TRUE	TRUE	TRUE
>mmu-miR-196b-5p MIMAT0001081 Mus musculus miR-196b-5p	UAGGUAGUUUCCUGUUGUUGGG	miR-196b-5p	>hsa-miR-4483 MIMAT0019017 Homo sapiens miR-4483	GGGGUGGUCUGUUGUUG	miR-4483 MIMAT0019017 Homo sap	-29.9533	UAGGUAGUUUCCUGUUGUUGGG	FALSE	FALSE	TRUE	TRUE
>mmu-miR-196b-3p MIMAT0017170 Mus musculus miR-196b-3p	UCGACAGCACGACACUGCCUUC	miR-196b-3p	>hsa-miR-196b-3p MIMAT0009201 Homo sapiens miR-196b-3p	UCGACAGCACGACACUGCCUUC	miR-196b-3p	43.5986	UCGACAGCACGACACUGCCUUC	TRUE	TRUE	TRUE	TRUE
>mmu-miR-409-5p MIMAT0004746 Mus musculus miR-409-5p	AGGUUACCCGAGCAACUUUGCAU	miR-409-5p	>hsa-miR-409-5p MIMAT0001638 Homo sapiens miR-409-5p	AGGUUACCCGAGCAACUUUGCAU	miR-409-5p	45.5804	AGGUUACCCGAGCAACUUUGCAU	TRUE	TRUE	TRUE	TRUE
>mmu-miR-409-3p MIMAT0001090 Mus musculus miR-409-3p	GAAUGUUGCUCGGUGAACCCCU	miR-409-3p	>hsa-miR-409-3p MIMAT0001639 Homo sapiens miR-409-3p	GAAUGUUGCUCGGUGAACCCCU	miR-409-3p	43.5986	GAAUGUUGCUCGGUGAACCCCU	TRUE	TRUE	TRUE	TRUE
>mmu-miR-410-5p MIMAT0017172 Mus musculus miR-410-5p	AGGUUGUCUGUGAUGAGUUCG	miR-410-5p	>hsa-miR-323b-5p MIMAT0001630 Homo sapiens miR-323b-5p	AGGUUGUCCGUGGUGAGUUCGCA	miR-323b-5p	7.8548	AGGUUGUCUGUGAUGAGUUCG--	FALSE	FALSE	FALSE	TRUE
>mmu-miR-410-3p MIMAT0001091 Mus musculus miR-410-3p	AAUAUAACACAGAUGGCCUGU	miR-410-3p	>hsa-miR-410 MIMAT0002171 Homo sapiens miR-410	AAUAUAACACAGAUGGCCUGU	miR-410 MIMAT0002171 Homo sap	41.6169	AAUAUAACACAGAUGGCCUGU	TRUE	TRUE	TRUE	TRUE
>mmu-miR-376b-3p MIMAT0001092 Mus musculus miR-376b-3p	AUCAUAGAGGAACAUCCACUU	miR-376b-3p	>hsa-miR-487b MIMAT0003180 Homo sapiens miR-487b	AAUCGUACAGGGUCAUCCACUU	miR-487b MIMAT0003180 Homo sap	-3.90729	A-UCAUAGAGGAACAUCCACUU	FALSE	FALSE	TRUE	TRUE
>mmu-miR-411-5p MIMAT0004747 Mus musculus miR-411-5p	UAGUAGACCGUAUAGCGUACG	miR-411-5p	>hsa-miR-411-5p MIMAT0003329 Homo sapiens miR-411-5p	UAGUAGACCGUAUAGCGUACG	miR-411-5p	41.6169	UAGUAGACCGUAUAGCGUACG	TRUE	TRUE	TRUE	TRUE
>mmu-miR-411-3p MIMAT0001093 Mus musculus miR-411-3p	UAUGUAACACGGUCCACUAACC	miR-411-3p	>hsa-miR-411-3p MIMAT0004813 Homo sapiens miR-411-3p	UAUGUAACACGGUCCACUAACC	miR-411-3p	43.5986	UAUGUAACACGGUCCACUAACC	TRUE	TRUE	TRUE	TRUE
>mmu-miR-411-3p MIMAT0001093 Mus musculus miR-411-3p	UAUGUAACACGGUCCACUAACC	miR-411-3p	>hsa-miR-758 MIMAT0003879 Homo sapiens miR-758	UUUGUGACCUGGUCCACUAACC	miR-758 MIMAT0003879 Homo sap	12.0745	UAUGUAACACGGUCCACUAACC	TRUE	TRUE	TRUE	TRUE
>mmu-miR-370-3p MIMAT0001095 Mus musculus miR-370-3p	GCCUGCUGGGGUGGAACCUGGU	miR-370-3p	>hsa-miR-370 MIMAT0000722 Homo sapiens miR-370	GCCUGCUGGGGUGGAACCUGGU	miR-370 MIMAT0000722 Homo sap	43.5986	GCCUGCUGGGGUGGAACCUGGU	TRUE	TRUE	TRUE	TRUE
>mmu-miR-425-5p MIMAT0004750 Mus musculus miR-425-5p	AAUGACACGAUCACUCCCGUUGA	miR-425-5p	>hsa-miR-425-5p MIMAT0003393 Homo sapiens miR-425-5p	AAUGACACGAUCACUCCCGUUGA	miR-425-5p	45.5804	AAUGACACGAUCACUCCCGUUGA	TRUE	TRUE	TRUE	TRUE
>mmu-miR-425-3p MIMAT0001342 Mus musculus miR-425-3p	AUCGGGAAUGUCGUGUCCGCC	miR-425-3p	>hsa-miR-425-3p MIMAT0001343 Homo sapiens miR-425-3p	AUCGGGAAUGUCGUGUCCGCCC	miR-425-3p	27.6169	AUCGGGAAUGUCGUGUCCGCC-	TRUE	TRUE	TRUE	TRUE
>mmu-miR-431-5p MIMAT0001418 Mus musculus miR-431-5p	UGUCUUGCAGGCCGUCAUGCA	miR-431-5p	>hsa-miR-431-5p MIMAT0001625 Homo sapiens miR-431-5p	UGUCUUGCAGGCCGUCAUGCA	miR-431-5p	41.6169	UGUCUUGCAGGCCGUCAUGCA	TRUE	TRUE	TRUE	TRUE
>mmu-miR-431-3p MIMAT0004753 Mus musculus miR-431-3p	CAGGUCGUCUUGCAGGGCUUCU	miR-431-3p	>hsa-miR-431-3p MIMAT0004757 Homo sapiens miR-431-3p	CAGGUCGUCUUGCAGGGCUUCU	miR-431-3p	43.5986	CAGGUCGUCUUGCAGGGCUUCU	TRUE	TRUE	TRUE	TRUE
>mmu-miR-433-3p MIMAT0001420 Mus musculus miR-433-3p	AUCAUGAUGGGCUCCUCGGUGU	miR-433-3p	>hsa-miR-433 MIMAT0001627 Homo sapiens miR-433	AUCAUGAUGGGCUCCUCGGUGU	miR-433 MIMAT0001627 Homo sap	43.5986	AUCAUGAUGGGCUCCUCGGUGU	TRUE	TRUE	TRUE	TRUE
>mmu-miR-448-3p MIMAT0001533 Mus musculus miR-448-3p	UUGCAUAUGUAGGAUGUCCCAU	miR-448-3p	>hsa-miR-448 MIMAT0001532 Homo sapiens miR-448	UUGCAUAUGUAGGAUGUCCCAU	miR-448 MIMAT0001532 Homo sap	43.5986	UUGCAUAUGUAGGAUGUCCCAU	TRUE	TRUE	TRUE	TRUE
>mmu-miR-365-2-5p MIMAT0017179 Mus musculus miR-365-2-5p	AGGGACUUUCAGGGGCAGCUGUG	miR-365-2-5p	>hsa-miR-365b-5p MIMAT0022833 Homo sapiens miR-365b-5p	AGGGACUUUCAGGGGCAGCUGU	miR-365b-5p	29.5986	AGGGACUUUCAGGGGCAGCUGUG	TRUE	TRUE	TRUE	TRUE
>mmu-miR-449a-5p MIMAT0001542 Mus musculus miR-449a-5p	UGGCAGUGUAUUGUUAGCUGGU	miR-449a-5p	>hsa-miR-449a MIMAT0001541 Homo sapiens miR-449a	UGGCAGUGUAUUGUUAGCUGGU	miR-449a MIMAT0001541 Homo sap	43.5986	UGGCAGUGUAUUGUUAGCUGGU	TRUE	TRUE	TRUE	TRUE
>mmu-miR-450a-5p MIMAT0001546 Mus musculus miR-450a-5p	UUUUGCGAUGUGUUCCUAAUAU	miR-450a-5p	>hsa-miR-450a-5p MIMAT0001545 Homo sapiens miR-450a-5p	UUUUGCGAUGUGUUCCUAAUAU	miR-450a-5p	43.5986	UUUUGCGAUGUGUUCCUAAUAU	TRUE	TRUE	TRUE	TRUE
>mmu-miR-451a MIMAT0001632 Mus musculus miR-451a	AAACCGUUACCAUUACUGAGUU		>hsa-miR-451a MIMAT0001631 Homo sapiens miR-451a	AAACCGUUACCAUUACUGAGUU	miR-451a MIMAT0001631 Homo sap	43.5986	AAACCGUUACCAUUACUGAGUU	TRUE	TRUE	TRUE	TRUE
>mmu-miR-470-3p MIMAT0004760 Mus musculus miR-470-3p	AACCAGUACCUUUCUGAGAAGA	miR-470-3p	>hsa-miR-513c-3p MIMAT0022728 Homo sapiens miR-513c-3p	UAAAUUUCACCUUUCUGAGAAGA	miR-513c-3p	-9.80658	AACCAGU-ACCUUUCUGAGAAGA	TRUE	TRUE	TRUE	TRUE
>mmu-miR-532-5p MIMAT0002889 Mus musculus miR-532-5p	CAUGCCUUGAGUGUAGGACCGU	miR-532-5p	>hsa-miR-532-5p MIMAT0002888 Homo sapiens miR-532-5p	CAUGCCUUGAGUGUAGGACCGU	miR-532-5p	43.5986	CAUGCCUUGAGUGUAGGACCGU	TRUE	TRUE	TRUE	TRUE
>mmu-miR-532-3p MIMAT0004781 Mus musculus miR-532-3p	CCUCCCACACCCAAGGCUUGCA	miR-532-3p	>hsa-miR-532-3p MIMAT0004780 Homo sapiens miR-532-3p	CCUCCCACACCCAAGGCUUGCA	miR-532-3p	43.5986	CCUCCCACACCCAAGGCUUGCA	TRUE	TRUE	TRUE	TRUE
>mmu-miR-489-5p MIMAT0022704 Mus musculus miR-489-5p	UGUCAUAUGUGUGAUGACACUUUCU	miR-489-5p	>hsa-miR-525-5p MIMAT0002838 Homo sapiens miR-525-5p	CUCCAGAGGGAUGCACUUUCU	miR-525-5p	-33.7883	UGUCAUAUGUGUGAUGACACUUUCU	FALSE	FALSE	FALSE	TRUE
>mmu-miR-483-5p MIMAT0004782 Mus musculus miR-483-5p	AAGACGGGAGAAGAGAAGGGAG	miR-483-5p	>hsa-miR-483-5p MIMAT0004761 Homo sapiens miR-483-5p	AAGACGGGAGGAAAGAAGGGAG	miR-483-5p	19.8743	AAGACGGGAGAAGAGAAGGGAG	FALSE	FALSE	TRUE	TRUE
>mmu-miR-483-3p MIMAT0003120 Mus musculus miR-483-3p	UCACUCCUCCCCUCCCGUCUU	miR-483-3p	>hsa-miR-483-3p MIMAT0002173 Homo sapiens miR-483-3p	UCACUCCUCUCCUCCCGUCUU	miR-483-3p	33.7358	UCACUCCUCCCCUCCCGUCUU	TRUE	TRUE	TRUE	TRUE
>mmu-miR-484 MIMAT0003127 Mus musculus miR-484	UCAGGCUCAGUCCCCUCCCGAU		>hsa-miR-484 MIMAT0002174 Homo sapiens miR-484	UCAGGCUCAGUCCCCUCCCGAU	miR-484 MIMAT0002174 Homo sap	43.5986	UCAGGCUCAGUCCCCUCCCGAU	TRUE	TRUE	TRUE	TRUE
>mmu-miR-485-5p MIMAT0003128 Mus musculus miR-485-5p	AGAGGCUGGCCGUGAUGAAUUC	miR-485-5p	>hsa-miR-485-5p MIMAT0002175 Homo sapiens miR-485-5p	AGAGGCUGGCCGUGAUGAAUUC	miR-485-5p	43.5986	AGAGGCUGGCCGUGAUGAAUUC	TRUE	TRUE	TRUE	TRUE
>mmu-miR-486a-5p MIMAT0003130 Mus musculus miR-486a-5p	UCCUGUACUGAGCUGCCCCGAG	miR-486a-5p	>hsa-miR-486-5p MIMAT0002177 Homo sapiens miR-486-5p	UCCUGUACUGAGCUGCCCCGAG	miR-486-5p	43.5986	UCCUGUACUGAGCUGCCCCGAG	TRUE	TRUE	TRUE	TRUE
>mmu-miR-486a-3p MIMAT0017206 Mus musculus miR-486a-3p	CGGGGCAGCUCAGUACAGGAU	miR-486a-3p	>hsa-miR-486-3p MIMAT0004762 Homo sapiens miR-486-3p	CGGGGCAGCUCAGUACAGGAU	miR-486-3p	41.6169	CGGGGCAGCUCAGUACAGGAU	TRUE	TRUE	TRUE	TRUE
>mmu-miR-543-5p MIMAT0017207 Mus musculus miR-543-5p	AAGUUGCCCGCGUGUUUUUCG	miR-543-5p	>hsa-miR-4455 MIMAT0018977 Homo sapiens miR-4455	AGGGUGUGUGUGUUUUU	miR-4455 MIMAT0018977 Homo sap	-33.8343	AAGUUGCCCGCGUGUUUUUCG	FALSE	FALSE	FALSE	TRUE
>mmu-miR-543-3p MIMAT0003168 Mus musculus miR-543-3p	AAACAUUCGCGGUGCACUUCUU	miR-543-3p	>hsa-miR-495 MIMAT0002817 Homo sapiens miR-495	AAACAAACAUGGUGCACUUCUU	miR-495 MIMAT0002817 Homo sap	12.0745	AAACAUUCGCGGUGCACUUCUU	TRUE	TRUE	TRUE	TRUE
>mmu-miR-543-3p MIMAT0003168 Mus musculus miR-543-3p	AAACAUUCGCGGUGCACUUCUU	miR-543-3p	>hsa-miR-543 MIMAT0004954 Homo sapiens miR-543	AAACAUUCGCGGUGCACUUCUU	miR-543 MIMAT0004954 Homo sap	43.5986	AAACAUUCGCGGUGCACUUCUU	TRUE	TRUE	TRUE	TRUE
>mmu-miR-539-5p MIMAT0003169 Mus musculus miR-539-5p	GGAGAAAUUAUCCUUGGUGUGU	miR-539-5p	>hsa-miR-539-5p MIMAT0003163 Homo sapiens miR-539-5p	GGAGAAAUUAUCCUUGGUGUGU	miR-539-5p	43.5986	GGAGAAAUUAUCCUUGGUGUGU	TRUE	TRUE	TRUE	TRUE
>mmu-miR-542-5p MIMAT0003171 Mus musculus miR-542-5p	CUCGGGGAUCAUCAUGUCACGA	miR-542-5p	>hsa-miR-542-5p MIMAT0003340 Homo sapiens miR-542-5p	UCGGGGAUCAUCAUGUCACGAGA	miR-542-5p	9.61688	CUCGGGGAUCAUCAUGUCACGA--	TRUE	TRUE	TRUE	TRUE
>mmu-miR-542-3p MIMAT0003172 Mus musculus miR-542-3p	UGUGACAGAUUGAUAACUGAAA	miR-542-3p	>hsa-miR-101-3p MIMAT0000099 Homo sapiens miR-101-3p	UACAGUACUGUGAUAACUGAA	miR-101-3p	-35.4315	UGUGACAGAUUGAUAACUGAAA	TRUE	TRUE	TRUE	TRUE
>mmu-miR-542-3p MIMAT0003172 Mus musculus miR-542-3p	UGUGACAGAUUGAUAACUGAAA	miR-542-3p	>hsa-miR-542-3p MIMAT0003389 Homo sapiens miR-542-3p	UGUGACAGAUUGAUAACUGAAA	miR-542-3p	43.5986	UGUGACAGAUUGAUAACUGAAA	TRUE	TRUE	TRUE	TRUE
>mmu-let-7i-3p MIMAT0004520 Mus musculus let-7i-3p	CUGCGCAAGCUACUGCCUUGCU	let-7i-3p	>hsa-let-7g-3p MIMAT0004584 Homo sapiens let-7g-3p	CUGUACAGGCCACUGCCUUGC	let-7g-3p	-3.90729		FALSE	TRUE	TRUE	TRUE
>mmu-let-7i-3p MIMAT0004520 Mus musculus let-7i-3p	CUGCGCAAGCUACUGCCUUGCU	let-7i-3p	>hsa-miR-600 MIMAT0003268 Homo sapiens miR-600	ACUUACAGACAAGAGCCUUGCUC	miR-600 MIMAT0003268 Homo sap	-49.2118		FALSE	FALSE	FALSE	TRUE
>mmu-miR-1a-1-5p MIMAT0016979 Mus musculus miR-1a-1-5p	ACAUACUUCUUUAUAUGCCCAUA	miR-1a-1-5p	>hsa-miR-1-5p MIMAT0031892 Homo sapiens miR-1-5p	ACAUACUUCUUUAUAUGCCCAU	miR-1-5p	29.5986		TRUE	TRUE	TRUE	TRUE
>mmu-miR-1a-3p MIMAT0000123 Mus musculus miR-1a-3p	UGGAAUGUAAAGAAGUAUGUAU	miR-1a-3p	>hsa-miR-1-3p MIMAT0000416 Homo sapiens miR-1-3p	UGGAAUGUAAAGAAGUAUGUAU	miR-1-3p	34.468		TRUE	TRUE	TRUE	TRUE
>mmu-miR-30a-5p MIMAT0000128 Mus musculus miR-30a-5p	UGUAAACAUCCUCGACUGGAAG	miR-30a-5p	>hsa-miR-30d-5p MIMAT0000245 Homo sapiens miR-30d-5p	UGUAAACAUCCCCGACUGGAAG	miR-30d-5p	35.7176		FALSE	TRUE	TRUE	TRUE
>mmu-miR-30a-5p MIMAT0000128 Mus musculus miR-30a-5p	UGUAAACAUCCUCGACUGGAAG	miR-30a-5p	>hsa-miR-30e-5p MIMAT0000692 Homo sapiens miR-30e-5p	UGUAAACAUCCUUGACUGGAAG	miR-30e-5p	35.7176		FALSE	FALSE	TRUE	TRUE
>mmu-miR-101a-3p MIMAT0000133 Mus musculus miR-101a-3p	UACAGUACUGUGAUAACUGAA	miR-101a-3p	>hsa-miR-101-3p MIMAT0000099 Homo sapiens miR-101-3p	UACAGUACUGUGAUAACUGAA	miR-101-3p	41.6169		TRUE	TRUE	TRUE	TRUE
>mmu-miR-101a-3p MIMAT0000133 Mus musculus miR-101a-3p	UACAGUACUGUGAUAACUGAA	miR-101a-3p	>hsa-miR-542-3p MIMAT0003389 Homo sapiens miR-542-3p	UGUGACAGAUUGAUAACUGAAA	miR-542-3p	-35.4315		TRUE	TRUE	TRUE	TRUE
>mmu-miR-125b-5p MIMAT0000136 Mus musculus miR-125b-5p	UCCCUGAGACCCUAACUUGUGA	miR-125b-5p	>hsa-miR-4301 MIMAT0016850 Homo sapiens miR-4301	UCCCACUACUUCACUUGUGA	miR-4301 MIMAT0016850 Homo sap	-17.7701		FALSE	FALSE	FALSE	TRUE
>mmu-miR-125b-2-3p MIMAT0004529 Mus musculus miR-125b-2-3p	ACAAGUCAGGUUCUUGGGACCU	miR-125b-2-3p	>hsa-miR-6826-5p MIMAT0027552 Homo sapiens miR-6826-5p	UCAAUAGGAAAGAGGUGGGACCU	miR-6826-5p	-45.5504		FALSE	FALSE	FALSE	TRUE
>mmu-miR-126a-5p MIMAT0000137 Mus musculus miR-126a-5p	CAUUAUUACUUUUGGUACGCG	miR-126a-5p	>hsa-miR-126-5p MIMAT0000444 Homo sapiens miR-126-5p	CAUUAUUACUUUUGGUACGCG	miR-126-5p	41.6169		TRUE	TRUE	TRUE	TRUE
>mmu-miR-126a-3p MIMAT0000138 Mus musculus miR-126a-3p	UCGUACCGUGAGUAAUAAUGCG	miR-126a-3p	>hsa-miR-126-3p MIMAT0000445 Homo sapiens miR-126-3p	UCGUACCGUGAGUAAUAAUGCG	miR-126-3p	43.5986		TRUE	TRUE	TRUE	TRUE
>mmu-miR-128-3p MIMAT0000140 Mus musculus miR-128-3p	UCACAGUGAACCGGUCUCUUU	miR-128-3p	>hsa-miR-3144-3p MIMAT0015015 Homo sapiens miR-3144-3p	AUAUACCUGUUCGGUCUCUUUA	miR-3144-3p	-43.3125		FALSE	TRUE	TRUE	TRUE
>mmu-miR-130a-3p MIMAT0000141 Mus musculus miR-130a-3p	CAGUGCAAUGUUAAAAGGGCAU	miR-130a-3p	>hsa-miR-130b-3p MIMAT0000691 Homo sapiens miR-130b-3p	CAGUGCAAUGAUGAAAGGGCAU	miR-130b-3p	27.8365		FALSE	FALSE	TRUE	TRUE
>mmu-miR-134-5p MIMAT0000146 Mus musculus miR-134-5p	UGUGACUGGUUGACCAGAGGGG	miR-134-5p	>hsa-miR-6728-5p MIMAT0027357 Homo sapiens miR-6728-5p	UUGGGAUGGUAGGACCAGAGGGG	miR-6728-5p	-9.80658		TRUE	TRUE	TRUE	TRUE
>mmu-miR-135a-5p MIMAT0000147 Mus musculus miR-135a-5p	UAUGGCUUUUUAUUCCUAUGUGA	miR-135a-5p	>hsa-miR-135b-5p MIMAT0000758 Homo sapiens miR-135b-5p	UAUGGCUUUUCAUUCCUAUGUGA	miR-135b-5p	37.6993		TRUE	TRUE	TRUE	TRUE
>mmu-miR-135a-1-3p MIMAT0004531 Mus musculus miR-135a-1-3p	UAUAGGGAUUGGAGCCGUGGCG	miR-135a-1-3p	>hsa-miR-135a-3p MIMAT0004595 Homo sapiens miR-135a-3p	UAUAGGGAUUGGAGCCGUGGCG	miR-135a-3p	43.5986		TRUE	TRUE	TRUE	TRUE
>mmu-miR-142a-5p MIMAT0000154 Mus musculus miR-142a-5p	CAUAAAGUAGAAAGCACUACU	miR-142a-5p	>hsa-miR-142-5p MIMAT0000433 Homo sapiens miR-142-5p	CAUAAAGUAGAAAGCACUACU	miR-142-5p	41.6169		TRUE	TRUE	TRUE	TRUE
>mmu-miR-142a-5p MIMAT0000154 Mus musculus miR-142a-5p	CAUAAAGUAGAAAGCACUACU	miR-142a-5p	>hsa-miR-301a-5p MIMAT0022696 Homo sapiens miR-301a-5p	GCUCUGACUUUAUUGCACUACU	miR-301a-5p	-43.3125		FALSE	FALSE	FALSE	TRUE
>mmu-miR-142a-5p MIMAT0000154 Mus musculus miR-142a-5p	CAUAAAGUAGAAAGCACUACU	miR-142a-5p	>hsa-miR-301b-5p MIMAT0032026 Homo sapiens miR-301b-5p	GCUCUGACGAGGUUGCACUACU	miR-301b-5p	-43.3125		FALSE	FALSE	FALSE	TRUE
>mmu-miR-142a-3p MIMAT0000155 Mus musculus miR-142a-3p	UGUAGUGUUUCCUACUUUAUGGA	miR-142a-3p	>hsa-miR-142-3p MIMAT0000434 Homo sapiens miR-142-3p	UGUAGUGUUUCCUACUUUAUGGA	miR-142-3p	45.5804		TRUE	TRUE	TRUE	TRUE
>mmu-miR-145a-5p MIMAT0000157 Mus musculus miR-145a-5p	GUCCAGUUUUCCCAGGAAUCCCU	miR-145a-5p	>hsa-miR-145-5p MIMAT0000437 Homo sapiens miR-145-5p	GUCCAGUUUUCCCAGGAAUCCCU	miR-145-5p	45.5804		TRUE	TRUE	TRUE	TRUE
>mmu-miR-151-5p MIMAT0004536 Mus musculus miR-151-5p	UCGAGGAGCUCACAGUCUAGU	miR-151-5p	>hsa-miR-151a-5p MIMAT0004697 Homo sapiens miR-151a-5p	UCGAGGAGCUCACAGUCUAGU	miR-151a-5p	41.6169		TRUE	TRUE	TRUE	TRUE
>mmu-miR-151-3p MIMAT0000161 Mus musculus miR-151-3p	CUAGACUGAGGCUCCUUGAGG	miR-151-3p	>hsa-miR-151a-3p MIMAT0000757 Homo sapiens miR-151a-3p	CUAGACUGAAGCUCCUUGAGG	miR-151a-3p	33.7358		TRUE	TRUE	TRUE	TRUE
>mmu-miR-152-5p MIMAT0016991 Mus musculus miR-152-5p	UAGGUUCUGUGAUACACUCCGACU	miR-152-5p	>hsa-miR-148a-5p MIMAT0004549 Homo sapiens miR-148a-5p	AAAGUUCUGAGACACUCCGACU	miR-148a-5p	1.95551		TRUE	TRUE	TRUE	TRUE
>mmu-miR-152-3p MIMAT0000162 Mus musculus miR-152-3p	UCAGUGCAUGACAGAACUUGG	miR-152-3p	>hsa-miR-5000-3p MIMAT0021020 Homo sapiens miR-5000-3p	UCAGGACACUUCUGAACUUGGA	miR-5000-3p	-19.6694		FALSE	FALSE	FALSE	TRUE
>mmu-miR-10b-5p MIMAT0000208 Mus musculus miR-10b-5p	UACCCUGUAGAACCGAAUUUGUG	miR-10b-5p	>hsa-miR-10a-5p MIMAT0000253 Homo sapiens miR-10a-5p	UACCCUGUAGAUCCGAAUUUGUG	miR-10a-5p	37.6993		TRUE	TRUE	TRUE	TRUE
>mmu-miR-10b-3p MIMAT0004538 Mus musculus miR-10b-3p	CAGAUUCGAUUCUAGGGGAAUA	miR-10b-3p	>hsa-miR-10a-3p MIMAT0004555 Homo sapiens miR-10a-3p	CAAAUUCGUAUCUAGGGGAAUA	miR-10a-3p	19.9555		TRUE	TRUE	TRUE	TRUE
>mmu-miR-181a-5p MIMAT0000210 Mus musculus miR-181a-5p	AACAUUCAACGCUGUCGGUGAGU	miR-181a-5p	>hsa-miR-181c-5p MIMAT0000258 Homo sapiens miR-181c-5p	AACAUUCAACCUGUCGGUGAGU	miR-181c-5p	29.5986		TRUE	TRUE	TRUE	TRUE
>mmu-miR-184-3p MIMAT0000213 Mus musculus miR-184-3p	UGGACGGAGAACUGAUAAGGGU	miR-184-3p	>hsa-miR-184 MIMAT0000454 Homo sapiens miR-184	UGGACGGAGAACUGAUAAGGGU	miR-184 MIMAT0000454 Homo sap	43.5986		TRUE	TRUE	TRUE	TRUE
>mmu-miR-24-3p MIMAT0000219 Mus musculus miR-24-3p	UGGCUCAGUUCAGCAGGAACAG	miR-24-3p	>hsa-miR-4293 MIMAT0016848 Homo sapiens miR-4293	CAGCCUGACAGGAACAG	miR-4293 MIMAT0016848 Homo sap	-35.7154		FALSE	FALSE	TRUE	TRUE
>mmu-miR-195a-5p MIMAT0000225 Mus musculus miR-195a-5p	UAGCAGCACAGAAAUAUUGGC	miR-195a-5p	>hsa-miR-16-5p MIMAT0000069 Homo sapiens miR-16-5p	UAGCAGCACGUAAAUAUUGGCG	miR-16-5p	11.8548		FALSE	TRUE	TRUE	TRUE
>mmu-miR-195a-5p MIMAT0000225 Mus musculus miR-195a-5p	UAGCAGCACAGAAAUAUUGGC	miR-195a-5p	>hsa-miR-195-5p MIMAT0000461 Homo sapiens miR-195-5p	UAGCAGCACAGAAAUAUUGGC	miR-195-5p	41.6169		TRUE	TRUE	TRUE	TRUE
>mmu-miR-195a-3p MIMAT0017000 Mus musculus miR-195a-3p	CCAAUAUUGGCUGUGCUGCUCC	miR-195a-3p	>hsa-miR-195-3p MIMAT0004615 Homo sapiens miR-195-3p	CCAAUAUUGGCUGUGCUGCUCC	miR-195-3p	43.5986		TRUE	TRUE	TRUE	TRUE
>mmu-miR-199a-3p MIMAT0000230 Mus musculus miR-199a-3p	ACAGUAGUCUGCACAUUGGUUA	miR-199a-3p	>hsa-miR-199b-3p MIMAT0004563 Homo sapiens miR-199b-3p	ACAGUAGUCUGCACAUUGGUUA	miR-199b-3p	43.5986		TRUE	TRUE	TRUE	TRUE
>mmu-miR-202-5p MIMAT0004546 Mus musculus miR-202-5p	UUCCUAUGCAUAUACUUCUUU	miR-202-5p	>hsa-miR-4275 MIMAT0016905 Homo sapiens miR-4275	CCAAUUACCACUUCUUU	miR-4275 MIMAT0016905 Homo sap	-38.054		FALSE	FALSE	FALSE	TRUE
>mmu-miR-203-3p MIMAT0000236 Mus musculus miR-203-3p	GUGAAAUGUUUAGGACCACUAG	miR-203-3p	>hsa-miR-203a-3p MIMAT0000264 Homo sapiens miR-203a-3p	GUGAAAUGUUUAGGACCACUAG	miR-203a-3p	43.5986		TRUE	TRUE	TRUE	TRUE
>mmu-miR-206-3p MIMAT0000239 Mus musculus miR-206-3p	UGGAAUGUAAGGAAGUGUGUGG	miR-206-3p	>hsa-miR-206 MIMAT0000462 Homo sapiens miR-206	UGGAAUGUAAGGAAGUGUGUGG	miR-206 MIMAT0000462 Homo sap	34.468		TRUE	TRUE	TRUE	TRUE
>mmu-miR-206-3p MIMAT0000239 Mus musculus miR-206-3p	UGGAAUGUAAGGAAGUGUGUGG	miR-206-3p	>hsa-miR-6849-5p MIMAT0027598 Homo sapiens miR-6849-5p	GAGUGGAUAGGGGAGUGUGUGGA	miR-6849-5p	-37.9068		FALSE	FALSE	TRUE	TRUE
>mmu-miR-30e-5p MIMAT0000248 Mus musculus miR-30e-5p	UGUAAACAUCCUUGACUGGAAG	miR-30e-5p	>hsa-miR-30a-5p MIMAT0000087 Homo sapiens miR-30a-5p	UGUAAACAUCCUCGACUGGAAG	miR-30a-5p	35.7176		FALSE	FALSE	TRUE	TRUE
>mmu-miR-30e-5p MIMAT0000248 Mus musculus miR-30e-5p	UGUAAACAUCCUUGACUGGAAG	miR-30e-5p	>hsa-miR-30d-5p MIMAT0000245 Homo sapiens miR-30d-5p	UGUAAACAUCCCCGACUGGAAG	miR-30d-5p	27.8365		FALSE	FALSE	TRUE	TRUE
>mmu-miR-290a-5p MIMAT0000366 Mus musculus miR-290a-5p	ACUCAAACUAUGGGGGCACUUU	miR-290a-5p	>hsa-miR-512-5p MIMAT0002822 Homo sapiens miR-512-5p	CACUCAGCCUUGAGGGCACUUUC	miR-512-5p	-24.0262		FALSE	FALSE	TRUE	TRUE
>mmu-miR-290a-5p MIMAT0000366 Mus musculus miR-290a-5p	ACUCAAACUAUGGGGGCACUUU	miR-290a-5p	>hsa-miR-4287 MIMAT0016917 Homo sapiens miR-4287	UCUCCCUUGAGGGCACUUU	miR-4287 MIMAT0016917 Homo sap	-15.8708		FALSE	FALSE	TRUE	TRUE
>mmu-miR-290a-5p MIMAT0000366 Mus musculus miR-290a-5p	ACUCAAACUAUGGGGGCACUUU	miR-290a-5p	>hsa-miR-371b-5p MIMAT0019892 Homo sapiens miR-371b-5p	ACUCAAAAGAUGGCGGCACUUU	miR-371b-5p	19.9555		FALSE	FALSE	FALSE	TRUE
>mmu-miR-291a-3p MIMAT0000368 Mus musculus miR-291a-3p	AAAGUGCUUCCACUUUGUGUGC	miR-291a-3p	>hsa-miR-545-3p MIMAT0003165 Homo sapiens miR-545-3p	UCAGCAAACAUUUAUUGUGUGC	miR-545-3p	-43.6511		FALSE	FALSE	FALSE	TRUE
>mmu-miR-292a-3p MIMAT0000370 Mus musculus miR-292a-3p	AAAGUGCCGCCAGGUUUUGAGUGU	miR-292a-3p	>hsa-miR-302d-3p MIMAT0000718 Homo sapiens miR-302d-3p	UAAGUGCUUCCAUGUUUGAGUGU	miR-302d-3p	0.0562229		FALSE	FALSE	TRUE	TRUE
>mmu-miR-292a-3p MIMAT0000370 Mus musculus miR-292a-3p	AAAGUGCCGCCAGGUUUUGAGUGU	miR-292a-3p	>hsa-miR-371a-3p MIMAT0000723 Homo sapiens miR-371a-3p	AAGUGCCGCCAUCUUUUGAGUGU	miR-371a-3p	15.8183		FALSE	TRUE	TRUE	TRUE
>mmu-miR-297a-5p MIMAT0000375 Mus musculus miR-297a-5p	AUGUAUGUGUGCAUGUGCAUGU	miR-297a-5p	>hsa-miR-297 MIMAT0004450 Homo sapiens miR-297	AUGUAUGUGUGCAUGUGCAUG	miR-297 MIMAT0004450 Homo sap	27.6169		TRUE	TRUE	TRUE	TRUE
>mmu-miR-298-5p MIMAT0000376 Mus musculus miR-298-5p	GGCAGAGGAGGGCUGUUCUUCCC	miR-298-5p	>hsa-miR-320a-5p MIMAT0037311 Homo sapiens miR-320a-5p	GCCUUCUCUUCCCGGUUCUUCC	miR-320a-5p	-57.0928		FALSE	FALSE	FALSE	TRUE
>mmu-miR-299a-5p MIMAT0000377 Mus musculus miR-299a-5p	UGGUUUACCGUCCCACAUACAU	miR-299a-5p	>hsa-miR-299-5p MIMAT0002890 Homo sapiens miR-299-5p	UGGUUUACCGUCCCACAUACAU	miR-299-5p	43.5986		TRUE	TRUE	TRUE	TRUE
>mmu-miR-299a-3p MIMAT0004577 Mus musculus miR-299a-3p	UAUGUGGGACGGUAAACCGCUU	miR-299a-3p	>hsa-miR-299-3p MIMAT0000687 Homo sapiens miR-299-3p	UAUGUGGGAUGGUAAACCGCUU	miR-299-3p	35.7176		TRUE	TRUE	TRUE	TRUE
>mmu-miR-301a-5p MIMAT0017008 Mus musculus miR-301a-5p	GCUCUGACUUUAUUGCACUACU	miR-301a-5p	>hsa-miR-142-5p MIMAT0000433 Homo sapiens miR-142-5p	CAUAAAGUAGAAAGCACUACU	miR-142-5p	-43.3125		FALSE	FALSE	FALSE	TRUE
>mmu-miR-301a-5p MIMAT0017008 Mus musculus miR-301a-5p	GCUCUGACUUUAUUGCACUACU	miR-301a-5p	>hsa-miR-130b-5p MIMAT0004680 Homo sapiens miR-130b-5p	ACUCUUUCCCUGUUGCACUAC	miR-130b-5p	-19.6694		FALSE	FALSE	TRUE	TRUE
>mmu-miR-301a-5p MIMAT0017008 Mus musculus miR-301a-5p	GCUCUGACUUUAUUGCACUACU	miR-301a-5p	>hsa-miR-301b-5p MIMAT0032026 Homo sapiens miR-301b-5p	GCUCUGACGAGGUUGCACUACU	miR-301b-5p	12.0745		FALSE	TRUE	TRUE	TRUE
>mmu-miR-301a-3p MIMAT0000379 Mus musculus miR-301a-3p	CAGUGCAAUAGUAUUGUCAAAGC	miR-301a-3p	>hsa-miR-301b-3p MIMAT0004958 Homo sapiens miR-301b-3p	CAGUGCAAUGAUAUUGUCAAAGC	miR-301b-3p	29.8183		TRUE	TRUE	TRUE	TRUE
>mmu-miR-106a-5p MIMAT0000385 Mus musculus miR-106a-5p	CAAAGUGCUAACAGUGCAGGUAG	miR-106a-5p	>hsa-miR-17-5p MIMAT0000070 Homo sapiens miR-17-5p	CAAAGUGCUUACAGUGCAGGUAG	miR-17-5p	37.6993		TRUE	TRUE	TRUE	TRUE
>mmu-miR-106a-5p MIMAT0000385 Mus musculus miR-106a-5p	CAAAGUGCUAACAGUGCAGGUAG	miR-106a-5p	>hsa-miR-20a-5p MIMAT0000075 Homo sapiens miR-20a-5p	UAAAGUGCUUAUAGUGCAGGUAG	miR-20a-5p	21.9373		TRUE	TRUE	TRUE	TRUE
>mmu-miR-106a-5p MIMAT0000385 Mus musculus miR-106a-5p	CAAAGUGCUAACAGUGCAGGUAG	miR-106a-5p	>hsa-miR-93-5p MIMAT0000093 Homo sapiens miR-93-5p	CAAAGUGCUGUUCGUGCAGGUAG	miR-93-5p	14.0562		FALSE	TRUE	TRUE	TRUE
>mmu-miR-106a-5p MIMAT0000385 Mus musculus miR-106a-5p	CAAAGUGCUAACAGUGCAGGUAG	miR-106a-5p	>hsa-miR-20b-5p MIMAT0001413 Homo sapiens miR-20b-5p	CAAAGUGCUCAUAGUGCAGGUAG	miR-20b-5p	29.8183		TRUE	TRUE	TRUE	TRUE
>mmu-miR-130b-5p MIMAT0004583 Mus musculus miR-130b-5p	ACUCUUUCCCUGUUGCACUACU	miR-130b-5p	>hsa-miR-142-5p MIMAT0000433 Homo sapiens miR-142-5p	CAUAAAGUAGAAAGCACUACU	miR-142-5p	-65.395		FALSE	FALSE	FALSE	TRUE
>mmu-miR-130b-5p MIMAT0004583 Mus musculus miR-130b-5p	ACUCUUUCCCUGUUGCACUACU	miR-130b-5p	>hsa-miR-301a-5p MIMAT0022696 Homo sapiens miR-301a-5p	GCUCUGACUUUAUUGCACUACU	miR-301a-5p	-3.68762		FALSE	TRUE	TRUE	TRUE
>mmu-miR-130b-5p MIMAT0004583 Mus musculus miR-130b-5p	ACUCUUUCCCUGUUGCACUACU	miR-130b-5p	>hsa-miR-301b-5p MIMAT0032026 Homo sapiens miR-301b-5p	GCUCUGACGAGGUUGCACUACU	miR-301b-5p	-3.68762		TRUE	TRUE	TRUE	TRUE
>mmu-miR-130b-3p MIMAT0000387 Mus musculus miR-130b-3p	CAGUGCAAUGAUGAAAGGGCAU	miR-130b-3p	>hsa-miR-130a-3p MIMAT0000425 Homo sapiens miR-130a-3p	CAGUGCAAUGUUAAAAGGGCAU	miR-130a-3p	27.8365		FALSE	FALSE	TRUE	TRUE
>mmu-miR-19b-3p MIMAT0000513 Mus musculus miR-19b-3p	UGUGCAAAUCCAUGCAAAACUGA	miR-19b-3p	>hsa-miR-19a-3p MIMAT0000073 Homo sapiens miR-19a-3p	UGUGCAAAUCUAUGCAAAACUGA	miR-19a-3p	37.6993		TRUE	TRUE	TRUE	TRUE
>mmu-miR-30d-5p MIMAT0000515 Mus musculus miR-30d-5p	UGUAAACAUCCCCGACUGGAAG	miR-30d-5p	>hsa-miR-30a-5p MIMAT0000087 Homo sapiens miR-30a-5p	UGUAAACAUCCUCGACUGGAAG	miR-30a-5p	35.7176		FALSE	TRUE	TRUE	TRUE
>mmu-miR-30d-5p MIMAT0000515 Mus musculus miR-30d-5p	UGUAAACAUCCCCGACUGGAAG	miR-30d-5p	>hsa-miR-30e-5p MIMAT0000692 Homo sapiens miR-30e-5p	UGUAAACAUCCUUGACUGGAAG	miR-30e-5p	27.8365		FALSE	FALSE	TRUE	TRUE
>mmu-miR-148a-5p MIMAT0004617 Mus musculus miR-148a-5p	AAAGUUCUGAGACACUCCGACU	miR-148a-5p	>hsa-miR-152-5p MIMAT0026479 Homo sapiens miR-152-5p	AGGUUCUGUGAUACACUCCGACU	miR-152-5p	-6.14521		TRUE	TRUE	TRUE	TRUE
>mmu-miR-148a-3p MIMAT0000516 Mus musculus miR-148a-3p	UCAGUGCACUACAGAACUUUGU	miR-148a-3p	>hsa-miR-148b-3p MIMAT0000759 Homo sapiens miR-148b-3p	UCAGUGCAUCACAGAACUUUGU	miR-148b-3p	27.8365		TRUE	TRUE	TRUE	TRUE
>mmu-miR-196a-5p MIMAT0000518 Mus musculus miR-196a-5p	UAGGUAGUUUCAUGUUGUUGGG	miR-196a-5p	>hsa-miR-196b-5p MIMAT0001080 Homo sapiens miR-196b-5p	UAGGUAGUUUCCUGUUGUUGGG	miR-196b-5p	35.7176		FALSE	TRUE	TRUE	TRUE
>mmu-miR-196a-1-3p MIMAT0017013 Mus musculus miR-196a-1-3p	CAACGACAUCAAACCACCUGAU	miR-196a-1-3p	>hsa-miR-10525-3p MIMAT0041995 Homo sapiens miR-10525-3p	UGACUAUGAUGUGCACCUGAU	miR-10525-3p	-47.5322		FALSE	FALSE	FALSE	TRUE
>mmu-let-7a-5p MIMAT0000521 Mus musculus let-7a-5p	UGAGGUAGUAGGUUGUAUAGUU	let-7a-5p	>hsa-let-7e-5p MIMAT0000066 Homo sapiens let-7e-5p	UGAGGUAGGAGGUUGUAUAGUU	let-7e-5p	27.1712		TRUE	TRUE	TRUE	TRUE
>mmu-let-7a-5p MIMAT0000521 Mus musculus let-7a-5p	UGAGGUAGUAGGUUGUAUAGUU	let-7a-5p	>hsa-let-7f-5p MIMAT0000067 Homo sapiens let-7f-5p	UGAGGUAGUAGAUUGUAUAGUU	let-7f-5p	27.1712		FALSE	TRUE	TRUE	TRUE
>mmu-let-7a-1-3p MIMAT0004620 Mus musculus let-7a-1-3p	CUAUACAAUCUACUGUCUUUCC	let-7a-1-3p	>hsa-let-7a-3p MIMAT0004481 Homo sapiens let-7a-3p	CUAUACAAUCUACUGUCUUUC	let-7a-3p	27.6169		TRUE	TRUE	TRUE	TRUE
>mmu-let-7a-1-3p MIMAT0004620 Mus musculus let-7a-1-3p	CUAUACAAUCUACUGUCUUUCC	let-7a-1-3p	>hsa-let-7f-2-3p MIMAT0004487 Homo sapiens let-7f-2-3p	CUAUACAGUCUACUGUCUUUCC	let-7f-2-3p	35.7176		TRUE	TRUE	TRUE	TRUE
>mmu-let-7a-2-3p MIMAT0017015 Mus musculus let-7a-2-3p	CUGUACAGCCUCCUAGCUUUC	let-7a-2-3p	>hsa-let-7c-3p MIMAT0026472 Homo sapiens let-7c-3p	CUGUACAACCUUCUAGCUUUCC	let-7c-3p	11.8548		FALSE	FALSE	TRUE	TRUE
>mmu-let-7a-2-3p MIMAT0017015 Mus musculus let-7a-2-3p	CUGUACAGCCUCCUAGCUUUC	let-7a-2-3p	>hsa-let-7e-3p MIMAT0004485 Homo sapiens let-7e-3p	CUAUACGGCCUCCUAGCUUUCC	let-7e-3p	11.8548		TRUE	TRUE	TRUE	TRUE
>mmu-let-7b-3p MIMAT0004621 Mus musculus let-7b-3p	CUAUACAACCUACUGCCUUCCC	let-7b-3p	>hsa-let-7f-1-3p MIMAT0004486 Homo sapiens let-7f-1-3p	CUAUACAAUCUAUUGCCUUCCC	let-7f-1-3p	27.8365		FALSE	FALSE	TRUE	TRUE
>mmu-let-7c-5p MIMAT0000523 Mus musculus let-7c-5p	UGAGGUAGUAGGUUGUAUGGUU	let-7c-5p	>hsa-miR-4510 MIMAT0019047 Homo sapiens miR-4510	UGAGGGAGUAGGAUGUAUGGUU	miR-4510 MIMAT0019047 Homo sap	19.8743		FALSE	FALSE	TRUE	TRUE
>mmu-let-7c-1-3p MIMAT0004622 Mus musculus let-7c-1-3p	CUGUACAACCUUCUAGCUUUCC	let-7c-1-3p	>hsa-let-7a-2-3p MIMAT0010195 Homo sapiens let-7a-2-3p	CUGUACAGCCUCCUAGCUUUCC	let-7a-2-3p	27.8365		FALSE	TRUE	TRUE	TRUE
>mmu-let-7c-1-3p MIMAT0004622 Mus musculus let-7c-1-3p	CUGUACAACCUUCUAGCUUUCC	let-7c-1-3p	>hsa-let-7c-3p MIMAT0026472 Homo sapiens let-7c-3p	CUGUACAACCUUCUAGCUUUCC	let-7c-3p	43.5986		TRUE	TRUE	TRUE	TRUE
>mmu-let-7c-1-3p MIMAT0004622 Mus musculus let-7c-1-3p	CUGUACAACCUUCUAGCUUUCC	let-7c-1-3p	>hsa-let-7e-3p MIMAT0004485 Homo sapiens let-7e-3p	CUAUACGGCCUCCUAGCUUUCC	let-7e-3p	12.0745		FALSE	TRUE	TRUE	TRUE
>mmu-let-7c-2-3p MIMAT0005439 Mus musculus let-7c-2-3p	CUAUACAAUCUACUGUCUUUCC	let-7c-2-3p	>hsa-let-7a-3p MIMAT0004481 Homo sapiens let-7a-3p	CUAUACAAUCUACUGUCUUUC	let-7a-3p	27.6169		TRUE	TRUE	TRUE	TRUE
>mmu-let-7c-2-3p MIMAT0005439 Mus musculus let-7c-2-3p	CUAUACAAUCUACUGUCUUUCC	let-7c-2-3p	>hsa-let-7f-2-3p MIMAT0004487 Homo sapiens let-7f-2-3p	CUAUACAGUCUACUGUCUUUCC	let-7f-2-3p	35.7176		TRUE	TRUE	TRUE	TRUE
>mmu-let-7e-5p MIMAT0000524 Mus musculus let-7e-5p	UGAGGUAGGAGGUUGUAUAGUU	let-7e-5p	>hsa-let-7a-5p MIMAT0000062 Homo sapiens let-7a-5p	UGAGGUAGUAGGUUGUAUAGUU	let-7a-5p	27.1712		TRUE	TRUE	TRUE	TRUE
>mmu-let-7e-5p MIMAT0000524 Mus musculus let-7e-5p	UGAGGUAGGAGGUUGUAUAGUU	let-7e-5p	>hsa-let-7f-5p MIMAT0000067 Homo sapiens let-7f-5p	UGAGGUAGUAGAUUGUAUAGUU	let-7f-5p	19.8743		FALSE	TRUE	TRUE	TRUE
>mmu-let-7e-3p MIMAT0017016 Mus musculus let-7e-3p	CUAUACGGCCUCCUAGCUUUCC	let-7e-3p	>hsa-let-7a-2-3p MIMAT0010195 Homo sapiens let-7a-2-3p	CUGUACAGCCUCCUAGCUUUCC	let-7a-2-3p	27.8365		TRUE	TRUE	TRUE	TRUE
>mmu-let-7e-3p MIMAT0017016 Mus musculus let-7e-3p	CUAUACGGCCUCCUAGCUUUCC	let-7e-3p	>hsa-let-7c-3p MIMAT0026472 Homo sapiens let-7c-3p	CUGUACAACCUUCUAGCUUUCC	let-7c-3p	12.0745		FALSE	TRUE	TRUE	TRUE
>mmu-let-7f-5p MIMAT0000525 Mus musculus let-7f-5p	UGAGGUAGUAGAUUGUAUAGUU	let-7f-5p	>hsa-let-7a-5p MIMAT0000062 Homo sapiens let-7a-5p	UGAGGUAGUAGGUUGUAUAGUU	let-7a-5p	27.1712		FALSE	TRUE	TRUE	TRUE
>mmu-let-7f-5p MIMAT0000525 Mus musculus let-7f-5p	UGAGGUAGUAGAUUGUAUAGUU	let-7f-5p	>hsa-let-7e-5p MIMAT0000066 Homo sapiens let-7e-5p	UGAGGUAGGAGGUUGUAUAGUU	let-7e-5p	19.8743		FALSE	TRUE	TRUE	TRUE
>mmu-let-7f-1-3p MIMAT0004623 Mus musculus let-7f-1-3p	CUAUACAAUCUAUUGCCUUCCC	let-7f-1-3p	>hsa-let-7b-3p MIMAT0004482 Homo sapiens let-7b-3p	CUAUACAACCUACUGCCUUCCC	let-7b-3p	27.8365		FALSE	FALSE	TRUE	TRUE
>mmu-let-7f-2-3p MIMAT0017017 Mus musculus let-7f-2-3p	CUAUACAGUCUACUGUCUUUC	let-7f-2-3p	>hsa-let-7a-3p MIMAT0004481 Homo sapiens let-7a-3p	CUAUACAAUCUACUGUCUUUC	let-7a-3p	33.7358		TRUE	TRUE	TRUE	TRUE
>mmu-miR-15a-5p MIMAT0000526 Mus musculus miR-15a-5p	UAGCAGCACAUAAUGGUUUGUG	miR-15a-5p	>hsa-miR-497-5p MIMAT0002820 Homo sapiens miR-497-5p	CAGCAGCACACUGUGGUUUGU	miR-497-5p	-3.90729		FALSE	FALSE	FALSE	TRUE
>mmu-miR-16-5p MIMAT0000527 Mus musculus miR-16-5p	UAGCAGCACGUAAAUAUUGGCG	miR-16-5p	>hsa-miR-195-5p MIMAT0000461 Homo sapiens miR-195-5p	UAGCAGCACAGAAAUAUUGGC	miR-195-5p	11.8548		FALSE	TRUE	TRUE	TRUE
>mmu-miR-20a-5p MIMAT0000529 Mus musculus miR-20a-5p	UAAAGUGCUUAUAGUGCAGGUAG	miR-20a-5p	>hsa-miR-17-5p MIMAT0000070 Homo sapiens miR-17-5p	CAAAGUGCUUACAGUGCAGGUAG	miR-17-5p	29.8183		TRUE	TRUE	TRUE	TRUE
>mmu-miR-20a-5p MIMAT0000529 Mus musculus miR-20a-5p	UAAAGUGCUUAUAGUGCAGGUAG	miR-20a-5p	>hsa-miR-93-5p MIMAT0000093 Homo sapiens miR-93-5p	CAAAGUGCUGUUCGUGCAGGUAG	miR-93-5p	14.0562		FALSE	TRUE	TRUE	TRUE
>mmu-miR-20a-5p MIMAT0000529 Mus musculus miR-20a-5p	UAAAGUGCUUAUAGUGCAGGUAG	miR-20a-5p	>hsa-miR-106a-5p MIMAT0000103 Homo sapiens miR-106a-5p	AAAAGUGCUUACAGUGCAGGUAG	miR-106a-5p	29.8183		TRUE	TRUE	TRUE	TRUE
>mmu-miR-20a-5p MIMAT0000529 Mus musculus miR-20a-5p	UAAAGUGCUUAUAGUGCAGGUAG	miR-20a-5p	>hsa-miR-20b-5p MIMAT0001413 Homo sapiens miR-20b-5p	CAAAGUGCUCAUAGUGCAGGUAG	miR-20b-5p	29.8183		TRUE	TRUE	TRUE	TRUE
>mmu-miR-20a-3p MIMAT0004627 Mus musculus miR-20a-3p	ACUGCAUUACGAGCACUUAAAG	miR-20a-3p	>hsa-miR-1245b-5p MIMAT0019950 Homo sapiens miR-1245b-5p	UAGGCCUUUAGAUCACUUAAA	miR-1245b-5p	-27.5504		FALSE	FALSE	FALSE	TRUE
>mmu-miR-21a-5p MIMAT0000530 Mus musculus miR-21a-5p	UAGCUUAUCAGACUGAUGUUGA	miR-21a-5p	>hsa-miR-21-5p MIMAT0000076 Homo sapiens miR-21-5p	UAGCUUAUCAGACUGAUGUUGA	miR-21-5p	43.5986		TRUE	TRUE	TRUE	TRUE
>mmu-miR-21a-3p MIMAT0004628 Mus musculus miR-21a-3p	CAACAGCAGUCGAUGGGCUGUC	miR-21a-3p	>hsa-miR-21-3p MIMAT0004494 Homo sapiens miR-21-3p	CAACACCAGUCGAUGGGCUGU	miR-21-3p	19.7358		TRUE	TRUE	TRUE	TRUE
>mmu-miR-22-5p MIMAT0004629 Mus musculus miR-22-5p	AGUUCUUCAGUGGCAAGCUUUA	miR-22-5p	>hsa-miR-12123 MIMAT0049017 Homo sapiens miR-12123	UUAUUCAUUCACAAAAGCUUUA	miR-12123 MIMAT0049017 Homo sap	-27.889		FALSE	FALSE	FALSE	TRUE
>mmu-miR-26b-3p MIMAT0004630 Mus musculus miR-26b-3p	CCUGUUCUCCAUUACUUGGCUC	miR-26b-3p	>hsa-miR-2467-5p MIMAT0019952 Homo sapiens miR-2467-5p	UGAGGCUCUGUUAGCCUUGGCUC	miR-2467-5p	-37.6694		FALSE	FALSE	FALSE	TRUE
>mmu-miR-29a-5p MIMAT0004631 Mus musculus miR-29a-5p	ACUGAUUUCUUUUGGUGUUCAG	miR-29a-5p	>hsa-miR-656-5p MIMAT0026627 Homo sapiens miR-656-5p	AGGUUGCCUGUGAGGUGUUCA	miR-656-5p	-43.8708		FALSE	FALSE	FALSE	TRUE
>mmu-miR-29a-3p MIMAT0000535 Mus musculus miR-29a-3p	UAGCACCAUCUGAAAUCGGUUA	miR-29a-3p	>hsa-miR-29c-3p MIMAT0000681 Homo sapiens miR-29c-3p	UAGCACCAUUUGAAAUCGGUUA	miR-29c-3p	35.7176		TRUE	TRUE	TRUE	TRUE
>mmu-miR-29c-3p MIMAT0000536 Mus musculus miR-29c-3p	UAGCACCAUUUGAAAUCGGUUA	miR-29c-3p	>hsa-miR-29a-3p MIMAT0000086 Homo sapiens miR-29a-3p	UAGCACCAUCUGAAAUCGGUUA	miR-29a-3p	35.7176		TRUE	TRUE	TRUE	TRUE
>mmu-miR-27a-5p MIMAT0004633 Mus musculus miR-27a-5p	AGGGCUUAGCUGCUUGUGAGCA	miR-27a-5p	>hsa-miR-6516-5p MIMAT0030417 Homo sapiens miR-6516-5p	UUUGCAGUAACAGGUGUGAGCA	miR-6516-5p	-41.5504		FALSE	FALSE	FALSE	TRUE
>mmu-miR-93-5p MIMAT0000540 Mus musculus miR-93-5p	CAAAGUGCUGUUCGUGCAGGUAG	miR-93-5p	>hsa-miR-17-5p MIMAT0000070 Homo sapiens miR-17-5p	CAAAGUGCUUACAGUGCAGGUAG	miR-17-5p	14.0562		FALSE	TRUE	TRUE	TRUE
>mmu-miR-93-5p MIMAT0000540 Mus musculus miR-93-5p	CAAAGUGCUGUUCGUGCAGGUAG	miR-93-5p	>hsa-miR-20a-5p MIMAT0000075 Homo sapiens miR-20a-5p	UAAAGUGCUUAUAGUGCAGGUAG	miR-20a-5p	14.0562		FALSE	TRUE	TRUE	TRUE
>mmu-miR-93-5p MIMAT0000540 Mus musculus miR-93-5p	CAAAGUGCUGUUCGUGCAGGUAG	miR-93-5p	>hsa-miR-106a-5p MIMAT0000103 Homo sapiens miR-106a-5p	AAAAGUGCUUACAGUGCAGGUAG	miR-106a-5p	6.17518		FALSE	TRUE	TRUE	TRUE
>mmu-miR-93-5p MIMAT0000540 Mus musculus miR-93-5p	CAAAGUGCUGUUCGUGCAGGUAG	miR-93-5p	>hsa-miR-20b-5p MIMAT0001413 Homo sapiens miR-20b-5p	CAAAGUGCUCAUAGUGCAGGUAG	miR-20b-5p	21.9373		FALSE	TRUE	TRUE	TRUE
>mmu-miR-96-5p MIMAT0000541 Mus musculus miR-96-5p	UUUGGCACUAGCACAUUUUUGCU	miR-96-5p	>hsa-miR-4495 MIMAT0019030 Homo sapiens miR-4495	AAUGUAAACAGGCUUUUUGCU	miR-4495 MIMAT0019030 Homo sap	-39.4315		FALSE	FALSE	FALSE	TRUE
>mmu-miR-96-5p MIMAT0000541 Mus musculus miR-96-5p	UUUGGCACUAGCACAUUUUUGCU	miR-96-5p	>hsa-miR-548ba MIMAT0031175 Homo sapiens miR-548ba	AAAGGUAACUGUGAUUUUUGCU	miR-548ba MIMAT0031175 Homo sap	-41.3307		FALSE	FALSE	TRUE	TRUE
>mmu-miR-103-1-5p MIMAT0017024 Mus musculus miR-103-1-5p	GGCUUCUUUACAGUGCUGCCUUG	miR-103-1-5p	>hsa-miR-103a-2-5p MIMAT0009196 Homo sapiens miR-103a-2-5p	AGCUUCUUUACAGUGCUGCCUUG	miR-103a-2-5p	37.6993		TRUE	TRUE	TRUE	TRUE
>mmu-miR-103-1-5p MIMAT0017024 Mus musculus miR-103-1-5p	GGCUUCUUUACAGUGCUGCCUUG	miR-103-1-5p	>hsa-miR-103a-1-5p MIMAT0037306 Homo sapiens miR-103a-1-5p	GGCUUCUUUACAGUGCUGCCUUG	miR-103a-1-5p	45.5804		TRUE	TRUE	TRUE	TRUE
>mmu-miR-103-3p MIMAT0000546 Mus musculus miR-103-3p	AGCAGCAUUGUACAGGGCUAUGA	miR-103-3p	>hsa-miR-103a-3p MIMAT0000101 Homo sapiens miR-103a-3p	AGCAGCAUUGUACAGGGCUAUGA	miR-103a-3p	45.5804		TRUE	TRUE	TRUE	TRUE
>mmu-miR-103-2-5p MIMAT0017025 Mus musculus miR-103-2-5p	AGCUUCUUUACAGUGCUGCCUUG	miR-103-2-5p	>hsa-miR-103a-2-5p MIMAT0009196 Homo sapiens miR-103a-2-5p	AGCUUCUUUACAGUGCUGCCUUG	miR-103a-2-5p	45.5804		TRUE	TRUE	TRUE	TRUE
>mmu-miR-103-2-5p MIMAT0017025 Mus musculus miR-103-2-5p	AGCUUCUUUACAGUGCUGCCUUG	miR-103-2-5p	>hsa-miR-103a-1-5p MIMAT0037306 Homo sapiens miR-103a-1-5p	GGCUUCUUUACAGUGCUGCCUUG	miR-103a-1-5p	37.6993		TRUE	TRUE	TRUE	TRUE
>mmu-miR-323-5p MIMAT0004638 Mus musculus miR-323-5p	AGGUGGUCCGUGGCGCGUUCGC	miR-323-5p	>hsa-miR-323a-5p MIMAT0004696 Homo sapiens miR-323a-5p	AGGUGGUCCGUGGCGCGUUCGC	miR-323a-5p	43.5986		TRUE	TRUE	TRUE	TRUE
>mmu-miR-323-3p MIMAT0000551 Mus musculus miR-323-3p	CACAUUACACGGUCGACCUCU	miR-323-3p	>hsa-miR-323a-3p MIMAT0000755 Homo sapiens miR-323a-3p	CACAUUACACGGUCGACCUCU	miR-323a-3p	41.6169		TRUE	TRUE	TRUE	TRUE
>mmu-miR-323-3p MIMAT0000551 Mus musculus miR-323-3p	CACAUUACACGGUCGACCUCU	miR-323-3p	>hsa-miR-323b-3p MIMAT0015050 Homo sapiens miR-323b-3p	CCCAAUACACGGUCGACCUCUU	miR-323b-3p	11.8548		TRUE	TRUE	TRUE	TRUE
>mmu-miR-325-5p MIMAT0000558 Mus musculus miR-325-5p	CCUAGUAGGUGCUCAGUAAGUGU	miR-325-5p	>hsa-miR-325 MIMAT0000771 Homo sapiens miR-325	CCUAGUAGGUGUCCAGUAAGUGU	miR-325 MIMAT0000771 Homo sap	29.8183		FALSE	TRUE	TRUE	TRUE
>mmu-miR-325-5p MIMAT0000558 Mus musculus miR-325-5p	CCUAGUAGGUGCUCAGUAAGUGU	miR-325-5p	>hsa-miR-452-3p MIMAT0001636 Homo sapiens miR-452-3p	CUCAUCUGCAAAGAAGUAAGUG	miR-452-3p	-57.0928		FALSE	FALSE	FALSE	TRUE
>mmu-miR-326-3p MIMAT0000559 Mus musculus miR-326-3p	CCUCUGGGCCCUUCCUCCAGU	miR-326-3p	>hsa-miR-326 MIMAT0000756 Homo sapiens miR-326	CCUCUGGGCCCUUCCUCCAG	miR-326 MIMAT0000756 Homo sap	25.6351		TRUE	TRUE	TRUE	TRUE
>mmu-miR-148b-3p MIMAT0000580 Mus musculus miR-148b-3p	UCAGUGCAUCACAGAACUUUGU	miR-148b-3p	>hsa-miR-148a-3p MIMAT0000243 Homo sapiens miR-148a-3p	UCAGUGCACUACAGAACUUUGU	miR-148a-3p	27.8365		TRUE	TRUE	TRUE	TRUE
>mmu-miR-338-5p MIMAT0004647 Mus musculus miR-338-5p	AACAAUAUCCUGGUGCUGAGUG	miR-338-5p	>hsa-miR-2110 MIMAT0010133 Homo sapiens miR-2110	UUGGGGAAACGGCCGCUGAGUG	miR-2110 MIMAT0010133 Homo sap	-43.0928		FALSE	FALSE	FALSE	TRUE
>mmu-miR-345-3p MIMAT0004656 Mus musculus miR-345-3p	CCUGAACUAGGGGUCUGGAGAC	miR-345-3p	>hsa-miR-1288-3p MIMAT0005942 Homo sapiens miR-1288-3p	UGGACUGCCCUGAUCUGGAGA	miR-1288-3p	-51.7519		FALSE	FALSE	FALSE	TRUE
>mmu-miR-346-5p MIMAT0000597 Mus musculus miR-346-5p	UGUCUGCCCGAGUGCCUGCCUCU	miR-346-5p	>hsa-miR-346 MIMAT0000773 Homo sapiens miR-346	UGUCUGCCCGCAUGCCUGCCUCU	miR-346 MIMAT0000773 Homo sap	29.8183		TRUE	TRUE	TRUE	TRUE
>mmu-miR-346-5p MIMAT0000597 Mus musculus miR-346-5p	UGUCUGCCCGAGUGCCUGCCUCU	miR-346-5p	>hsa-miR-640 MIMAT0003310 Homo sapiens miR-640	AUGAUCCAGGAACCUGCCUCU	miR-640 MIMAT0003310 Homo sap	-39.4315		FALSE	FALSE	TRUE	TRUE
>mmu-miR-346-5p MIMAT0000597 Mus musculus miR-346-5p	UGUCUGCCCGAGUGCCUGCCUCU	miR-346-5p	>hsa-miR-885-5p MIMAT0004947 Homo sapiens miR-885-5p	UCCAUUACACUACCCUGCCUCU	miR-885-5p	-45.5504		FALSE	FALSE	TRUE	TRUE
>mmu-miR-135b-5p MIMAT0000612 Mus musculus miR-135b-5p	UAUGGCUUUUCAUUCCUAUGUGA	miR-135b-5p	>hsa-miR-135a-5p MIMAT0000428 Homo sapiens miR-135a-5p	UAUGGCUUUUUAUUCCUAUGUGA	miR-135a-5p	37.6993		TRUE	TRUE	TRUE	TRUE
>mmu-miR-101b-5p MIMAT0017046 Mus musculus miR-101b-5p	UCGGUUAUCAUGGUACCGAUGCU	miR-101b-5p	>hsa-miR-101-2-5p MIMAT0037312 Homo sapiens miR-101-2-5p	UCGGUUAUCAUGGUACCGAUGC	miR-101-2-5p	29.5986		TRUE	TRUE	TRUE	TRUE
>mmu-miR-107-3p MIMAT0000647 Mus musculus miR-107-3p	AGCAGCAUUGUACAGGGCUAUCA	miR-107-3p	>hsa-miR-107 MIMAT0000104 Homo sapiens miR-107	AGCAGCAUUGUACAGGGCUAUCA	miR-107 MIMAT0000104 Homo sap	45.5804		TRUE	TRUE	TRUE	TRUE
>mmu-miR-107-3p MIMAT0000647 Mus musculus miR-107-3p	AGCAGCAUUGUACAGGGCUAUCA	miR-107-3p	>hsa-miR-4289 MIMAT0016920 Homo sapiens miR-4289	GCAUUGUGCAGGGCUAUCA	miR-4289 MIMAT0016920 Homo sap	3.77232		TRUE	TRUE	TRUE	TRUE
>mmu-miR-10a-5p MIMAT0000648 Mus musculus miR-10a-5p	UACCCUGUAGAUCCGAAUUUGUG	miR-10a-5p	>hsa-miR-10b-5p MIMAT0000254 Homo sapiens miR-10b-5p	UACCCUGUAGAACCGAAUUUGUG	miR-10b-5p	37.6993		TRUE	TRUE	TRUE	TRUE
>mmu-miR-17-5p MIMAT0000649 Mus musculus miR-17-5p	CAAAGUGCUUACAGUGCAGGUAG	miR-17-5p	>hsa-miR-20a-5p MIMAT0000075 Homo sapiens miR-20a-5p	UAAAGUGCUUAUAGUGCAGGUAG	miR-20a-5p	29.8183		TRUE	TRUE	TRUE	TRUE
>mmu-miR-17-5p MIMAT0000649 Mus musculus miR-17-5p	CAAAGUGCUUACAGUGCAGGUAG	miR-17-5p	>hsa-miR-93-5p MIMAT0000093 Homo sapiens miR-93-5p	CAAAGUGCUGUUCGUGCAGGUAG	miR-93-5p	14.0562		FALSE	TRUE	TRUE	TRUE
>mmu-miR-17-5p MIMAT0000649 Mus musculus miR-17-5p	CAAAGUGCUUACAGUGCAGGUAG	miR-17-5p	>hsa-miR-106a-5p MIMAT0000103 Homo sapiens miR-106a-5p	AAAAGUGCUUACAGUGCAGGUAG	miR-106a-5p	37.6993		TRUE	TRUE	TRUE	TRUE
>mmu-miR-17-5p MIMAT0000649 Mus musculus miR-17-5p	CAAAGUGCUUACAGUGCAGGUAG	miR-17-5p	>hsa-miR-20b-5p MIMAT0001413 Homo sapiens miR-20b-5p	CAAAGUGCUCAUAGUGCAGGUAG	miR-20b-5p	29.8183		TRUE	TRUE	TRUE	TRUE
>mmu-miR-19a-5p MIMAT0004660 Mus musculus miR-19a-5p	UAGUUUUGCAUAGUUGCACUAC	miR-19a-5p	>hsa-miR-130b-5p MIMAT0004680 Homo sapiens miR-130b-5p	ACUCUUUCCCUGUUGCACUAC	miR-130b-5p	-19.6694		FALSE	TRUE	TRUE	TRUE
>mmu-miR-19a-3p MIMAT0000651 Mus musculus miR-19a-3p	UGUGCAAAUCUAUGCAAAACUGA	miR-19a-3p	>hsa-miR-19b-3p MIMAT0000074 Homo sapiens miR-19b-3p	UGUGCAAAUCCAUGCAAAACUGA	miR-19b-3p	37.6993		TRUE	TRUE	TRUE	TRUE
>mmu-miR-28a-5p MIMAT0000653 Mus musculus miR-28a-5p	AAGGAGCUCACAGUCUAUUGAG	miR-28a-5p	>hsa-miR-28-5p MIMAT0000085 Homo sapiens miR-28-5p	AAGGAGCUCACAGUCUAUUGAG	miR-28-5p	43.5986		TRUE	TRUE	TRUE	TRUE
>mmu-miR-139-5p MIMAT0000656 Mus musculus miR-139-5p	UCUACAGUGCACGUGUCUCCAG	miR-139-5p	>hsa-miR-6762-3p MIMAT0027425 Homo sapiens miR-6762-3p	UGGCUGCUUCCCUUGGUCUCCAG	miR-6762-3p	-41.3307		FALSE	FALSE	FALSE	TRUE
>mmu-miR-139-3p MIMAT0004662 Mus musculus miR-139-3p	UGGAGACGCGGCCCUGUUGGAG	miR-139-3p	>hsa-miR-3065-3p MIMAT0015378 Homo sapiens miR-3065-3p	UCAGCACCAGGAUAUUGUUGGAG	miR-3065-3p	-41.3307		FALSE	FALSE	FALSE	TRUE
>mmu-miR-200c-3p MIMAT0000657 Mus musculus miR-200c-3p	UAAUACUGCCGGGUAAUGAUGGA	miR-200c-3p	>hsa-miR-136-5p MIMAT0000448 Homo sapiens miR-136-5p	ACUCCAUUUGUUUUGAUGAUGGA	miR-136-5p	-55.3307		FALSE	FALSE	FALSE	TRUE
>mmu-miR-181a-1-3p MIMAT0000660 Mus musculus miR-181a-1-3p	ACCAUCGACCGUUGAUUGUACC	miR-181a-1-3p	>hsa-miR-181a-3p MIMAT0000270 Homo sapiens miR-181a-3p	ACCAUCGACCGUUGAUUGUACC	miR-181a-3p	43.5986		TRUE	TRUE	TRUE	TRUE
>mmu-miR-320-5p MIMAT0017057 Mus musculus miR-320-5p	GCCUUCUCUUCCCGGUUCUUCC	miR-320-5p	>hsa-miR-320a-5p MIMAT0037311 Homo sapiens miR-320a-5p	GCCUUCUCUUCCCGGUUCUUCC	miR-320a-5p	34.468		TRUE	TRUE	TRUE	TRUE
>mmu-miR-320-3p MIMAT0000666 Mus musculus miR-320-3p	AAAAGCUGGGUUGAGAGGGCGA	miR-320-3p	>hsa-miR-320a-3p MIMAT0000510 Homo sapiens miR-320a-3p	AAAAGCUGGGUUGAGAGGGCGA	miR-320a-3p	43.5986		TRUE	TRUE	TRUE	TRUE
>mmu-miR-33-5p MIMAT0000667 Mus musculus miR-33-5p	GUGCAUUGUAGUUGCAUUGCA	miR-33-5p	>hsa-miR-33a-5p MIMAT0000091 Homo sapiens miR-33a-5p	GUGCAUUGUAGUUGCAUUGCA	miR-33a-5p	41.6169		TRUE	TRUE	TRUE	TRUE
>mmu-miR-33-5p MIMAT0000667 Mus musculus miR-33-5p	GUGCAUUGUAGUUGCAUUGCA	miR-33-5p	>hsa-miR-33b-5p MIMAT0003301 Homo sapiens miR-33b-5p	GUGCAUUGCUGUUGCAUUGC	miR-33b-5p	9.87304		FALSE	TRUE	TRUE	TRUE
>mmu-miR-33-3p MIMAT0004666 Mus musculus miR-33-3p	CAAUGUUUCCACAGUGCAUCAC	miR-33-3p	>hsa-miR-33a-3p MIMAT0004506 Homo sapiens miR-33a-3p	CAAUGUUUCCACAGUGCAUCAC	miR-33a-3p	43.5986		TRUE	TRUE	TRUE	TRUE
>mmu-miR-199b-5p MIMAT0000672 Mus musculus miR-199b-5p	CCCAGUGUUUAGACUACCUGUUC	miR-199b-5p	>hsa-miR-199a-5p MIMAT0000231 Homo sapiens miR-199a-5p	CCCAGUGUUCAGACUACCUGUUC	miR-199a-5p	37.6993		TRUE	TRUE	TRUE	TRUE
>mmu-miR-199b-3p MIMAT0004667 Mus musculus miR-199b-3p	ACAGUAGUCUGCACAUUGGUUA	miR-199b-3p	>hsa-miR-199a-3p MIMAT0000232 Homo sapiens miR-199a-3p	ACAGUAGUCUGCACAUUGGUUA	miR-199a-3p	43.5986		TRUE	TRUE	TRUE	TRUE
>mmu-miR-181b-5p MIMAT0000673 Mus musculus miR-181b-5p	AACAUUCAUUGCUGUCGGUGGGUU	miR-181b-5p	>hsa-miR-181d-5p MIMAT0002821 Homo sapiens miR-181d-5p	AACAUUCAUUGUUGUCGGUGGGU	miR-181d-5p	23.6994		TRUE	TRUE	TRUE	TRUE
>mmu-miR-181b-1-3p MIMAT0017067 Mus musculus miR-181b-1-3p	CUCACUGAACAAUGAAUGCAA	miR-181b-1-3p	>hsa-miR-181b-3p MIMAT0022692 Homo sapiens miR-181b-3p	CUCACUGAACAAUGAAUGCAA	miR-181b-3p	41.6169		TRUE	TRUE	TRUE	TRUE
>mmu-miR-181b-1-3p MIMAT0017067 Mus musculus miR-181b-1-3p	CUCACUGAACAAUGAAUGCAA	miR-181b-1-3p	>hsa-miR-181b-2-3p MIMAT0031893 Homo sapiens miR-181b-2-3p	CUCACUGAUCAAUGAAUGCA	miR-181b-2-3p	17.7541		TRUE	TRUE	TRUE	TRUE
>mmu-miR-181c-5p MIMAT0000674 Mus musculus miR-181c-5p	AACAUUCAACCUGUCGGUGAGU	miR-181c-5p	>hsa-miR-181a-5p MIMAT0000256 Homo sapiens miR-181a-5p	AACAUUCAACGCUGUCGGUGAGU	miR-181a-5p	29.5986		TRUE	TRUE	TRUE	TRUE
>mmu-miR-7a-5p MIMAT0000677 Mus musculus miR-7a-5p	UGGAAGACUAGUGAUUUUGUUGU	miR-7a-5p	>hsa-miR-7-5p MIMAT0000252 Homo sapiens miR-7-5p	UGGAAGACUAGUGAUUUUGUUGUU	miR-7-5p	31.5804		TRUE	TRUE	TRUE	TRUE
>mmu-miR-7a-5p MIMAT0000677 Mus musculus miR-7a-5p	UGGAAGACUAGUGAUUUUGUUGU	miR-7a-5p	>hsa-miR-338-3p MIMAT0000763 Homo sapiens miR-338-3p	UCCAGCAUCAGUGAUUUUGUUG	miR-338-3p	-17.6876		TRUE	TRUE	TRUE	TRUE
>mmu-miR-7a-1-3p MIMAT0004670 Mus musculus miR-7a-1-3p	CAACAAAUCACAGUCUGCCAUA	miR-7a-1-3p	>hsa-miR-7-1-3p MIMAT0004553 Homo sapiens miR-7-1-3p	CAACAAAUCACAGUCUGCCAUA	miR-7-1-3p	43.5986		TRUE	TRUE	TRUE	TRUE
>mmu-miR-7b-5p MIMAT0000678 Mus musculus miR-7b-5p	UGGAAGACUUGUGAUUUUGUUGUU	miR-7b-5p	>hsa-miR-7-5p MIMAT0000252 Homo sapiens miR-7-5p	UGGAAGACUAGUGAUUUUGUUGUU	miR-7-5p	39.6811		TRUE	TRUE	TRUE	TRUE
>mmu-miR-7b-5p MIMAT0000678 Mus musculus miR-7b-5p	UGGAAGACUUGUGAUUUUGUUGUU	miR-7b-5p	>hsa-miR-3529-5p MIMAT0019828 Homo sapiens miR-3529-5p	AGGUAGACUGGGAUUUGUUGUU	miR-3529-5p	-8.04449		FALSE	FALSE	TRUE	TRUE
>mmu-miR-194-2-3p MIMAT0017073 Mus musculus miR-194-2-3p	CCAGUGGGGCUGCUGUUAUCUG	miR-194-2-3p	>hsa-miR-194-3p MIMAT0004671 Homo sapiens miR-194-3p	CCAGUGGGGCUGCUGUUAUCUG	miR-194-3p	43.5986		TRUE	TRUE	TRUE	TRUE
>mmu-miR-362-3p MIMAT0004684 Mus musculus miR-362-3p	AACACACCUGUUCAAGGAUUCA	miR-362-3p	>hsa-miR-502-3p MIMAT0004775 Homo sapiens miR-502-3p	AAUGCACCUGGGCAAGGAUUCA	miR-502-3p	12.0745		FALSE	TRUE	TRUE	TRUE
>mmu-miR-365-1-5p MIMAT0017077 Mus musculus miR-365-1-5p	AGGGACUUUUGGGGGCAGAUGUG	miR-365-1-5p	>hsa-miR-365a-5p MIMAT0009199 Homo sapiens miR-365a-5p	AGGGACUUUUGGGGGCAGAUGUG	miR-365a-5p	45.5804		TRUE	TRUE	TRUE	TRUE
>mmu-miR-365-3p MIMAT0000711 Mus musculus miR-365-3p	UAAUGCCCCUAAAAAUCCUUAU	miR-365-3p	>hsa-miR-365a-3p MIMAT0000710 Homo sapiens miR-365a-3p	UAAUGCCCCUAAAAAUCCUUAU	miR-365a-3p	43.5986		TRUE	TRUE	TRUE	TRUE
>mmu-miR-365-3p MIMAT0000711 Mus musculus miR-365-3p	UAAUGCCCCUAAAAAUCCUUAU	miR-365-3p	>hsa-miR-365b-3p MIMAT0022834 Homo sapiens miR-365b-3p	UAAUGCCCCUAAAAAUCCUUAU	miR-365b-3p	43.5986		TRUE	TRUE	TRUE	TRUE
>mmu-miR-377-3p MIMAT0000741 Mus musculus miR-377-3p	AUCACACAAAGGCAACUUUUGU	miR-377-3p	>hsa-miR-548am-3p MIMAT0019076 Homo sapiens miR-548am-3p	CAAAAACUGCAGUUACUUUUGU	miR-548am-3p	-35.2118		FALSE	FALSE	FALSE	TRUE
>mmu-miR-377-3p MIMAT0000741 Mus musculus miR-377-3p	AUCACACAAAGGCAACUUUUGU	miR-377-3p	>hsa-miR-548at-3p MIMAT0022278 Homo sapiens miR-548at-3p	CAAAACCGCAGUAACUUUUGU	miR-548at-3p	-35.4315		FALSE	FALSE	TRUE	TRUE
>mmu-miR-378a-3p MIMAT0003151 Mus musculus miR-378a-3p	ACUGGACUUGGAGUCAGAAGG	miR-378a-3p	>hsa-miR-422a MIMAT0001339 Homo sapiens miR-422a	ACUGGACUUAGGGUCAGAAGGC	miR-422a MIMAT0001339 Homo sap	11.8548		FALSE	FALSE	TRUE	TRUE
>mmu-miR-378a-3p MIMAT0003151 Mus musculus miR-378a-3p	ACUGGACUUGGAGUCAGAAGG	miR-378a-3p	>hsa-miR-378g MIMAT0018937 Homo sapiens miR-378g	ACUGGGCUUGGAGUCAGAAG	miR-378g MIMAT0018937 Homo sap	17.7541		TRUE	TRUE	TRUE	TRUE
>mmu-miR-378a-3p MIMAT0003151 Mus musculus miR-378a-3p	ACUGGACUUGGAGUCAGAAGG	miR-378a-3p	>hsa-miR-378i MIMAT0019074 Homo sapiens miR-378i	ACUGGACUAGGAGUCAGAAGG	miR-378i MIMAT0019074 Homo sap	33.7358		TRUE	TRUE	TRUE	TRUE
>mmu-miR-381-3p MIMAT0000746 Mus musculus miR-381-3p	UAUACAAGGGCAAGCUCUCUGU	miR-381-3p	>hsa-miR-449c-3p MIMAT0013771 Homo sapiens miR-449c-3p	UUGCUAGUUGCACUCCUCUCUGU	miR-449c-3p	-39.7883		FALSE	FALSE	FALSE	TRUE
>mmu-miR-133b-3p MIMAT0000769 Mus musculus miR-133b-3p	UUUGGUCCCCUUCAACCAGCUA	miR-133b-3p	>hsa-miR-133b MIMAT0000770 Homo sapiens miR-133b	UUUGGUCCCCUUCAACCAGCUA	miR-133b MIMAT0000770 Homo sap	43.5986		TRUE	TRUE	TRUE	TRUE
>mmu-miR-181b-2-3p MIMAT0017084 Mus musculus miR-181b-2-3p	CUCACUGAUCAAUGAAUGCAAA	miR-181b-2-3p	>hsa-miR-181b-3p MIMAT0022692 Homo sapiens miR-181b-3p	CUCACUGAACAAUGAAUGCAA	miR-181b-3p	19.7358		TRUE	TRUE	TRUE	TRUE
>mmu-miR-196b-5p MIMAT0001081 Mus musculus miR-196b-5p	UAGGUAGUUUCCUGUUGUUGGG	miR-196b-5p	>hsa-miR-196a-5p MIMAT0000226 Homo sapiens miR-196a-5p	UAGGUAGUUUCAUGUUGUUGGG	miR-196a-5p	35.7176		FALSE	TRUE	TRUE	TRUE
>mmu-miR-376b-3p MIMAT0001092 Mus musculus miR-376b-3p	AUCAUAGAGGAACAUCCACUU	miR-376b-3p	>hsa-miR-487b-3p MIMAT0003180 Homo sapiens miR-487b-3p	AAUCGUACAGGGUCAUCCACUU	miR-487b-3p	-3.90729		FALSE	FALSE	TRUE	TRUE
>mmu-miR-411-3p MIMAT0001093 Mus musculus miR-411-3p	UAUGUAACACGGUCCACUAACC	miR-411-3p	>hsa-miR-758-3p MIMAT0003879 Homo sapiens miR-758-3p	UUUGUGACCUGGUCCACUAACC	miR-758-3p	12.0745		TRUE	TRUE	TRUE	TRUE
>mmu-miR-448-3p MIMAT0001533 Mus musculus miR-448-3p	UUGCAUAUGUAGGAUGUCCCAU	miR-448-3p	>hsa-miR-448 MIMAT0001532 Homo sapiens miR-448	UUGCAUAUGUAGGAUGUCCCAU	miR-448 MIMAT0001532 Homo sap	43.5986		TRUE	TRUE	TRUE	TRUE
>mmu-miR-365-2-5p MIMAT0017179 Mus musculus miR-365-2-5p	AGGGACUUUCAGGGGCAGCUGUG	miR-365-2-5p	>hsa-miR-365b-5p MIMAT0022833 Homo sapiens miR-365b-5p	AGGGACUUUCAGGGGCAGCUGU	miR-365b-5p	29.5986		TRUE	TRUE	TRUE	TRUE
>mmu-miR-449a-5p MIMAT0001542 Mus musculus miR-449a-5p	UGGCAGUGUAUUGUUAGCUGGU	miR-449a-5p	>hsa-miR-449a MIMAT0001541 Homo sapiens miR-449a	UGGCAGUGUAUUGUUAGCUGGU	miR-449a MIMAT0001541 Homo sap	43.5986		TRUE	TRUE	TRUE	TRUE
>mmu-miR-451a MIMAT0001632 Mus musculus miR-451a	AAACCGUUACCAUUACUGAGUU		>hsa-miR-451a MIMAT0001631 Homo sapiens miR-451a	AAACCGUUACCAUUACUGAGUU	miR-451a MIMAT0001631 Homo sap	43.5986		TRUE	TRUE	TRUE	TRUE
>mmu-miR-470-5p MIMAT0002111 Mus musculus miR-470-5p	UUCUUGGACUGGCACUGGUGAGU	miR-470-5p	>hsa-miR-6860 MIMAT0027622 Homo sapiens miR-6860	ACUGGGCAGGGCUGUGGUGAGU	miR-6860 MIMAT0027622 Homo sap	-25.5687		FALSE	FALSE	FALSE	TRUE
>mmu-miR-470-3p MIMAT0004760 Mus musculus miR-470-3p	AACCAGUACCUUUCUGAGAAGA	miR-470-3p	>hsa-miR-513c-3p MIMAT0022728 Homo sapiens miR-513c-3p	UAAAUUUCACCUUUCUGAGAAGA	miR-513c-3p	-9.80658		TRUE	TRUE	TRUE	TRUE
>mmu-miR-489-5p MIMAT0022704 Mus musculus miR-489-5p	UGUCAUAUGUGUGAUGACACUUUCU	miR-489-5p	>hsa-miR-525-5p MIMAT0002838 Homo sapiens miR-525-5p	CUCCAGAGGGAUGCACUUUCU	miR-525-5p	-33.7883		FALSE	FALSE	FALSE	TRUE
>mmu-miR-484 MIMAT0003127 Mus musculus miR-484	UCAGGCUCAGUCCCCUCCCGAU		>hsa-miR-484 MIMAT0002174 Homo sapiens miR-484	UCAGGCUCAGUCCCCUCCCGAU	miR-484 MIMAT0002174 Homo sap	43.5986		TRUE	TRUE	TRUE	TRUE
>mmu-miR-486a-5p MIMAT0003130 Mus musculus miR-486a-5p	UCCUGUACUGAGCUGCCCCGAG	miR-486a-5p	>hsa-miR-486-5p MIMAT0002177 Homo sapiens miR-486-5p	UCCUGUACUGAGCUGCCCCGAG	miR-486-5p	43.5986		TRUE	TRUE	TRUE	TRUE
>mmu-miR-486a-3p MIMAT0017206 Mus musculus miR-486a-3p	CGGGGCAGCUCAGUACAGGAU	miR-486a-3p	>hsa-miR-486-3p MIMAT0004762 Homo sapiens miR-486-3p	CGGGGCAGCUCAGUACAGGAU	miR-486-3p	41.6169		TRUE	TRUE	TRUE	TRUE
>mmu-miR-543-3p MIMAT0003168 Mus musculus miR-543-3p	AAACAUUCGCGGUGCACUUCUU	miR-543-3p	>hsa-miR-495-3p MIMAT0002817 Homo sapiens miR-495-3p	AAACAAACAUGGUGCACUUCUU	miR-495-3p	12.0745		TRUE	TRUE	TRUE	TRUE
>mmu-miR-543-3p MIMAT0003168 Mus musculus miR-543-3p	AAACAUUCGCGGUGCACUUCUU	miR-543-3p	>hsa-miR-543 MIMAT0004954 Homo sapiens miR-543	AAACAUUCGCGGUGCACUUCUU	miR-543 MIMAT0004954 Homo sap	43.5986		TRUE	TRUE	TRUE	TRUE
>mmu-miR-542-3p MIMAT0003172 Mus musculus miR-542-3p	UGUGACAGAUUGAUAACUGAAA	miR-542-3p	>hsa-miR-101-3p MIMAT0000099 Homo sapiens miR-101-3p	UACAGUACUGUGAUAACUGAA	miR-101-3p	-35.4315		TRUE	TRUE	TRUE	TRUE
>mmu-miR-547-3p MIMAT0003173 Mus musculus miR-547-3p	CUUGGUACAUCUUUGAGUGAG	miR-547-3p	>hsa-miR-571 MIMAT0003236 Homo sapiens miR-571	UGAGUUGGCCAUCUGAGUGAG	miR-571 MIMAT0003236 Homo sap	-34.0905		FALSE	FALSE	FALSE	TRUE
>mmu-miR-20b-5p MIMAT0003187 Mus musculus miR-20b-5p	CAAAGUGCUCAUAGUGCAGGUAG	miR-20b-5p	>hsa-miR-17-5p MIMAT0000070 Homo sapiens miR-17-5p	CAAAGUGCUUACAGUGCAGGUAG	miR-17-5p	29.8183		TRUE	TRUE	TRUE	TRUE
>mmu-miR-20b-5p MIMAT0003187 Mus musculus miR-20b-5p	CAAAGUGCUCAUAGUGCAGGUAG	miR-20b-5p	>hsa-miR-20a-5p MIMAT0000075 Homo sapiens miR-20a-5p	UAAAGUGCUUAUAGUGCAGGUAG	miR-20a-5p	29.8183		TRUE	TRUE	TRUE	TRUE
>mmu-miR-20b-5p MIMAT0003187 Mus musculus miR-20b-5p	CAAAGUGCUCAUAGUGCAGGUAG	miR-20b-5p	>hsa-miR-93-5p MIMAT0000093 Homo sapiens miR-93-5p	CAAAGUGCUGUUCGUGCAGGUAG	miR-93-5p	21.9373		FALSE	TRUE	TRUE	TRUE
>mmu-miR-20b-5p MIMAT0003187 Mus musculus miR-20b-5p	CAAAGUGCUCAUAGUGCAGGUAG	miR-20b-5p	>hsa-miR-106a-5p MIMAT0000103 Homo sapiens miR-106a-5p	AAAAGUGCUUACAGUGCAGGUAG	miR-106a-5p	21.9373		TRUE	TRUE	TRUE	TRUE
>mmu-miR-302d-3p MIMAT0003377 Mus musculus miR-302d-3p	UAAGUGCUUCCAUGUUUGAGUGU	miR-302d-3p	>hsa-miR-371a-3p MIMAT0000723 Homo sapiens miR-371a-3p	AAGUGCCGCCAUCUUUUGAGUGU	miR-371a-3p	-8.04449		FALSE	FALSE	TRUE	TRUE
>mmu-miR-1224-5p MIMAT0005460 Mus musculus miR-1224-5p	GUGAGGACUGGGGAGGUGGAG	miR-1224-5p	>hsa-miR-10526-3p MIMAT0041996 Homo sapiens miR-10526-3p	AAAAGGGGGCUGAGGUGGAG	miR-10526-3p	-27.9715		FALSE	FALSE	TRUE	TRUE
>mmu-miR-1224-3p MIMAT0017231 Mus musculus miR-1224-3p	CCCCACCUCUUCUCUCCUCAG	miR-1224-3p	>hsa-miR-3150a-5p MIMAT0019206 Homo sapiens miR-3150a-5p	CAACCUCGACGAUCUCCUCAGC	miR-3150a-5p	-35.9898		FALSE	FALSE	TRUE	TRUE
>mmu-miR-1224-3p MIMAT0017231 Mus musculus miR-1224-3p	CCCCACCUCUUCUCUCCUCAG	miR-1224-3p	>hsa-miR-6883-3p MIMAT0027667 Homo sapiens miR-6883-3p	UUCCCUAUCUCACUCUCCUCAG	miR-6883-3p	-16.008		FALSE	TRUE	TRUE	TRUE
>mmu-miR-301b-5p MIMAT0017232 Mus musculus miR-301b-5p	GCUCUGACUAGGUUGCACUACU	miR-301b-5p	>hsa-miR-142-5p MIMAT0000433 Homo sapiens miR-142-5p	CAUAAAGUAGAAAGCACUACU	miR-142-5p	-35.4315		FALSE	FALSE	FALSE	TRUE
>mmu-miR-301b-5p MIMAT0017232 Mus musculus miR-301b-5p	GCUCUGACUAGGUUGCACUACU	miR-301b-5p	>hsa-miR-301a-5p MIMAT0022696 Homo sapiens miR-301a-5p	GCUCUGACUUUAUUGCACUACU	miR-301a-5p	19.9555		FALSE	TRUE	TRUE	TRUE
>mmu-miR-301b-5p MIMAT0017232 Mus musculus miR-301b-5p	GCUCUGACUAGGUUGCACUACU	miR-301b-5p	>hsa-miR-130b-5p MIMAT0004680 Homo sapiens miR-130b-5p	ACUCUUUCCCUGUUGCACUAC	miR-130b-5p	-19.6694		FALSE	TRUE	TRUE	TRUE
>mmu-miR-301b-3p MIMAT0004186 Mus musculus miR-301b-3p	CAGUGCAAUGGUAUUGUCAAAGC	miR-301b-3p	>hsa-miR-301a-3p MIMAT0000688 Homo sapiens miR-301a-3p	CAGUGCAAUAGUAUUGUCAAAGC	miR-301a-3p	37.6993		TRUE	TRUE	TRUE	TRUE
>mmu-miR-216b-3p MIMAT0017233 Mus musculus miR-216b-3p	ACACUUACCUGUAGAGAUUCUU	miR-216b-3p	>hsa-miR-492 MIMAT0002812 Homo sapiens miR-492	AGGACCUGCGGGACAAGAUUCUU	miR-492 MIMAT0002812 Homo sap	-33.4497		FALSE	FALSE	FALSE	TRUE
>mmu-miR-592-5p MIMAT0003730 Mus musculus miR-592-5p	AUUGUGUCAAUAUGCGAUGAUGU	miR-592-5p	>hsa-miR-592 MIMAT0003260 Homo sapiens miR-592	UUGUGUCAAUAUGCGAUGAUGU	miR-592 MIMAT0003260 Homo sap	29.5986		TRUE	TRUE	TRUE	TRUE
>mmu-miR-1264-3p MIMAT0014803 Mus musculus miR-1264-3p	CAAAUCUUAUUUGAGCACCUGU	miR-1264-3p	>hsa-miR-1264 MIMAT0005791 Homo sapiens miR-1264	CAAGUCUUAUUUGAGCACCUGUU	miR-1264 MIMAT0005791 Homo sap	21.7176		TRUE	TRUE	TRUE	TRUE
>mmu-miR-551b-5p MIMAT0017236 Mus musculus miR-551b-5p	GAAAUCAAGCUUGGGUGAGACCU	miR-551b-5p	>hsa-miR-1285-3p MIMAT0005876 Homo sapiens miR-1285-3p	UCUGGGCAACAAAGUGAGACCU	miR-1285-3p	-51.8526		FALSE	FALSE	TRUE	TRUE
>mmu-miR-668-5p MIMAT0017237 Mus musculus miR-668-5p	GUAAGUGUGCCUCGGGUGAGCAUG	miR-668-5p	>hsa-miR-767-5p MIMAT0003882 Homo sapiens miR-767-5p	UGCACCAUGGUUGUCUGAGCAUG	miR-767-5p	-47.23		FALSE	FALSE	FALSE	TRUE
>mmu-miR-668-5p MIMAT0017237 Mus musculus miR-668-5p	GUAAGUGUGCCUCGGGUGAGCAUG	miR-668-5p	>hsa-miR-1178-5p MIMAT0022940 Homo sapiens miR-1178-5p	CAGGGUCAGCUGAGCAUG	miR-1178-5p	-39.8526		FALSE	FALSE	FALSE	TRUE
>mmu-miR-665-5p MIMAT0017238 Mus musculus miR-665-5p	AGGGGCCUCUGCCUCUAUCCAGGAUU	miR-665-5p	>hsa-miR-4328 MIMAT0016926 Homo sapiens miR-4328	CCAGUUUUCCCAGGAUU	miR-4328 MIMAT0016926 Homo sap	-59.5964		FALSE	FALSE	FALSE	TRUE
>mmu-miR-3475-5p MIMAT0026642 Mus musculus miR-3475-5p	AAAUCAUGUACCCCCACAGAGG	miR-3475-5p	>hsa-miR-4435 MIMAT0018951 Homo sapiens miR-4435	AUGGCCAGAGCUCACACAGAGG	miR-4435 MIMAT0018951 Homo sap	-27.3307		FALSE	FALSE	FALSE	TRUE
>mmu-miR-761 MIMAT0003893 Mus musculus miR-761	GCAGCAGGGUGAAACUGACACA		>hsa-miR-761 MIMAT0010364 Homo sapiens miR-761	GCAGCAGGGUGAAACUGACACA	miR-761 MIMAT0010364 Homo sap	43.5986		TRUE	TRUE	TRUE	TRUE
>mmu-miR-764-5p MIMAT0003894 Mus musculus miR-764-5p	GGUGCUCACAUGUCCUCCU	miR-764-5p	>hsa-miR-764 MIMAT0010367 Homo sapiens miR-764	GCAGGUGCUCACUUGUCCUCCU	miR-764 MIMAT0010367 Homo sap	7.77232		FALSE	FALSE	TRUE	TRUE
>mmu-miR-3058-5p MIMAT0014813 Mus musculus miR-3058-5p	UCAGCCACGGCUUACCUGGAAGA	miR-3058-5p	>hsa-miR-6512-5p MIMAT0025480 Homo sapiens miR-6512-5p	UACCAUUAGAAGAGCUGGAAGA	miR-6512-5p	-41.3307		FALSE	FALSE	FALSE	TRUE
>mmu-miR-669a-3p MIMAT0017243 Mus musculus miR-669a-3p	ACAUAACAUACACACACACGUAU	miR-669a-3p	>hsa-miR-8485 MIMAT0033692 Homo sapiens miR-8485	CACACACACACACACACGUAU	miR-8485 MIMAT0033692 Homo sap	-2.14521		TRUE	TRUE	TRUE	TRUE
>mmu-miR-759 MIMAT0003897 Mus musculus miR-759	GCAGAGUGCAAACAAUUUUGAC		>hsa-miR-759 MIMAT0010497 Homo sapiens miR-759	GCAGAGUGCAAACAAUUUUGAC	miR-759 MIMAT0010497 Homo sap	43.5986		TRUE	TRUE	TRUE	TRUE
>mmu-miR-496a-5p MIMAT0017244 Mus musculus miR-496a-5p	AGGUUGCCCAUGGUGUGUUCA	miR-496a-5p	>hsa-miR-624-5p MIMAT0003293 Homo sapiens miR-624-5p	UAGUACCAGUACCUUGUGUUCA	miR-624-5p	-43.3125		FALSE	FALSE	FALSE	TRUE
>mmu-miR-496a-3p MIMAT0003738 Mus musculus miR-496a-3p	UGAGUAUUACAUGGCCAAUCUC	miR-496a-3p	>hsa-miR-496 MIMAT0002818 Homo sapiens miR-496	UGAGUAUUACAUGGCCAAUCUC	miR-496 MIMAT0002818 Homo sap	43.5986		TRUE	TRUE	TRUE	TRUE
>mmu-miR-760-3p MIMAT0003898 Mus musculus miR-760-3p	CGGCUCUGGGUCUGUGGGGA	miR-760-3p	>hsa-miR-760 MIMAT0004957 Homo sapiens miR-760	CGGCUCUGGGUCUGUGGGGA	miR-760 MIMAT0004957 Homo sap	39.6351		TRUE	TRUE	TRUE	TRUE
>mmu-miR-674-5p MIMAT0003740 Mus musculus miR-674-5p	GCACUGAGAUGGGAGUGGUGUA	miR-674-5p	>hsa-miR-7844-5p MIMAT0030419 Homo sapiens miR-7844-5p	AAAACUAGGACUGUGUGGUGUA	miR-7844-5p	-35.2118		FALSE	FALSE	FALSE	TRUE
>mmu-miR-677-5p MIMAT0003451 Mus musculus miR-677-5p	UUCAGUGAUGAUUAGCUUCUGA	miR-677-5p	>hsa-miR-4531 MIMAT0019070 Homo sapiens miR-4531	AUGGAGAAGGCUUCUGA	miR-4531 MIMAT0019070 Homo sap	-37.8343		FALSE	FALSE	FALSE	TRUE
>mmu-miR-677-3p MIMAT0017246 Mus musculus miR-677-3p	GAAGCCAGAUGCCGUUCCUGAGAAGG	miR-677-3p	>hsa-miR-513a-3p MIMAT0004777 Homo sapiens miR-513a-3p	UAAAUUUCACCUUUCUGAGAAGG	miR-513a-3p	-31.5869		FALSE	FALSE	TRUE	TRUE
>mmu-miR-677-3p MIMAT0017246 Mus musculus miR-677-3p	GAAGCCAGAUGCCGUUCCUGAGAAGG	miR-677-3p	>hsa-miR-320e MIMAT0015072 Homo sapiens miR-320e	AAAGCUGGGUUGAGAAGG	miR-320e MIMAT0015072 Homo sap	-37.8526		FALSE	FALSE	FALSE	TRUE
>mmu-miR-497a-5p MIMAT0003453 Mus musculus miR-497a-5p	CAGCAGCACACUGUGGUUUGUA	miR-497a-5p	>hsa-miR-497-5p MIMAT0002820 Homo sapiens miR-497-5p	CAGCAGCACACUGUGGUUUGU	miR-497-5p	27.6169		TRUE	TRUE	TRUE	TRUE
>mmu-miR-497a-3p MIMAT0017247 Mus musculus miR-497a-3p	CAAACCACACUGUGGUGUUAG	miR-497a-3p	>hsa-miR-497-3p MIMAT0004768 Homo sapiens miR-497-3p	CAAACCACACUGUGGUGUUAGA	miR-497-3p	27.6169		TRUE	TRUE	TRUE	TRUE
>mmu-miR-423-5p MIMAT0004825 Mus musculus miR-423-5p	UGAGGGGCAGAGAGCGAGACUUU	miR-423-5p	>hsa-miR-6862-5p MIMAT0027625 Homo sapiens miR-6862-5p	CGGGCAUGCUGGGAGAGACUUU	miR-6862-5p	-37.6694		FALSE	FALSE	FALSE	TRUE
>mmu-miR-423-3p MIMAT0003454 Mus musculus miR-423-3p	AGCUCGGUCUGAGGCCCCUCAGU	miR-423-3p	>hsa-miR-6759-3p MIMAT0027419 Homo sapiens miR-6759-3p	UGACCUUUGCCUCUCCCCUCAG	miR-6759-3p	-57.0928		FALSE	FALSE	FALSE	TRUE
>mmu-miR-495-3p MIMAT0003456 Mus musculus miR-495-3p	AAACAAACAUGGUGCACUUCUU	miR-495-3p	>hsa-miR-543 MIMAT0004954 Homo sapiens miR-543	AAACAUUCGCGGUGCACUUCUU	miR-543 MIMAT0004954 Homo sap	12.0745		TRUE	TRUE	TRUE	TRUE
>mmu-miR-682 MIMAT0003459 Mus musculus miR-682	CUGCAGUCACAGUGAAGUCUG		>hsa-miR-6759-5p MIMAT0027418 Homo sapiens miR-6759-5p	UUGUGGGUGGGCAGAAGUCUGU	miR-6759-5p	-51.1935		FALSE	FALSE	FALSE	TRUE
>mmu-miR-686 MIMAT0003464 Mus musculus miR-686	AUUGCUUCCCAGACGGUGAAGA		>hsa-miR-6788-5p MIMAT0027476 Homo sapiens miR-6788-5p	CUGGGAGAAGAGUGGUGAAGA	miR-6788-5p	-43.3125		FALSE	FALSE	FALSE	TRUE
>mmu-miR-669b-5p MIMAT0003476 Mus musculus miR-669b-5p	AGUUUUGUGUGCAUGUGCAUGU	miR-669b-5p	>hsa-miR-297 MIMAT0004450 Homo sapiens miR-297	AUGUAUGUGUGCAUGUGCAUG	miR-297 MIMAT0004450 Homo sap	3.97375		TRUE	TRUE	TRUE	TRUE
>mmu-miR-499-5p MIMAT0003482 Mus musculus miR-499-5p	UUAAGACUUGCAGUGAUGUUU	miR-499-5p	>hsa-miR-499a-5p MIMAT0002870 Homo sapiens miR-499a-5p	UUAAGACUUGCAGUGAUGUUU	miR-499a-5p	41.6169		TRUE	TRUE	TRUE	TRUE
>mmu-miR-499-3p MIMAT0017254 Mus musculus miR-499-3p	GAACAUCACAGCAAGUCUGUGCU	miR-499-3p	>hsa-miR-499a-3p MIMAT0004772 Homo sapiens miR-499a-3p	AACAUCACAGCAAGUCUGUGCU	miR-499a-3p	29.5986		TRUE	TRUE	TRUE	TRUE
>mmu-miR-499-3p MIMAT0017254 Mus musculus miR-499-3p	GAACAUCACAGCAAGUCUGUGCU	miR-499-3p	>hsa-miR-6827-5p MIMAT0027554 Homo sapiens miR-6827-5p	UGGGAGCCAUGAGGGUCUGUGC	miR-6827-5p	-57.0928		FALSE	FALSE	FALSE	TRUE
>mmu-miR-696 MIMAT0003483 Mus musculus miR-696	GCGUGUGCUUGCUGUGGG		>hsa-miR-6083 MIMAT0023708 Homo sapiens miR-6083	CUUAUAUCAGAGGCUGUGGG	miR-6083 MIMAT0023708 Homo sap	-49.5964		FALSE	FALSE	FALSE	TRUE
>mmu-miR-742-3p MIMAT0004237 Mus musculus miR-742-3p	GAAAGCCACCAUGCUGGGUAAA	miR-742-3p	>hsa-miR-3130-3p MIMAT0014994 Homo sapiens miR-3130-3p	GCUGCACCGGAGACUGGGUAA	miR-3130-3p	-51.1935		FALSE	FALSE	FALSE	TRUE
>mmu-miR-743a-3p MIMAT0004238 Mus musculus miR-743a-3p	GAAAGACACCAAGCUGAGUAGA	miR-743a-3p	>hsa-miR-506-3p MIMAT0002878 Homo sapiens miR-506-3p	UAAGGCACCCUUCUGAGUAGA	miR-506-3p	-11.7883		FALSE	FALSE	TRUE	TRUE
>mmu-miR-743a-3p MIMAT0004238 Mus musculus miR-743a-3p	GAAAGACACCAAGCUGAGUAGA	miR-743a-3p	>hsa-miR-514a-3p MIMAT0002883 Homo sapiens miR-514a-3p	AUUGACACUUCUGUGAGUAGA	miR-514a-3p	-27.5504		FALSE	FALSE	FALSE	TRUE
>mmu-miR-181d-5p MIMAT0004324 Mus musculus miR-181d-5p	AACAUUCAUUGUUGUCGGUGGGU	miR-181d-5p	>hsa-miR-181b-5p MIMAT0000257 Homo sapiens miR-181b-5p	AACAUUCAUUGCUGUCGGUGGGU	miR-181b-5p	37.6993		TRUE	TRUE	TRUE	TRUE
>mmu-miR-871-3p MIMAT0017265 Mus musculus miR-871-3p	UGACUGGCACCAUUCUGGAUAAU	miR-871-3p	>hsa-miR-137-5p MIMAT0037310 Homo sapiens miR-137-5p	ACGGGUAUUCUUGGGUGGAUAAU	miR-137-5p	-41.6694		FALSE	FALSE	FALSE	TRUE
>mmu-miR-880-3p MIMAT0004844 Mus musculus miR-880-3p	UACUCCAUCCUCUCUGAGUAGA	miR-880-3p	>hsa-miR-506-3p MIMAT0002878 Homo sapiens miR-506-3p	UAAGGCACCCUUCUGAGUAGA	miR-506-3p	-3.90729		FALSE	TRUE	TRUE	TRUE
>mmu-miR-880-3p MIMAT0004844 Mus musculus miR-880-3p	UACUCCAUCCUCUCUGAGUAGA	miR-880-3p	>hsa-miR-514a-3p MIMAT0002883 Homo sapiens miR-514a-3p	AUUGACACUUCUGUGAGUAGA	miR-514a-3p	-27.5504		FALSE	FALSE	FALSE	TRUE
>mmu-miR-883a-5p MIMAT0004848 Mus musculus miR-883a-5p	UGCUGAGAGAAGUAGCAGUUAC	miR-883a-5p	>hsa-miR-370-5p MIMAT0026483 Homo sapiens miR-370-5p	CAGGUCACGUCUCUGCAGUUAC	miR-370-5p	-55.7518		FALSE	FALSE	FALSE	TRUE
>mmu-miR-147-3p MIMAT0004857 Mus musculus miR-147-3p	GUGUGCGGAAAUGCUUCUGCUA	miR-147-3p	>hsa-miR-147b-3p MIMAT0004928 Homo sapiens miR-147b-3p	GUGUGCGGAAAUGCUUCUGCU	miR-147b-3p	27.6169		TRUE	TRUE	TRUE	TRUE
>mmu-miR-18b-3p MIMAT0017270 Mus musculus miR-18b-3p	UACUGCCCUAAAUGCCCCUUCU	miR-18b-3p	>hsa-miR-4716-5p MIMAT0019826 Homo sapiens miR-4716-5p	UCCAUGUUUCCUUCCCCCUUCU	miR-4716-5p	-35.2118		FALSE	FALSE	FALSE	TRUE
>mmu-miR-193b-5p MIMAT0017271 Mus musculus miR-193b-5p	CGGGGUUUUGAGGGCGAGAUGA	miR-193b-5p	>hsa-miR-193a-5p MIMAT0004614 Homo sapiens miR-193a-5p	UGGGUCUUUGCGGGCGAGAUGA	miR-193a-5p	12.0745		TRUE	TRUE	TRUE	TRUE
>mmu-miR-421-3p MIMAT0004869 Mus musculus miR-421-3p	AUCAACAGACAUUAAUUGGGCGC	miR-421-3p	>hsa-miR-421 MIMAT0003339 Homo sapiens miR-421	AUCAACAGACAUUAAUUGGGCGC	miR-421 MIMAT0003339 Homo sap	45.5804		TRUE	TRUE	TRUE	TRUE
>mmu-miR-466f-5p MIMAT0004881 Mus musculus miR-466f-5p	UACGUGUGUGUGCAUGUGCAUG	miR-466f-5p	>hsa-miR-297 MIMAT0004450 Homo sapiens miR-297	AUGUAUGUGUGCAUGUGCAUG	miR-297 MIMAT0004450 Homo sap	11.8548		TRUE	TRUE	TRUE	TRUE
>mmu-miR-466f-3p MIMAT0004882 Mus musculus miR-466f-3p	CAUACACACACACAUACACAC	miR-466f-3p	>hsa-miR-568 MIMAT0003232 Homo sapiens miR-568	AUGUAUAAAUGUAUACACAC	miR-568 MIMAT0003232 Homo sap	-29.5322		FALSE	FALSE	FALSE	TRUE
>mmu-miR-466h-5p MIMAT0004884 Mus musculus miR-466h-5p	UGUGUGCAUGUGCUUGUGUGUA	miR-466h-5p	>hsa-miR-3149 MIMAT0015022 Homo sapiens miR-3149	UUUGUAUGGAUAUGUGUGUGUAU	miR-3149 MIMAT0015022 Homo sap	-34.008		FALSE	FALSE	FALSE	TRUE
>mmu-miR-509-5p MIMAT0004890 Mus musculus miR-509-5p	UACUCCAGAAUGUGGCAAUCAU	miR-509-5p	>hsa-miR-514b-5p MIMAT0015087 Homo sapiens miR-514b-5p	UUCUCAAGAGGGAGGCAAUCAU	miR-514b-5p	4.19342		FALSE	FALSE	TRUE	TRUE
>mmu-miR-568 MIMAT0004892 Mus musculus miR-568	AUGUAUAAAUGUAUACACAC		>hsa-miR-568 MIMAT0003232 Homo sapiens miR-568	AUGUAUAAAUGUAUACACAC	miR-568 MIMAT0003232 Homo sap	39.6351		TRUE	TRUE	TRUE	TRUE
>mmu-miR-574-5p MIMAT0004893 Mus musculus miR-574-5p	UGAGUGUGUGUGUGUGAGUGUGU	miR-574-5p	>hsa-miR-4731-5p MIMAT0019853 Homo sapiens miR-4731-5p	UGCUGGGGGCCACAUGAGUGUG	miR-4731-5p	-49.2118		FALSE	FALSE	FALSE	TRUE
>mmu-miR-590-5p MIMAT0004895 Mus musculus miR-590-5p	GAGCUUAUUCAUAAAAGUGCAG	miR-590-5p	>hsa-miR-6760-5p MIMAT0027420 Homo sapiens miR-6760-5p	CAGGGAGAAGGUGGAAGUGCAGA	miR-6760-5p	-57.0928		FALSE	FALSE	FALSE	TRUE
>mmu-miR-449b MIMAT0005447 Mus musculus miR-449b	AGGCAGUGUUGUUAGCUGGC		>hsa-miR-449b-5p MIMAT0003327 Homo sapiens miR-449b-5p	AGGCAGUGUAUUGUUAGCUGGC	miR-449b-5p	21.6351		TRUE	TRUE	TRUE	TRUE
>mmu-miR-878-3p MIMAT0004933 Mus musculus miR-878-3p	GCAUGACACCACACUGGGUAGA	miR-878-3p	>hsa-miR-892b MIMAT0004918 Homo sapiens miR-892b	CACUGGCUCCUUUCUGGGUAGA	miR-892b MIMAT0004918 Homo sap	-19.4497		FALSE	FALSE	TRUE	TRUE
>mmu-miR-873a-5p MIMAT0004936 Mus musculus miR-873a-5p	GCAGGAACUUGUGAGUCUCCU	miR-873a-5p	>hsa-miR-873-5p MIMAT0004953 Homo sapiens miR-873-5p	GCAGGAACUUGUGAGUCUCCU	miR-873-5p	41.6169		TRUE	TRUE	TRUE	TRUE
>mmu-miR-873a-3p MIMAT0017279 Mus musculus miR-873a-3p	GAGACUGACAAGUUCCCGGGA	miR-873a-3p	>hsa-miR-873-3p MIMAT0022717 Homo sapiens miR-873-3p	GGAGACUGAUGAGUUCCCGGGA	miR-873-3p	11.8548		TRUE	TRUE	TRUE	TRUE
>mmu-miR-669k-5p MIMAT0017323 Mus musculus miR-669k-5p	UGUGCAUGUGUGUAUAGUUGUGUGC	miR-669k-5p	>hsa-miR-545-3p MIMAT0003165 Homo sapiens miR-545-3p	UCAGCAAACAUUUAUUGUGUGC	miR-545-3p	-33.5687		FALSE	FALSE	FALSE	TRUE
>mmu-miR-669j MIMAT0005838 Mus musculus miR-669j	UGCAUAUACUCACAUGCAAACA		>hsa-miR-6516-3p MIMAT0030418 Homo sapiens miR-6516-3p	AUCAUGUAUGAUACUGCAAACA	miR-6516-3p	-25.7883		FALSE	FALSE	FALSE	TRUE
>mmu-miR-669f-3p MIMAT0005839 Mus musculus miR-669f-3p	CAUAUACAUACACACACACGUAU	miR-669f-3p	>hsa-miR-8485 MIMAT0033692 Homo sapiens miR-8485	CACACACACACACACACGUAU	miR-8485 MIMAT0033692 Homo sap	7.85479		TRUE	TRUE	TRUE	TRUE
>mmu-miR-669h-5p MIMAT0005841 Mus musculus miR-669h-5p	AUGCAUGGGUGUAUAGUUGAGUGC	miR-669h-5p	>hsa-miR-371b-3p MIMAT0019893 Homo sapiens miR-371b-3p	AAGUGCCCCCACAGUUUGAGUGC	miR-371b-3p	-43.5687		FALSE	FALSE	FALSE	TRUE
>mmu-miR-466f MIMAT0005844 Mus musculus miR-466f	ACGUGUGUGUGCAUGUGCAUGU		>hsa-miR-297 MIMAT0004450 Homo sapiens miR-297	AUGUAUGUGUGCAUGUGCAUG	miR-297 MIMAT0004450 Homo sap	11.8548		TRUE	TRUE	TRUE	TRUE
>mmu-miR-1194 MIMAT0005852 Mus musculus miR-1194	GAAUGAGUAACUGCUAGAUCCU		>hsa-miR-222-5p MIMAT0004569 Homo sapiens miR-222-5p	CUCAGUAGCCAGUGUAGAUCCU	miR-222-5p	-39.9898		FALSE	FALSE	FALSE	TRUE
>mmu-miR-1197-3p MIMAT0005858 Mus musculus miR-1197-3p	UAGGACACAUGGUCUACUUCU	miR-1197-3p	>hsa-miR-1197 MIMAT0005955 Homo sapiens miR-1197	UAGGACACAUGGUCUACUUCU	miR-1197 MIMAT0005955 Homo sap	41.6169		TRUE	TRUE	TRUE	TRUE
>mmu-miR-1895 MIMAT0007867 Mus musculus miR-1895	CCCCCGAGGAGGACGAGGAGGA		>hsa-miR-3141 MIMAT0015010 Homo sapiens miR-3141	GAGGGCGGGUGGAGGAGGA	miR-3141 MIMAT0015010 Homo sap	-37.9533		FALSE	FALSE	FALSE	TRUE
>mmu-miR-1904 MIMAT0007874 Mus musculus miR-1904	GUUCUGCUCCUCUGGAGGGAGG		>hsa-miR-4442 MIMAT0018960 Homo sapiens miR-4442	GCCGGACAAGAGGGAGG	miR-4442 MIMAT0018960 Homo sap	-43.5964		FALSE	FALSE	FALSE	TRUE
>mmu-miR-1894-5p MIMAT0007877 Mus musculus miR-1894-5p	CUCUCCCCUACCACCUGCCUCU	miR-1894-5p	>hsa-miR-346 MIMAT0000773 Homo sapiens miR-346	UGUCUGCCCGCAUGCCUGCCUCU	miR-346 MIMAT0000773 Homo sap	-25.5687		FALSE	FALSE	TRUE	TRUE
>mmu-miR-1894-5p MIMAT0007877 Mus musculus miR-1894-5p	CUCUCCCCUACCACCUGCCUCU	miR-1894-5p	>hsa-miR-640 MIMAT0003310 Homo sapiens miR-640	AUGAUCCAGGAACCUGCCUCU	miR-640 MIMAT0003310 Homo sap	-31.7701		FALSE	TRUE	TRUE	TRUE
>mmu-miR-1894-5p MIMAT0007877 Mus musculus miR-1894-5p	CUCUCCCCUACCACCUGCCUCU	miR-1894-5p	>hsa-miR-885-5p MIMAT0004947 Homo sapiens miR-885-5p	UCCAUUACACUACCCUGCCUCU	miR-885-5p	-27.889		FALSE	FALSE	TRUE	TRUE
>mmu-miR-1894-3p MIMAT0007878 Mus musculus miR-1894-3p	GCAAGGGAGAGGGUGAAGGGAG	miR-1894-3p	>hsa-miR-483-5p MIMAT0004761 Homo sapiens miR-483-5p	AAGACGGGAGGAAAGAAGGGAG	miR-483-5p	-33.6694		FALSE	FALSE	FALSE	TRUE
>mmu-miR-1927 MIMAT0009390 Mus musculus miR-1927	GACCUCUGGAUGUUAGGGACUGA		>hsa-miR-4784 MIMAT0019948 Homo sapiens miR-4784	UGAGGAGAUGCUGGGACUGA	miR-4784 MIMAT0019948 Homo sap	-43.8708		FALSE	FALSE	FALSE	TRUE
>mmu-miR-1929-3p MIMAT0022729 Mus musculus miR-1929-3p	CAGCUCAUGGAGACCUAGGUGG	miR-1929-3p	>hsa-miR-6074 MIMAT0023699 Homo sapiens miR-6074	GAUAUUCAGAGGCUAGGUGG	miR-6074 MIMAT0023699 Homo sap	-37.7518		FALSE	FALSE	FALSE	TRUE
>mmu-miR-1949 MIMAT0009416 Mus musculus miR-1949	CUAUACCAGGAUGUCAGCAUAGUU		>hsa-let-7d-5p MIMAT0000065 Homo sapiens let-7d-5p	AGAGGUAGUAGGUUGCAUAGUU	let-7d-5p	-43.7701		FALSE	FALSE	FALSE	TRUE
>mmu-miR-669m-5p MIMAT0017346 Mus musculus miR-669m-5p	UGUGUGCAUGUGCAUGUGUGUAU	miR-669m-5p	>hsa-miR-3149 MIMAT0015022 Homo sapiens miR-3149	UUUGUAUGGAUAUGUGUGUGUAU	miR-3149 MIMAT0015022 Homo sap	-18.0262		FALSE	FALSE	TRUE	TRUE
>mmu-miR-669o-3p MIMAT0017347 Mus musculus miR-669o-3p	ACAUAACAUACACACACACGUAU	miR-669o-3p	>hsa-miR-8485 MIMAT0033692 Homo sapiens miR-8485	CACACACACACACACACGUAU	miR-8485 MIMAT0033692 Homo sap	-2.14521		TRUE	TRUE	TRUE	TRUE
>mmu-miR-1955-3p MIMAT0017348 Mus musculus miR-1955-3p	GAGCAUUGCAUGCUGGGACAU	miR-1955-3p	>hsa-miR-4433a-3p MIMAT0018949 Homo sapiens miR-4433a-3p	ACAGGAGUGGGGGUGGGACAU	miR-4433a-3p	-35.6511		FALSE	FALSE	FALSE	TRUE
>mmu-miR-1969 MIMAT0009442 Mus musculus miR-1969	AAGAUGGAGACUUUAACAUGGGU		>hsa-miR-4446-3p MIMAT0018965 Homo sapiens miR-4446-3p	CAGGGCUGGCAGUGACAUGGGU	miR-4446-3p	-33.4497		FALSE	FALSE	FALSE	TRUE
>mmu-miR-1982-5p MIMAT0009459 Mus musculus miR-1982-5p	UUGGGAGGGUCCUGGGGAGG	miR-1982-5p	>hsa-miR-6763-5p MIMAT0027426 Homo sapiens miR-6763-5p	CUGGGGAGUGGCUGGGGAG	miR-6763-5p	-23.6329		FALSE	FALSE	FALSE	TRUE
>mmu-miR-1982-3p MIMAT0009460 Mus musculus miR-1982-3p	UCUCACCCUAUGUUCUCCCACAG	miR-1982-3p	>hsa-miR-1229-3p MIMAT0005584 Homo sapiens miR-1229-3p	CUCUCACCACUGCCCUCCCACAG	miR-1229-3p	-15.9255		FALSE	FALSE	TRUE	TRUE
>mmu-miR-1982-3p MIMAT0009460 Mus musculus miR-1982-3p	UCUCACCCUAUGUUCUCCCACAG	miR-1982-3p	>hsa-miR-6871-3p MIMAT0027643 Homo sapiens miR-6871-3p	CAGCACCCUGUGGCUCCCACAG	miR-6871-3p	-9.80658		FALSE	FALSE	TRUE	TRUE
>mmu-miR-2136 MIMAT0011212 Mus musculus miR-2136	CUGGGUGUUGACUGAGAUGUG		>hsa-miR-1304-5p MIMAT0005892 Homo sapiens miR-1304-5p	UUUGAGGCUACAGUGAGAUGUG	miR-1304-5p	-27.5504		FALSE	FALSE	TRUE	TRUE
>mmu-miR-599 MIMAT0012772 Mus musculus miR-599	UUGUGUCAGUUUAUCAAAC		>hsa-miR-599 MIMAT0003267 Homo sapiens miR-599	GUUGUGUCAGUUUAUCAAAC	miR-599 MIMAT0003267 Homo sap	23.6534		TRUE	TRUE	TRUE	TRUE
>mmu-miR-3065-3p MIMAT0014837 Mus musculus miR-3065-3p	UCAGCACCAGGAUAUUGUUGGGG	miR-3065-3p	>hsa-miR-196a-5p MIMAT0000226 Homo sapiens miR-196a-5p	UAGGUAGUUUCAUGUUGUUGGG	miR-196a-5p	-41.3307		FALSE	FALSE	FALSE	TRUE
>mmu-miR-3065-3p MIMAT0014837 Mus musculus miR-3065-3p	UCAGCACCAGGAUAUUGUUGGGG	miR-3065-3p	>hsa-miR-196b-5p MIMAT0001080 Homo sapiens miR-196b-5p	UAGGUAGUUUCCUGUUGUUGGG	miR-196b-5p	-49.2118		FALSE	FALSE	FALSE	TRUE
>mmu-miR-3065-3p MIMAT0014837 Mus musculus miR-3065-3p	UCAGCACCAGGAUAUUGUUGGGG	miR-3065-3p	>hsa-miR-5003-3p MIMAT0021026 Homo sapiens miR-5003-3p	UACUUUUCUAGGUUGUUGGGG	miR-5003-3p	-35.7701		FALSE	FALSE	TRUE	TRUE
>mmu-miR-3066-3p MIMAT0014839 Mus musculus miR-3066-3p	CACUUAAUAGACCGCAACCUGC	miR-3066-3p	>hsa-miR-1199-3p MIMAT0031120 Homo sapiens miR-1199-3p	UGCGGCCGGUGCUCAACCUGC	miR-1199-3p	-51.1935		FALSE	FALSE	FALSE	TRUE
>mmu-miR-3067-5p MIMAT0014840 Mus musculus miR-3067-5p	AGUUCUCAGGCCCGCUGUGGUGU	miR-3067-5p	>hsa-miR-4701-3p MIMAT0019799 Homo sapiens miR-4701-3p	AUGGGUGAUGGGUGUGGUGU	miR-4701-3p	-37.5322		FALSE	FALSE	FALSE	TRUE
>mmu-miR-3067-3p MIMAT0014841 Mus musculus miR-3067-3p	CCAAGCGGCUGCCCUGGGAGAGG	miR-3067-3p	>hsa-miR-6879-5p MIMAT0027658 Homo sapiens miR-6879-5p	CAGGGCAGGGAAGGUGGGAGAG	miR-6879-5p	-49.2118		FALSE	FALSE	FALSE	TRUE
>mmu-miR-3071-5p MIMAT0014850 Mus musculus miR-3071-5p	ACUCAUUUGAGACGAUGAUGGA	miR-3071-5p	>hsa-miR-136-5p MIMAT0000448 Homo sapiens miR-136-5p	ACUCCAUUUGUUUUGAUGAUGGA	miR-136-5p	-1.92553		FALSE	FALSE	TRUE	TRUE
>mmu-miR-3071-5p MIMAT0014850 Mus musculus miR-3071-5p	ACUCAUUUGAGACGAUGAUGGA	miR-3071-5p	>hsa-miR-200c-3p MIMAT0000617 Homo sapiens miR-200c-3p	UAAUACUGCCGGGUAAUGAUGGA	miR-200c-3p	-49.2118		FALSE	FALSE	FALSE	TRUE
>mmu-miR-3074-1-3p MIMAT0014857 Mus musculus miR-3074-1-3p	GAUAUCAGCUCAGUAGGCACCG	miR-3074-1-3p	>hsa-miR-3074-3p MIMAT0015027 Homo sapiens miR-3074-3p	GAUAUCAGCUCAGUAGGCACCG	miR-3074-3p	43.5986		TRUE	TRUE	TRUE	TRUE
>mmu-miR-3076-3p MIMAT0014861 Mus musculus miR-3076-3p	CGCACUCUGGUCUUCCCUUGCAG	miR-3076-3p	>hsa-miR-6830-3p MIMAT0027561 Homo sapiens miR-6830-3p	UGUCUUUCUUCUCUCCCUUGCAG	miR-6830-3p	-23.8066		FALSE	TRUE	TRUE	TRUE
>mmu-miR-3076-3p MIMAT0014861 Mus musculus miR-3076-3p	CGCACUCUGGUCUUCCCUUGCAG	miR-3076-3p	>hsa-miR-6892-3p MIMAT0027685 Homo sapiens miR-6892-3p	UCCCUCUCCCACCCCUUGCAG	miR-6892-3p	-33.6694		FALSE	FALSE	TRUE	TRUE
>mmu-miR-3077-3p MIMAT0014863 Mus musculus miR-3077-3p	CUGACUCCCUGCUUCUCCGCAG	miR-3077-3p	>hsa-miR-6727-3p MIMAT0027356 Homo sapiens miR-6727-3p	UCCUGCCACCUCCUCCGCAG	miR-6727-3p	-25.6511		FALSE	FALSE	FALSE	TRUE
>mmu-miR-3077-3p MIMAT0014863 Mus musculus miR-3077-3p	CUGACUCCCUGCUUCUCCGCAG	miR-3077-3p	>hsa-miR-6842-3p MIMAT0027587 Homo sapiens miR-6842-3p	UUGGCUGGUCUCUGCUCCGCAG	miR-6842-3p	-19.4497		FALSE	FALSE	FALSE	TRUE
>mmu-miR-3082-3p MIMAT0014873 Mus musculus miR-3082-3p	CACAUGGCACUCAACUCUGCAG	miR-3082-3p	>hsa-miR-6843-3p MIMAT0027588 Homo sapiens miR-6843-3p	AUGGUCUCCUGUUCUCUGCAG	miR-6843-3p	-41.7518		FALSE	FALSE	FALSE	TRUE
>mmu-miR-3082-3p MIMAT0014873 Mus musculus miR-3082-3p	CACAUGGCACUCAACUCUGCAG	miR-3082-3p	>hsa-miR-7113-3p MIMAT0028124 Homo sapiens miR-7113-3p	CCUCCCUGCCCGCCUCUCUGCAG	miR-7113-3p	-33.4497		FALSE	FALSE	FALSE	TRUE
>mmu-miR-466m-5p MIMAT0014882 Mus musculus miR-466m-5p	UGUGUGCAUGUGCAUGUGUGUAU	miR-466m-5p	>hsa-miR-3149 MIMAT0015022 Homo sapiens miR-3149	UUUGUAUGGAUAUGUGUGUGUAU	miR-3149 MIMAT0015022 Homo sap	-18.0262		FALSE	FALSE	TRUE	TRUE
>mmu-miR-669p-3p MIMAT0014890 Mus musculus miR-669p-3p	CAUAACAUACACACACACACGUAU	miR-669p	>hsa-miR-8485 MIMAT0033692 Homo sapiens miR-8485	CACACACACACACACACGUAU	miR-8485 MIMAT0033692 Homo sap	11.7358		TRUE	TRUE	TRUE	TRUE
>mmu-miR-3092-5p MIMAT0014905 Mus musculus miR-3092-5p	AGGGGAAAAUGCCUUUCUCCCA	miR-3092-5p	>hsa-miR-298 MIMAT0004901 Homo sapiens miR-298	AGCAGAAGCAGGGAGGUUCUCCCA	miR-298 MIMAT0004901 Homo sap	-29.5687		FALSE	FALSE	FALSE	TRUE
>mmu-miR-3093-5p MIMAT0014907 Mus musculus miR-3093-5p	CGCACCCCGCGGAGCUCACACU	miR-3093-5p	>hsa-miR-182-5p MIMAT0000259 Homo sapiens miR-182-5p	UUUGGCAAUGGUAGAACUCACACU	miR-182-5p	-49.5504		FALSE	FALSE	FALSE	TRUE
>mmu-miR-3093-3p MIMAT0014908 Mus musculus miR-3093-3p	UGUGGACACCGUGGGAGGUUGG	miR-3093-3p	>hsa-miR-3150a-3p MIMAT0015023 Homo sapiens miR-3150a-3p	CUGGGGAGAUCCUCGAGGUUGG	miR-3150a-3p	-25.7883		FALSE	FALSE	FALSE	TRUE
>mmu-miR-3093-3p MIMAT0014908 Mus musculus miR-3093-3p	UGUGGACACCGUGGGAGGUUGG	miR-3093-3p	>hsa-miR-3150b-3p MIMAT0018194 Homo sapiens miR-3150b-3p	UGAGGAGAUCGUCGAGGUUGG	miR-3150b-3p	-3.90729		FALSE	FALSE	FALSE	TRUE
>mmu-miR-3095-5p MIMAT0014911 Mus musculus miR-3095-5p	AAGCUUUCUCAUCUGUGACACU	miR-3095-5p	>hsa-miR-9851-5p MIMAT0048639 Homo sapiens miR-9851-5p	CGCUGGCAGUGUUGGUGACACU	miR-9851-5p	-49.4315		FALSE	FALSE	FALSE	TRUE
>mmu-miR-3095-3p MIMAT0014912 Mus musculus miR-3095-3p	UGGACACUGGAGAGAGAGCUUUU	miR-3095-3p	>hsa-miR-3184-5p MIMAT0015064 Homo sapiens miR-3184-5p	UGAGGGGCCUCAGACCGAGCUUUU	miR-3184-5p	-31.4679		FALSE	FALSE	FALSE	TRUE
>mmu-miR-3100-3p MIMAT0014920 Mus musculus miR-3100-3p	CUGUGACACACCCGCUCCCAG	miR-3100-3p	>hsa-miR-6750-3p MIMAT0027401 Homo sapiens miR-6750-3p	GAACUCACCCUCUGCUCCCAG	miR-6750-3p	-31.9715		FALSE	FALSE	FALSE	TRUE
>mmu-miR-3102-5p MIMAT0014933 Mus musculus miR-3102-5p	GUGAGUGGCCAGGGUGGGGCUG	miR-3102-5p	>hsa-miR-4758-5p MIMAT0019903 Homo sapiens miR-4758-5p	GUGAGUGGGAGCCGGUGGGGCUG	miR-4758-5p	1.73584		FALSE	TRUE	TRUE	TRUE
>mmu-miR-3103-3p MIMAT0014938 Mus musculus miR-3103-3p	UAACCUCUGAUCCUUCCCACAG	miR-3103-3p	>hsa-miR-1229-3p MIMAT0005584 Homo sapiens miR-1229-3p	CUCUCACCACUGCCCUCCCACAG	miR-1229-3p	-24.008		FALSE	FALSE	FALSE	TRUE
>mmu-miR-3103-3p MIMAT0014938 Mus musculus miR-3103-3p	UAACCUCUGAUCCUUCCCACAG	miR-3103-3p	>hsa-miR-6871-3p MIMAT0027643 Homo sapiens miR-6871-3p	CAGCACCCUGUGGCUCCCACAG	miR-6871-3p	-33.6694		FALSE	FALSE	FALSE	TRUE
>mmu-miR-486b-5p MIMAT0014943 Mus musculus miR-486b-5p	UCCUGUACUGAGCUGCCCCGAG	miR-486b-5p	>hsa-miR-486-5p MIMAT0002177 Homo sapiens miR-486-5p	UCCUGUACUGAGCUGCCCCGAG	miR-486-5p	43.5986		TRUE	TRUE	TRUE	TRUE
>mmu-miR-486b-3p MIMAT0014944 Mus musculus miR-486b-3p	CGGGGCAGCUCAGUACAGGA	miR-486b-3p	>hsa-miR-486-3p MIMAT0004762 Homo sapiens miR-486-3p	CGGGGCAGCUCAGUACAGGAU	miR-486-3p	25.6351		TRUE	TRUE	TRUE	TRUE
>mmu-miR-374c-5p MIMAT0014953 Mus musculus miR-374c-5p	AUAAUACAACCUGCUAAGUG	miR-374c-5p	>hsa-miR-374b-5p MIMAT0004955 Homo sapiens miR-374b-5p	AUAUAAUACAACCUGCUAAGUG	miR-374b-5p	21.6351		TRUE	TRUE	TRUE	TRUE
>mmu-miR-3112-5p MIMAT0014955 Mus musculus miR-3112-5p	ACAUAGAAAAGGCAGUCUGCA	miR-3112-5p	>hsa-miR-3671 MIMAT0018094 Homo sapiens miR-3671	AUCAAAUAAGGACUAGUCUGCA	miR-3671 MIMAT0018094 Homo sap	-27.5504		FALSE	FALSE	FALSE	TRUE
>mmu-miR-3960 MIMAT0019336 Mus musculus miR-3960	GGCGGCGGCGGAGGCGGGGG		>hsa-miR-3960 MIMAT0019337 Homo sapiens miR-3960	GGCGGCGGCGGAGGCGGGGG	miR-3960 MIMAT0019337 Homo sap	31.3346		TRUE	TRUE	TRUE	TRUE
>mmu-miR-3966 MIMAT0019350 Mus musculus miR-3966	AGCUGCCAGCUGUAGAACUGU		>hsa-miR-22-3p MIMAT0000077 Homo sapiens miR-22-3p	AAGCUGCCAGUUGAAGAACUGU	miR-22-3p	11.8548		FALSE	FALSE	FALSE	TRUE
>mmu-miR-3967 MIMAT0019351 Mus musculus miR-3967	AGCUUGUCUGACUGAUGUUG		>hsa-miR-6884-5p MIMAT0027668 Homo sapiens miR-6884-5p	AGAGGCUGAGAAGGUGAUGUUG	miR-6884-5p	-31.9715		FALSE	FALSE	FALSE	TRUE
>mmu-miR-5100 MIMAT0020607 Mus musculus miR-5100	UCGAAUCCCAGCGGUGCCUCU		>hsa-miR-5100 MIMAT0022259 Homo sapiens miR-5100	UUCAGAUCCCAGCGGUGCCUCU	miR-5100 MIMAT0022259 Homo sap	11.8548		TRUE	TRUE	TRUE	TRUE
>mmu-miR-5107-3p MIMAT0022985 Mus musculus miR-5107-3p	CAACCUGUGCUUCUCUUCCCAG	miR-5107-3p	>hsa-miR-4646-3p MIMAT0019708 Homo sapiens miR-4646-3p	AUUGUCCCUCUCCCUUCCCAG	miR-4646-3p	-33.8708		FALSE	FALSE	FALSE	TRUE
>mmu-miR-5107-3p MIMAT0022985 Mus musculus miR-5107-3p	CAACCUGUGCUUCUCUUCCCAG	miR-5107-3p	>hsa-miR-6809-3p MIMAT0027519 Homo sapiens miR-6809-3p	CUUCUCUUCUCUCCUUCCCAG	miR-6809-3p	-27.5504		FALSE	FALSE	FALSE	TRUE
>mmu-miR-5107-3p MIMAT0022985 Mus musculus miR-5107-3p	CAACCUGUGCUUCUCUUCCCAG	miR-5107-3p	>hsa-miR-6889-3p MIMAT0027679 Homo sapiens miR-6889-3p	UCUGUGCCCCUACUUCCCAG	miR-6889-3p	-21.9898		FALSE	FALSE	FALSE	TRUE
>mmu-miR-5119 MIMAT0020627 Mus musculus miR-5119	CAUCUCAUCCUGGGGCUGG		>hsa-miR-937-5p MIMAT0022938 Homo sapiens miR-937-5p	GUGAGUCAGGGUGGGGCUGG	miR-937-5p	-31.5139		FALSE	FALSE	TRUE	TRUE
>mmu-miR-5122 MIMAT0020630 Mus musculus miR-5122	CCGCGGGACCCGGGGCUGUG		>hsa-miR-149-3p MIMAT0004609 Homo sapiens miR-149-3p	AGGGAGGGACGGGGGCUGUGC	miR-149-3p	-29.5322		FALSE	FALSE	TRUE	TRUE
>mmu-miR-5122 MIMAT0020630 Mus musculus miR-5122	CCGCGGGACCCGGGGCUGUG		>hsa-miR-10392-5p MIMAT0041615 Homo sapiens miR-10392-5p	GCGCUUCGACGGGCUGGGCUGUG	miR-10392-5p	-31.7701		FALSE	FALSE	FALSE	TRUE
>mmu-miR-3572-3p MIMAT0020636 Mus musculus miR-3572-3p	UACACUUGUCCUUCUUUCCCCAG	miR-3572-3p	>hsa-miR-1227-3p MIMAT0005580 Homo sapiens miR-1227-3p	CGUGCCACCCUUUUCCCCAG	miR-1227-3p	-41.7518		FALSE	FALSE	TRUE	TRUE
>mmu-miR-3572-3p MIMAT0020636 Mus musculus miR-3572-3p	UACACUUGUCCUUCUUUCCCCAG	miR-3572-3p	>hsa-miR-5010-3p MIMAT0021044 Homo sapiens miR-5010-3p	UUUUGUGUCUCCCAUUCCCCAG	miR-5010-3p	-33.4497		FALSE	FALSE	FALSE	TRUE
>mmu-miR-3572-3p MIMAT0020636 Mus musculus miR-3572-3p	UACACUUGUCCUUCUUUCCCCAG	miR-3572-3p	>hsa-miR-6785-3p MIMAT0027471 Homo sapiens miR-6785-3p	ACAUCGCCCCACCUUCCCCAG	miR-6785-3p	-25.7883		FALSE	FALSE	FALSE	TRUE
>mmu-miR-3572-3p MIMAT0020636 Mus musculus miR-3572-3p	UACACUUGUCCUUCUUUCCCCAG	miR-3572-3p	>hsa-miR-6810-3p MIMAT0027521 Homo sapiens miR-6810-3p	UCCCCUGCUCCCUUGUUCCCCAG	miR-6810-3p	-9.5869		FALSE	FALSE	FALSE	TRUE
>mmu-miR-3572-3p MIMAT0020636 Mus musculus miR-3572-3p	UACACUUGUCCUUCUUUCCCCAG	miR-3572-3p	>hsa-miR-6827-3p MIMAT0027555 Homo sapiens miR-6827-3p	ACCGUCUCUUCUGUUCCCCAG	miR-6827-3p	-32.1087		FALSE	FALSE	FALSE	TRUE
>mmu-miR-5131 MIMAT0020642 Mus musculus miR-5131	CGGCGCCCCACGGAGCCCCGAGC		>hsa-miR-486-5p MIMAT0002177 Homo sapiens miR-486-5p	UCCUGUACUGAGCUGCCCCGAG	miR-486-5p	-57.0928		FALSE	FALSE	FALSE	TRUE
>mmu-miR-5132-3p MIMAT0022988 Mus musculus miR-5132-3p	CUGAUGUUCCCCAUCCCGCAG	miR-5132-3p	>hsa-miR-1233-3p MIMAT0005588 Homo sapiens miR-1233-3p	UGAGCCCUGUCCUCCCGCAG	miR-1233-3p	-37.4132		FALSE	FALSE	FALSE	TRUE
>mmu-miR-5132-3p MIMAT0022988 Mus musculus miR-5132-3p	CUGAUGUUCCCCAUCCCGCAG	miR-5132-3p	>hsa-miR-4750-3p MIMAT0022979 Homo sapiens miR-4750-3p	CCUGACCCACCCCCUCCCGCAG	miR-4750-3p	-11.7883		FALSE	FALSE	FALSE	TRUE
>mmu-miR-5134-3p MIMAT0022989 Mus musculus miR-5134-3p	ACGGGUGGCCCUCUUUCUGCAG	miR-5134-3p	>hsa-miR-503-5p MIMAT0002874 Homo sapiens miR-503-5p	UAGCAGCGGGAACAGUUCUGCAG	miR-503-5p	-49.2118		FALSE	FALSE	FALSE	TRUE
>mmu-miR-299b-5p MIMAT0022836 Mus musculus miR-299b-5p	GGUUUACCGUCCCACAUACAU	miR-299b-5p	>hsa-miR-299-5p MIMAT0002890 Homo sapiens miR-299-5p	UGGUUUACCGUCCCACAUACAU	miR-299-5p	27.6169		TRUE	TRUE	TRUE	TRUE
>mmu-miR-5615-3p MIMAT0022356 Mus musculus miR-5615-3p	UGUCUCAGAAAACAACCAAGGA	miR-5615-3p	>hsa-miR-659-5p MIMAT0022710 Homo sapiens miR-659-5p	AGGACCUUCCCUGAACCAAGGA	miR-659-5p	-43.0928		FALSE	FALSE	TRUE	TRUE
>mmu-miR-1231-3p MIMAT0022358 Mus musculus miR-1231-3p	UGCCCUGUCUGUUCUGCCCACAG	miR-1231-3p	>hsa-miR-6499-3p MIMAT0025451 Homo sapiens miR-6499-3p	AGCAGUGUUUGUUUUGCCCACA	miR-6499-3p	-9.80657		FALSE	FALSE	FALSE	TRUE
>mmu-miR-5617-5p MIMAT0022361 Mus musculus miR-5617-5p	GUAAGUGAGGGCAAGCCUUCUGG	miR-5617-5p	>hsa-miR-18a-3p MIMAT0002891 Homo sapiens miR-18a-3p	ACUGCCCUAAGUGCUCCUUCUGG	miR-18a-3p	-57.4314		FALSE	FALSE	FALSE	TRUE
>mmu-miR-5625-5p MIMAT0022379 Mus musculus miR-5625-5p	CCCGGAAGUUCUUGAGUAGGA	miR-5625-5p	>hsa-miR-6892-5p MIMAT0027684 Homo sapiens miR-6892-5p	GUAAGGGACCGGAGAGUAGGA	miR-6892-5p	-52.9556		FALSE	FALSE	FALSE	TRUE
>mmu-miR-5627-5p MIMAT0022385 Mus musculus miR-5627-5p	AGAGGGUGCGCCGGGCCCUGCG	miR-5627-5p	>hsa-miR-4321 MIMAT0016874 Homo sapiens miR-4321	UUAGCGGUGGACCGCCCUGCG	miR-4321 MIMAT0016874 Homo sap	-23.889		FALSE	FALSE	FALSE	TRUE
>mmu-miR-6238 MIMAT0024859 Mus musculus miR-6238	UUAUUAGUCAGUGGAGGAAAUG		>hsa-miR-6801-5p MIMAT0027502 Homo sapiens miR-6801-5p	UGGUCAGAGGCAGCAGGAAAUGA	miR-6801-5p	-41.3307		FALSE	FALSE	FALSE	TRUE
>mmu-miR-6335 MIMAT0025077 Mus musculus miR-6335	CUGCAUACACAGUGAUAUUCUG		>hsa-miR-5583-5p MIMAT0022281 Homo sapiens miR-5583-5p	AAACUAAUAUACCCAUAUUCUG	miR-5583-5p	-35.2118		FALSE	FALSE	FALSE	TRUE
>mmu-miR-6346 MIMAT0025089 Mus musculus miR-6346	UAGCAGGUGUCUGCAAUGCCAA		>hsa-miR-124-3p MIMAT0000422 Homo sapiens miR-124-3p	UAAGGCACGCGGUGAAUGCCAA	miR-124-3p	-30.008		FALSE	FALSE	FALSE	TRUE
>mmu-miR-6348 MIMAT0025091 Mus musculus miR-6348	UCAGCCUUUAUAAGGUGUGUGU		>hsa-miR-1228-5p MIMAT0005582 Homo sapiens miR-1228-5p	GUGGGCGGGGGCAGGUGUGUG	miR-1228-5p	-51.1935		FALSE	FALSE	TRUE	TRUE
>mmu-miR-145b MIMAT0025105 Mus musculus miR-145b	GUCCAGUUUUCCCAGGAGACU		>hsa-miR-2681-5p MIMAT0013515 Homo sapiens miR-2681-5p	GUUUUACCACCUCCAGGAGACU	miR-2681-5p	-28.0905		FALSE	TRUE	TRUE	TRUE
>mmu-miR-6368 MIMAT0025112 Mus musculus miR-6368	CUGGGAAGCAGUGGAGGGGAG		>hsa-miR-6165 MIMAT0024782 Homo sapiens miR-6165	CAGCAGGAGGUGAGGGGAG	miR-6165 MIMAT0024782 Homo sap	-19.7518		FALSE	FALSE	FALSE	TRUE
>mmu-miR-6389 MIMAT0025137 Mus musculus miR-6389	CAGUGCAAUGUUAAACUUUGC		>hsa-miR-561-5p MIMAT0022706 Homo sapiens miR-561-5p	AUCAAGGAUCUUAAACUUUGCC	miR-561-5p	-35.4315		TRUE	TRUE	TRUE	TRUE
>mmu-miR-378c MIMAT0025138 Mus musculus miR-378c	ACUGGACUUGGAGUCAGAAGC		>hsa-miR-378g MIMAT0018937 Homo sapiens miR-378g	ACUGGGCUUGGAGUCAGAAG	miR-378g MIMAT0018937 Homo sap	17.7541		TRUE	TRUE	TRUE	TRUE
>mmu-miR-6410 MIMAT0025163 Mus musculus miR-6410	UGGCUCAGGGACUACUCUGUGC		>hsa-miR-3681-5p MIMAT0018108 Homo sapiens miR-3681-5p	UAGUGGAUGAUGCACUCUGUGC	miR-3681-5p	-27.3307		FALSE	FALSE	TRUE	TRUE
>mmu-miR-6413 MIMAT0025166 Mus musculus miR-6413	UGGCUCAGAAGAGCAGGUAGU		>hsa-miR-3140-3p MIMAT0015008 Homo sapiens miR-3140-3p	AGCUUUUGGGAAUUCAGGUAGU	miR-3140-3p	-43.3125		FALSE	FALSE	FALSE	TRUE
>mmu-miR-378d MIMAT0025167 Mus musculus miR-378d	ACUGGCCUUGGAGUCAGAAGGU		>hsa-miR-378i MIMAT0019074 Homo sapiens miR-378i	ACUGGACUAGGAGUCAGAAGG	miR-378i MIMAT0019074 Homo sap	11.8548		TRUE	TRUE	TRUE	TRUE
>mmu-miR-6418-3p MIMAT0025174 Mus musculus miR-6418-3p	ACUGCAACCUCCUUUCUCCAGG	miR-6418-3p	>hsa-miR-7161-3p MIMAT0028233 Homo sapiens miR-7161-3p	UAGAUCUUUGACUCUGGCAGUCUCCAGG	miR-7161-3p	-65.5687		FALSE	FALSE	FALSE	TRUE
>mmu-miR-6537-3p MIMAT0025582 Mus musculus miR-6537-3p	UUAUCAGGUGGAAGAACUCAGCU	miR-6537-3p	>hsa-miR-30b-5p MIMAT0000420 Homo sapiens miR-30b-5p	UGUAAACAUCCUACACUCAGCU	miR-30b-5p	-49.2118		FALSE	FALSE	FALSE	TRUE
>mmu-miR-6538 MIMAT0025583 Mus musculus miR-6538	CGCGGGCUCCGGGGCGGCG		>hsa-miR-3665 MIMAT0018087 Homo sapiens miR-3665	AGCAGGUGCGGGGCGGCG	miR-3665 MIMAT0018087 Homo sap	-1.97152		FALSE	TRUE	TRUE	TRUE
>mmu-miR-6539 MIMAT0025584 Mus musculus miR-6539	GCACAGUGAUGAACUCUGAGGGCU		>hsa-miR-6886-5p MIMAT0027672 Homo sapiens miR-6886-5p	CCCGCAGGUGAGAUGAGGGCU	miR-6886-5p	-45.5504		FALSE	FALSE	FALSE	TRUE
>mmu-miR-6897-3p MIMAT0027695 Mus musculus miR-6897-3p	CGGUCUGUGUUCUUCCCCCAG	miR-6897-3p	>hsa-miR-1237-3p MIMAT0005592 Homo sapiens miR-1237-3p	UCCUUCUGCUCCGUCCCCCAG	miR-1237-3p	-27.7701		FALSE	FALSE	FALSE	TRUE
>mmu-miR-6897-3p MIMAT0027695 Mus musculus miR-6897-3p	CGGUCUGUGUUCUUCCCCCAG	miR-6897-3p	>hsa-miR-6795-3p MIMAT0027491 Homo sapiens miR-6795-3p	ACCCCUCGUUUCUUCCCCCAG	miR-6795-3p	-13.5504		TRUE	TRUE	TRUE	TRUE
>mmu-miR-6897-3p MIMAT0027695 Mus musculus miR-6897-3p	CGGUCUGUGUUCUUCCCCCAG	miR-6897-3p	>hsa-miR-6880-3p MIMAT0027661 Homo sapiens miR-6880-3p	CCGCCUUCUCUCCUCCCCCAG	miR-6880-3p	-13.5504		FALSE	FALSE	FALSE	TRUE
>mmu-miR-6899-3p MIMAT0027699 Mus musculus miR-6899-3p	UUGUCCUUCUGUGUCUUCUGCAG	miR-6899-3p	>hsa-miR-503-5p MIMAT0002874 Homo sapiens miR-503-5p	UAGCAGCGGGAACAGUUCUGCAG	miR-503-5p	-49.5504		FALSE	FALSE	FALSE	TRUE
>mmu-miR-6903-3p MIMAT0027707 Mus musculus miR-6903-3p	UGUGUGUCUGUUUUUCCCAG	miR-6903-3p	>hsa-miR-6832-3p MIMAT0027565 Homo sapiens miR-6832-3p	ACCCUUUUUCUCUUUCCCAG	miR-6832-3p	-23.4132		FALSE	FALSE	FALSE	TRUE
>mmu-miR-6906-3p MIMAT0027713 Mus musculus miR-6906-3p	GAAUUCCGGUCUCCUCUCCAG	miR-6906-3p	>hsa-miR-1236-3p MIMAT0005591 Homo sapiens miR-1236-3p	CCUCUUCCCCUUGUCUCUCCAG	miR-1236-3p	-35.4315		FALSE	FALSE	FALSE	TRUE
>mmu-miR-6906-3p MIMAT0027713 Mus musculus miR-6906-3p	GAAUUCCGGUCUCCUCUCCAG	miR-6906-3p	>hsa-miR-6751-3p MIMAT0027403 Homo sapiens miR-6751-3p	ACUGAGCCUCUCUCUCUCCAG	miR-6751-3p	-35.6511		FALSE	FALSE	FALSE	TRUE
>mmu-miR-6906-3p MIMAT0027713 Mus musculus miR-6906-3p	GAAUUCCGGUCUCCUCUCCAG	miR-6906-3p	>hsa-miR-6769a-3p MIMAT0027439 Homo sapiens miR-6769a-3p	GAGCCCCUCUCUGCUCUCCAG	miR-6769a-3p	-5.66937		FALSE	FALSE	FALSE	TRUE
>mmu-miR-6906-3p MIMAT0027713 Mus musculus miR-6906-3p	GAAUUCCGGUCUCCUCUCCAG	miR-6906-3p	>hsa-miR-6787-3p MIMAT0027475 Homo sapiens miR-6787-3p	UCUCAGCUGCUGCCCUCUCCAG	miR-6787-3p	-43.3125		FALSE	FALSE	TRUE	TRUE
>mmu-miR-6909-3p MIMAT0027719 Mus musculus miR-6909-3p	UGCCUUCCCCGGCCUCCCACAG	miR-6909-3p	>hsa-miR-1229-3p MIMAT0005584 Homo sapiens miR-1229-3p	CUCUCACCACUGCCCUCCCACAG	miR-1229-3p	-25.5687		FALSE	TRUE	TRUE	TRUE
>mmu-miR-6909-3p MIMAT0027719 Mus musculus miR-6909-3p	UGCCUUCCCCGGCCUCCCACAG	miR-6909-3p	>hsa-miR-6871-3p MIMAT0027643 Homo sapiens miR-6871-3p	CAGCACCCUGUGGCUCCCACAG	miR-6871-3p	-27.3307		FALSE	FALSE	TRUE	TRUE
>mmu-miR-6910-5p MIMAT0027720 Mus musculus miR-6910-5p	UGGGGGUAGGGCACCAGUGGGCA	miR-6910-5p	>hsa-miR-1183 MIMAT0005828 Homo sapiens miR-1183	CACUGUAGGUGAUGGUGAGAGUGGGCA	miR-1183 MIMAT0005828 Homo sap	-45.5869		FALSE	FALSE	FALSE	TRUE
>mmu-miR-6910-3p MIMAT0027721 Mus musculus miR-6910-3p	UCAUGGUUUCCACCCUUUGUCC	miR-6910-3p	>hsa-miR-4761-3p MIMAT0019909 Homo sapiens miR-4761-3p	GAGGGCAUGCGCACUUUGUCC	miR-4761-3p	-27.5504		FALSE	FALSE	FALSE	TRUE
>mmu-miR-6911-3p MIMAT0027723 Mus musculus miR-6911-3p	UCAAUCACACUCUGUCCACAG	miR-6911-3p	>hsa-miR-6774-3p MIMAT0027449 Homo sapiens miR-6774-3p	UCGUGUCCCUCUUGUCCACAG	miR-6774-3p	-19.889		FALSE	FALSE	TRUE	TRUE
>mmu-miR-6912-3p MIMAT0027725 Mus musculus miR-6912-3p	CUACCUGAGGGUCUCCUUCCUGCAG	miR-6912-3p	>hsa-miR-6510-3p MIMAT0025477 Homo sapiens miR-6510-3p	CACCGACUCUGUCUCCUGCAG	miR-6510-3p	-33.7883		FALSE	FALSE	FALSE	TRUE
>mmu-miR-6912-3p MIMAT0027725 Mus musculus miR-6912-3p	CUACCUGAGGGUCUCCUUCCUGCAG	miR-6912-3p	>hsa-miR-6744-3p MIMAT0027390 Homo sapiens miR-6744-3p	GGGCCUCUCUUGUCAUCCUGCAG	miR-6744-3p	-49.6694		FALSE	FALSE	FALSE	TRUE
>mmu-miR-6912-3p MIMAT0027725 Mus musculus miR-6912-3p	CUACCUGAGGGUCUCCUUCCUGCAG	miR-6912-3p	>hsa-miR-6806-3p MIMAT0027513 Homo sapiens miR-6806-3p	UGAAGCUCUGACAUUCCUGCAG	miR-6806-3p	-32.008		FALSE	FALSE	TRUE	TRUE
>mmu-miR-6912-3p MIMAT0027725 Mus musculus miR-6912-3p	CUACCUGAGGGUCUCCUUCCUGCAG	miR-6912-3p	>hsa-miR-6808-3p MIMAT0027517 Homo sapiens miR-6808-3p	GUGUGACCACCGUUCCUGCAG	miR-6808-3p	-45.889		FALSE	FALSE	TRUE	TRUE
>mmu-miR-6913-3p MIMAT0027727 Mus musculus miR-6913-3p	UCUCUACUGAUUUGUCUCCUCAG	miR-6913-3p	>hsa-miR-1224-3p MIMAT0005459 Homo sapiens miR-1224-3p	CCCCACCUCCUCUCUCCUCAG	miR-1224-3p	-31.5504		FALSE	FALSE	TRUE	TRUE
>mmu-miR-6913-3p MIMAT0027727 Mus musculus miR-6913-3p	UCUCUACUGAUUUGUCUCCUCAG	miR-6913-3p	>hsa-miR-6883-3p MIMAT0027667 Homo sapiens miR-6883-3p	UUCCCUAUCUCACUCUCCUCAG	miR-6883-3p	-34.008		FALSE	FALSE	TRUE	TRUE
>mmu-miR-6914-3p MIMAT0027729 Mus musculus miR-6914-3p	UCUGUCCACCUCUUCCCAG	miR-6914-3p	>hsa-miR-4646-3p MIMAT0019708 Homo sapiens miR-4646-3p	AUUGUCCCUCUCCCUUCCCAG	miR-4646-3p	-11.8708		FALSE	FALSE	FALSE	TRUE
>mmu-miR-6914-3p MIMAT0027729 Mus musculus miR-6914-3p	UCUGUCCACCUCUUCCCAG	miR-6914-3p	>hsa-miR-6809-3p MIMAT0027519 Homo sapiens miR-6809-3p	CUUCUCUUCUCUCCUUCCCAG	miR-6809-3p	-19.7518		FALSE	FALSE	FALSE	TRUE
>mmu-miR-6914-3p MIMAT0027729 Mus musculus miR-6914-3p	UCUGUCCACCUCUUCCCAG	miR-6914-3p	>hsa-miR-6889-3p MIMAT0027679 Homo sapiens miR-6889-3p	UCUGUGCCCCUACUUCCCAG	miR-6889-3p	7.89128		FALSE	FALSE	FALSE	TRUE
>mmu-miR-6916-3p MIMAT0027733 Mus musculus miR-6916-3p	CUUGGUCUCCCUCUUCCUACAG	miR-6916-3p	>hsa-miR-6748-3p MIMAT0027397 Homo sapiens miR-6748-3p	UCCUGUCCCUGUCUCCUACAG	miR-6748-3p	-23.889		FALSE	FALSE	FALSE	TRUE
>mmu-miR-6921-3p MIMAT0027743 Mus musculus miR-6921-3p	UGACUACUCCUUGCCUCUCAG	miR-6921-3p	>hsa-miR-6729-3p MIMAT0027360 Homo sapiens miR-6729-3p	UCAUCCCCCUCGCCCUCUCAG	miR-6729-3p	-19.889		FALSE	FALSE	FALSE	TRUE
>mmu-miR-6923-5p MIMAT0027746 Mus musculus miR-6923-5p	GUGAGGGCAGGAGGAUUGGGGUGU	miR-6923-5p	>hsa-miR-373-3p MIMAT0000726 Homo sapiens miR-373-3p	GAAGUGCUUCGAUUUUGGGGUGU	miR-373-3p	-39.349		FALSE	FALSE	TRUE	TRUE
>mmu-miR-6923-3p MIMAT0027747 Mus musculus miR-6923-3p	ACACUCCCUCCUCCUCCCCAG	miR-6923-3p	>hsa-miR-939-3p MIMAT0022939 Homo sapiens miR-939-3p	CCCUGGGCCUCUGCUCCCCAG	miR-939-3p	-29.3125		FALSE	FALSE	FALSE	TRUE
>mmu-miR-6923-3p MIMAT0027747 Mus musculus miR-6923-3p	ACACUCCCUCCUCCUCCCCAG	miR-6923-3p	>hsa-miR-3150b-5p MIMAT0019226 Homo sapiens miR-3150b-5p	CAACCUCGAGGAUCUCCCCAGC	miR-3150b-5p	-51.1935		FALSE	FALSE	FALSE	TRUE
>mmu-miR-6923-3p MIMAT0027747 Mus musculus miR-6923-3p	ACACUCCCUCCUCCUCCCCAG	miR-6923-3p	>hsa-miR-6728-3p MIMAT0027358 Homo sapiens miR-6728-3p	UCUCUGCUCUGCUCUCCCCAG	miR-6728-3p	-19.889		FALSE	FALSE	FALSE	TRUE
>mmu-miR-6923-3p MIMAT0027747 Mus musculus miR-6923-3p	ACACUCCCUCCUCCUCCCCAG	miR-6923-3p	>hsa-miR-6731-3p MIMAT0027364 Homo sapiens miR-6731-3p	UCUAUUCCCCACUCUCCCCAG	miR-6731-3p	-19.889		FALSE	FALSE	FALSE	TRUE
>mmu-miR-6923-3p MIMAT0027747 Mus musculus miR-6923-3p	ACACUCCCUCCUCCUCCCCAG	miR-6923-3p	>hsa-miR-6760-3p MIMAT0027421 Homo sapiens miR-6760-3p	ACACUGUCCCCUUCUCCCCAG	miR-6760-3p	10.0927		FALSE	FALSE	FALSE	TRUE
>mmu-miR-6923-3p MIMAT0027747 Mus musculus miR-6923-3p	ACACUCCCUCCUCCUCCCCAG	miR-6923-3p	>hsa-miR-6776-3p MIMAT0027453 Homo sapiens miR-6776-3p	CAACCACCACUGUCUCUCCCCAG	miR-6776-3p	-33.6694		FALSE	FALSE	FALSE	TRUE
>mmu-miR-6923-3p MIMAT0027747 Mus musculus miR-6923-3p	ACACUCCCUCCUCCUCCCCAG	miR-6923-3p	>hsa-miR-6813-3p MIMAT0027527 Homo sapiens miR-6813-3p	AACCUUGGCCCCUCUCCCCAG	miR-6813-3p	-21.4315		FALSE	FALSE	FALSE	TRUE
>mmu-miR-6923-3p MIMAT0027747 Mus musculus miR-6923-3p	ACACUCCCUCCUCCUCCCCAG	miR-6923-3p	>hsa-miR-6861-3p MIMAT0027624 Homo sapiens miR-6861-3p	UGGACCUCUCCUCCCCAG	miR-6861-3p	-27.8526		TRUE	TRUE	TRUE	TRUE
>mmu-miR-6924-3p MIMAT0027749 Mus musculus miR-6924-3p	UCCUUAAUCCCCACCCUUCAG	miR-6924-3p	>hsa-miR-6864-3p MIMAT0027629 Homo sapiens miR-6864-3p	GUGAGACUUCUCUCCCUUCAG	miR-6864-3p	-29.3125		FALSE	FALSE	FALSE	TRUE
>mmu-miR-6925-3p MIMAT0027751 Mus musculus miR-6925-3p	UCCCCUUUUAUCCCUCAG	miR-6925-3p	>hsa-miR-6735-3p MIMAT0027372 Homo sapiens miR-6735-3p	AGGCCUGUGGCUCCUCCCUCAG	miR-6735-3p	-37.6146		FALSE	FALSE	FALSE	TRUE
>mmu-miR-6927-3p MIMAT0027755 Mus musculus miR-6927-3p	CCUGAGCUGGCUCCCCUGCAG	miR-6927-3p	>hsa-miR-4722-3p MIMAT0019837 Homo sapiens miR-4722-3p	ACCUGCCAGCACCUCCCUGCAG	miR-4722-3p	-35.4315		FALSE	FALSE	FALSE	TRUE
>mmu-miR-6927-3p MIMAT0027755 Mus musculus miR-6927-3p	CCUGAGCUGGCUCCCCUGCAG	miR-6927-3p	>hsa-miR-6788-3p MIMAT0027477 Homo sapiens miR-6788-3p	UUCGCCACUUCCCUCCCUGCAG	miR-6788-3p	-43.3125		FALSE	FALSE	FALSE	TRUE
>mmu-miR-6927-3p MIMAT0027755 Mus musculus miR-6927-3p	CCUGAGCUGGCUCCCCUGCAG	miR-6927-3p	>hsa-miR-6811-3p MIMAT0027523 Homo sapiens miR-6811-3p	AGCCUGUGCUUGUCCCUGCAG	miR-6811-3p	-21.9898		FALSE	FALSE	FALSE	TRUE
>mmu-miR-6927-3p MIMAT0027755 Mus musculus miR-6927-3p	CCUGAGCUGGCUCCCCUGCAG	miR-6927-3p	>hsa-miR-7110-3p MIMAT0028118 Homo sapiens miR-7110-3p	UCUCUCUCCCACUUCCCUGCAG	miR-7110-3p	-35.4315		FALSE	FALSE	FALSE	TRUE
>mmu-miR-6928-3p MIMAT0027757 Mus musculus miR-6928-3p	AAGCUGUUCCUGUACUCUCCAG	miR-6928-3p	>hsa-miR-1236-3p MIMAT0005591 Homo sapiens miR-1236-3p	CCUCUUCCCCUUGUCUCUCCAG	miR-1236-3p	-27.3307		FALSE	FALSE	FALSE	TRUE
>mmu-miR-6928-3p MIMAT0027757 Mus musculus miR-6928-3p	AAGCUGUUCCUGUACUCUCCAG	miR-6928-3p	>hsa-miR-6751-3p MIMAT0027403 Homo sapiens miR-6751-3p	ACUGAGCCUCUCUCUCUCCAG	miR-6751-3p	-23.889		FALSE	FALSE	FALSE	TRUE
>mmu-miR-6928-3p MIMAT0027757 Mus musculus miR-6928-3p	AAGCUGUUCCUGUACUCUCCAG	miR-6928-3p	>hsa-miR-6769a-3p MIMAT0027439 Homo sapiens miR-6769a-3p	GAGCCCCUCUCUGCUCUCCAG	miR-6769a-3p	-19.6694		FALSE	FALSE	FALSE	TRUE
>mmu-miR-6928-3p MIMAT0027757 Mus musculus miR-6928-3p	AAGCUGUUCCUGUACUCUCCAG	miR-6928-3p	>hsa-miR-6787-3p MIMAT0027475 Homo sapiens miR-6787-3p	UCUCAGCUGCUGCCCUCUCCAG	miR-6787-3p	-19.4497		FALSE	FALSE	FALSE	TRUE
>mmu-miR-6930-3p MIMAT0027761 Mus musculus miR-6930-3p	CUGGCCUCUCCAUACUCCCAG	miR-6930-3p	>hsa-miR-6738-3p MIMAT0027378 Homo sapiens miR-6738-3p	CUUCUGCCUGCAUUCUACUCCCAG	miR-6738-3p	-27.6694		FALSE	FALSE	TRUE	TRUE
>mmu-miR-6930-3p MIMAT0027761 Mus musculus miR-6930-3p	CUGGCCUCUCCAUACUCCCAG	miR-6930-3p	>hsa-miR-6752-3p MIMAT0027405 Homo sapiens miR-6752-3p	UCCCUGCCCCCAUACUCCCAG	miR-6752-3p	-16.2094		TRUE	TRUE	TRUE	TRUE
>mmu-miR-6930-3p MIMAT0027761 Mus musculus miR-6930-3p	CUGGCCUCUCCAUACUCCCAG	miR-6930-3p	>hsa-miR-12131 MIMAT0049025 Homo sapiens miR-12131	UUUGGAGAGGUGUACUCCCA	miR-12131 MIMAT0049025 Homo sap	-53.1753		FALSE	FALSE	FALSE	TRUE
>mmu-miR-6932-3p MIMAT0027765 Mus musculus miR-6932-3p	UCUGUUCUGCUUCCUCUGCAG	miR-6932-3p	>hsa-miR-6843-3p MIMAT0027588 Homo sapiens miR-6843-3p	AUGGUCUCCUGUUCUCUGCAG	miR-6843-3p	-19.889		FALSE	FALSE	FALSE	TRUE
>mmu-miR-6932-3p MIMAT0027765 Mus musculus miR-6932-3p	UCUGUUCUGCUUCCUCUGCAG	miR-6932-3p	>hsa-miR-7113-3p MIMAT0028124 Homo sapiens miR-7113-3p	CCUCCCUGCCCGCCUCUCUGCAG	miR-7113-3p	-43.6511		FALSE	FALSE	FALSE	TRUE
>mmu-miR-6935-3p MIMAT0027771 Mus musculus miR-6935-3p	UGUUCUUUGUCUUUCCACAG	miR-6935-3p	>hsa-miR-6778-3p MIMAT0027457 Homo sapiens miR-6778-3p	UGCCUCCCUGACAUUCCACAG	miR-6778-3p	-13.7701		FALSE	FALSE	FALSE	TRUE
>mmu-miR-6940-3p MIMAT0027781 Mus musculus miR-6940-3p	UUACCUUCCGUGCUUGCCCGCAG	miR-6940-3p	>hsa-miR-6793-3p MIMAT0027487 Homo sapiens miR-6793-3p	UCCCCAACCCCUGCCCGCAG	miR-6793-3p	-21.7701		FALSE	FALSE	TRUE	TRUE
>mmu-miR-6943-5p MIMAT0027786 Mus musculus miR-6943-5p	UGGGGUGAGGUUGGAAGCUA	miR-6943-5p	>hsa-miR-4729 MIMAT0019851 Homo sapiens miR-4729	UCAUUUAUCUGUUGGGAAGCUA	miR-4729 MIMAT0019851 Homo sap	-41.4132		FALSE	FALSE	FALSE	TRUE
>mmu-miR-6943-3p MIMAT0027787 Mus musculus miR-6943-3p	CUGCUUCCAUACCCCUACCCAG	miR-6943-3p	>hsa-miR-6737-3p MIMAT0027376 Homo sapiens miR-6737-3p	UCUGUGCUUCACCCCUACCCAG	miR-6737-3p	-14.2277		TRUE	TRUE	TRUE	TRUE
>mmu-miR-6944-3p MIMAT0027789 Mus musculus miR-6944-3p	UAACUCUUCCCUUGUGCCCUCAG	miR-6944-3p	>hsa-miR-6730-3p MIMAT0027362 Homo sapiens miR-6730-3p	CCUGACACCCCAUCUGCCCUCA	miR-6730-3p	-41.3307		FALSE	FALSE	FALSE	TRUE
>mmu-miR-6946-3p MIMAT0027793 Mus musculus miR-6946-3p	UUUCUUCUCUUCCCUUUCAG	miR-6946-3p	>hsa-miR-6870-3p MIMAT0027641 Homo sapiens miR-6870-3p	GCUCAUCCCCAUCUCCUUUCAG	miR-6870-3p	-25.6511		FALSE	FALSE	FALSE	TRUE
>mmu-miR-6950-3p MIMAT0027801 Mus musculus miR-6950-3p	CUCUGUCUUGAUCCUCUCCAG	miR-6950-3p	>hsa-miR-1236-3p MIMAT0005591 Homo sapiens miR-1236-3p	CCUCUUCCCCUUGUCUCUCCAG	miR-1236-3p	-35.4315		FALSE	FALSE	FALSE	TRUE
>mmu-miR-6950-3p MIMAT0027801 Mus musculus miR-6950-3p	CUCUGUCUUGAUCCUCUCCAG	miR-6950-3p	>hsa-miR-6751-3p MIMAT0027403 Homo sapiens miR-6751-3p	ACUGAGCCUCUCUCUCUCCAG	miR-6751-3p	-35.6511		FALSE	FALSE	FALSE	TRUE
>mmu-miR-6950-3p MIMAT0027801 Mus musculus miR-6950-3p	CUCUGUCUUGAUCCUCUCCAG	miR-6950-3p	>hsa-miR-6769a-3p MIMAT0027439 Homo sapiens miR-6769a-3p	GAGCCCCUCUCUGCUCUCCAG	miR-6769a-3p	-37.1935		FALSE	FALSE	FALSE	TRUE
>mmu-miR-6950-3p MIMAT0027801 Mus musculus miR-6950-3p	CUCUGUCUUGAUCCUCUCCAG	miR-6950-3p	>hsa-miR-6787-3p MIMAT0027475 Homo sapiens miR-6787-3p	UCUCAGCUGCUGCCCUCUCCAG	miR-6787-3p	-31.7701		FALSE	FALSE	TRUE	TRUE
>mmu-miR-6952-3p MIMAT0027805 Mus musculus miR-6952-3p	UCUCUGACUCUGCCUCCCACAG	miR-6952-3p	>hsa-miR-1229-3p MIMAT0005584 Homo sapiens miR-1229-3p	CUCUCACCACUGCCCUCCCACAG	miR-1229-3p	-16.1452		FALSE	TRUE	TRUE	TRUE
>mmu-miR-6952-3p MIMAT0027805 Mus musculus miR-6952-3p	UCUCUGACUCUGCCUCCCACAG	miR-6952-3p	>hsa-miR-6871-3p MIMAT0027643 Homo sapiens miR-6871-3p	CAGCACCCUGUGGCUCCCACAG	miR-6871-3p	-19.4497		FALSE	FALSE	TRUE	TRUE
>mmu-miR-6954-3p MIMAT0027809 Mus musculus miR-6954-3p	UGCAGCCAGCUCUUCCCCUAG	miR-6954-3p	>hsa-miR-6885-3p MIMAT0027671 Homo sapiens miR-6885-3p	CUUUGCUUCCUGCUCCCCUAG	miR-6885-3p	-29.3125		FALSE	FALSE	FALSE	TRUE
>mmu-miR-6955-3p MIMAT0027811 Mus musculus miR-6955-3p	ACACCUGUCUCCUUUGCCCACA	miR-6955-3p	>hsa-miR-6499-3p MIMAT0025451 Homo sapiens miR-6499-3p	AGCAGUGUUUGUUUUGCCCACA	miR-6499-3p	-11.5687		FALSE	TRUE	TRUE	TRUE
>mmu-miR-6955-3p MIMAT0027811 Mus musculus miR-6955-3p	ACACCUGUCUCCUUUGCCCACA	miR-6955-3p	>hsa-miR-6743-3p MIMAT0027388 Homo sapiens miR-6743-3p	AGCCGCUCUUCUCCCUGCCCACA	miR-6743-3p	-29.7883		FALSE	FALSE	FALSE	TRUE
>mmu-miR-6955-3p MIMAT0027811 Mus musculus miR-6955-3p	ACACCUGUCUCCUUUGCCCACA	miR-6955-3p	>hsa-miR-6772-3p MIMAT0027445 Homo sapiens miR-6772-3p	UUGCUCCUGACUCUGUGCCCACA	miR-6772-3p	-21.9073		FALSE	FALSE	FALSE	TRUE
>mmu-miR-6956-3p MIMAT0027813 Mus musculus miR-6956-3p	UGACCGGCCUAUCCUCUCAG	miR-6956-3p	>hsa-miR-6729-3p MIMAT0027360 Homo sapiens miR-6729-3p	UCAUCCCCCUCGCCCUCUCAG	miR-6729-3p	-21.6511		FALSE	FALSE	FALSE	TRUE
>mmu-miR-6958-5p MIMAT0027816 Mus musculus miR-6958-5p	GUGGGAGAAGAGGCUGCUGUGG	miR-6958-5p	>hsa-miR-3619-3p MIMAT0019219 Homo sapiens miR-3619-3p	GGGACCAUCCUGCCUGCUGUGG	miR-3619-3p	-35.2118		FALSE	FALSE	TRUE	TRUE
>mmu-miR-6958-5p MIMAT0027816 Mus musculus miR-6958-5p	GUGGGAGAAGAGGCUGCUGUGG	miR-6958-5p	>hsa-miR-6856-5p MIMAT0027612 Homo sapiens miR-6856-5p	AAGAGAGGAGCAGUGGUGCUGUGG	miR-6856-5p	-23.8066		FALSE	FALSE	FALSE	TRUE
>mmu-miR-6959-5p MIMAT0027818 Mus musculus miR-6959-5p	UGGGAAACCUGUGUCGGGCUGUG	miR-6959-5p	>hsa-miR-10392-5p MIMAT0041615 Homo sapiens miR-10392-5p	GCGCUUCGACGGGCUGGGCUGUG	miR-10392-5p	-48.9921		FALSE	FALSE	FALSE	TRUE
>mmu-miR-6959-3p MIMAT0027819 Mus musculus miR-6959-3p	CUGCACCGACCUGCUCUCCCAG	miR-6959-3p	>hsa-miR-6739-3p MIMAT0027380 Homo sapiens miR-6739-3p	AUUGUUCUGUCUUUCUCCCAG	miR-6739-3p	-39.6511		FALSE	FALSE	FALSE	TRUE
>mmu-miR-6959-3p MIMAT0027819 Mus musculus miR-6959-3p	CUGCACCGACCUGCUCUCCCAG	miR-6959-3p	>hsa-miR-6835-3p MIMAT0027571 Homo sapiens miR-6835-3p	AAAAGCACUUUUCUGUCUCCCAG	miR-6835-3p	-37.6694		FALSE	FALSE	FALSE	TRUE
>mmu-miR-6959-3p MIMAT0027819 Mus musculus miR-6959-3p	CUGCACCGACCUGCUCUCCCAG	miR-6959-3p	>hsa-miR-7703 MIMAT0030018 Homo sapiens miR-7703	UUGCACUCUGGCCUUCUCCCAGG	miR-7703 MIMAT0030018 Homo sap	-34.008		FALSE	FALSE	FALSE	TRUE
>mmu-miR-6960-3p MIMAT0027821 Mus musculus miR-6960-3p	AGCCAACCACCUCUCUCCUCAG	miR-6960-3p	>hsa-miR-1224-3p MIMAT0005459 Homo sapiens miR-1224-3p	CCCCACCUCCUCUCUCCUCAG	miR-1224-3p	3.97375		TRUE	TRUE	TRUE	TRUE
>mmu-miR-6960-3p MIMAT0027821 Mus musculus miR-6960-3p	AGCCAACCACCUCUCUCCUCAG	miR-6960-3p	>hsa-miR-6883-3p MIMAT0027667 Homo sapiens miR-6883-3p	UUCCCUAUCUCACUCUCCUCAG	miR-6883-3p	-27.3307		FALSE	TRUE	TRUE	TRUE
>mmu-miR-6963-3p MIMAT0027827 Mus musculus miR-6963-3p	UGCCUCUUGCCUCCAUCCCACAG	miR-6963-3p	>hsa-miR-1229-3p MIMAT0005584 Homo sapiens miR-1229-3p	CUCUCACCACUGCCCUCCCACAG	miR-1229-3p	-35.889		FALSE	FALSE	FALSE	TRUE
>mmu-miR-6963-3p MIMAT0027827 Mus musculus miR-6963-3p	UGCCUCUUGCCUCCAUCCCACAG	miR-6963-3p	>hsa-miR-6871-3p MIMAT0027643 Homo sapiens miR-6871-3p	CAGCACCCUGUGGCUCCCACAG	miR-6871-3p	-45.5504		FALSE	FALSE	FALSE	TRUE
>mmu-miR-3547-3p MIMAT0027833 Mus musculus miR-3547-3p	UGAGCACCACCCCUCUCUCAG	miR-3547-3p	>hsa-miR-6734-3p MIMAT0027370 Homo sapiens miR-6734-3p	CCCUUCCCUCACUCUUCUCUCAG	miR-6734-3p	-39.4315		FALSE	FALSE	FALSE	TRUE
>mmu-miR-3547-3p MIMAT0027833 Mus musculus miR-3547-3p	UGAGCACCACCCCUCUCUCAG	miR-3547-3p	>hsa-miR-6873-3p MIMAT0027647 Homo sapiens miR-6873-3p	UUCUCUCUGUCUUUCUCUCUCAG	miR-6873-3p	-39.4315		FALSE	FALSE	TRUE	TRUE
>mmu-miR-6966-3p MIMAT0027835 Mus musculus miR-6966-3p	UGCUGUGUGCUUCCUCUGCAG	miR-6966-3p	>hsa-miR-6843-3p MIMAT0027588 Homo sapiens miR-6843-3p	AUGGUCUCCUGUUCUCUGCAG	miR-6843-3p	-31.9898		FALSE	FALSE	FALSE	TRUE
>mmu-miR-6966-3p MIMAT0027835 Mus musculus miR-6966-3p	UGCUGUGUGCUUCCUCUGCAG	miR-6966-3p	>hsa-miR-7113-3p MIMAT0028124 Homo sapiens miR-7113-3p	CCUCCCUGCCCGCCUCUCUGCAG	miR-7113-3p	-43.6511		FALSE	FALSE	FALSE	TRUE
>mmu-miR-6967-3p MIMAT0027837 Mus musculus miR-6967-3p	UCAUCUUUAUCUCUCCCCAG	miR-6967-3p	>hsa-miR-939-3p MIMAT0022939 Homo sapiens miR-939-3p	CCCUGGGCCUCUGCUCCCCAG	miR-939-3p	-29.5322		FALSE	FALSE	FALSE	TRUE
>mmu-miR-6967-3p MIMAT0027837 Mus musculus miR-6967-3p	UCAUCUUUAUCUCUCCCCAG	miR-6967-3p	>hsa-miR-6728-3p MIMAT0027358 Homo sapiens miR-6728-3p	UCUCUGCUCUGCUCUCCCCAG	miR-6728-3p	-17.9898		FALSE	TRUE	TRUE	TRUE
>mmu-miR-6967-3p MIMAT0027837 Mus musculus miR-6967-3p	UCAUCUUUAUCUCUCCCCAG	miR-6967-3p	>hsa-miR-6731-3p MIMAT0027364 Homo sapiens miR-6731-3p	UCUAUUCCCCACUCUCCCCAG	miR-6731-3p	-21.6511		FALSE	TRUE	TRUE	TRUE
>mmu-miR-6967-3p MIMAT0027837 Mus musculus miR-6967-3p	UCAUCUUUAUCUCUCCCCAG	miR-6967-3p	>hsa-miR-6760-3p MIMAT0027421 Homo sapiens miR-6760-3p	ACACUGUCCCCUUCUCCCCAG	miR-6760-3p	-25.8708		FALSE	FALSE	TRUE	TRUE
>mmu-miR-6967-3p MIMAT0027837 Mus musculus miR-6967-3p	UCAUCUUUAUCUCUCCCCAG	miR-6967-3p	>hsa-miR-6776-3p MIMAT0027453 Homo sapiens miR-6776-3p	CAACCACCACUGUCUCUCCCCAG	miR-6776-3p	-21.7701		TRUE	TRUE	TRUE	TRUE
>mmu-miR-6967-3p MIMAT0027837 Mus musculus miR-6967-3p	UCAUCUUUAUCUCUCCCCAG	miR-6967-3p	>hsa-miR-6813-3p MIMAT0027527 Homo sapiens miR-6813-3p	AACCUUGGCCCCUCUCCCCAG	miR-6813-3p	-33.7518		FALSE	TRUE	TRUE	TRUE
>mmu-miR-6967-3p MIMAT0027837 Mus musculus miR-6967-3p	UCAUCUUUAUCUCUCCCCAG	miR-6967-3p	>hsa-miR-6861-3p MIMAT0027624 Homo sapiens miR-6861-3p	UGGACCUCUCCUCCCCAG	miR-6861-3p	-31.7336		FALSE	FALSE	FALSE	TRUE
>mmu-miR-6968-5p MIMAT0027838 Mus musculus miR-6968-5p	AGGGGGCGAGGGGGCCCUGUGG	miR-6968-5p	>hsa-miR-6828-5p MIMAT0027556 Homo sapiens miR-6828-5p	AGGAAGCAAGAGAACCCUGUGG	miR-6828-5p	-3.68762		FALSE	FALSE	FALSE	TRUE
>mmu-miR-6968-3p MIMAT0027839 Mus musculus miR-6968-3p	ACAAGCGCUGUCUCCCCUCCAG	miR-6968-3p	>hsa-miR-6823-3p MIMAT0027547 Homo sapiens miR-6823-3p	UGAGCCUCUCCUUCCCUCCAG	miR-6823-3p	-27.5504		FALSE	FALSE	FALSE	TRUE
>mmu-miR-6968-3p MIMAT0027839 Mus musculus miR-6968-3p	ACAAGCGCUGUCUCCCCUCCAG	miR-6968-3p	>hsa-miR-6851-3p MIMAT0027603 Homo sapiens miR-6851-3p	UGGCCCUUUGUACCCCUCCAG	miR-6851-3p	-31.7701		FALSE	FALSE	TRUE	TRUE
>mmu-miR-6969-3p MIMAT0027841 Mus musculus miR-6969-3p	UGUUGUUCCCAUCUCUGCAG	miR-6969-3p	>hsa-miR-6843-3p MIMAT0027588 Homo sapiens miR-6843-3p	AUGGUCUCCUGUUCUCUGCAG	miR-6843-3p	-21.6511		FALSE	FALSE	TRUE	TRUE
>mmu-miR-6969-3p MIMAT0027841 Mus musculus miR-6969-3p	UGUUGUUCCCAUCUCUGCAG	miR-6969-3p	>hsa-miR-7113-3p MIMAT0028124 Homo sapiens miR-7113-3p	CCUCCCUGCCCGCCUCUCUGCAG	miR-7113-3p	-29.6511		FALSE	FALSE	TRUE	TRUE
>mmu-miR-6971-3p MIMAT0027845 Mus musculus miR-6971-3p	ACAGCCUCUGCUUCUUCUCAG	miR-6971-3p	>hsa-miR-6876-3p MIMAT0027653 Homo sapiens miR-6876-3p	AGCUGUCUGUGUUUUCCUUCUCAG	miR-6876-3p	-21.9073		FALSE	FALSE	FALSE	TRUE
>mmu-miR-6974-3p MIMAT0027851 Mus musculus miR-6974-3p	UCUCCACUCUCUUCUGUCCCAG	miR-6974-3p	>hsa-miR-7106-3p MIMAT0028110 Homo sapiens miR-7106-3p	AGCUCCCUGAAUCCCUGUCCCAG	miR-7106-3p	-39.7883		FALSE	FALSE	TRUE	TRUE
>mmu-miR-6975-5p MIMAT0027852 Mus musculus miR-6975-5p	GCUGGGGAGAAAGGGGUUUGGCA	miR-6975-5p	>hsa-miR-6715b-5p MIMAT0025842 Homo sapiens miR-6715b-5p	ACAGGCACGACUGGUUUGGCA	miR-6715b-5p	-31.5504		FALSE	FALSE	TRUE	TRUE
>mmu-miR-6975-3p MIMAT0027853 Mus musculus miR-6975-3p	UCUCUCCUUUCUCCUCCUAG	miR-6975-3p	>hsa-miR-6887-3p MIMAT0027675 Homo sapiens miR-6887-3p	UCCCCUCCACUUUCCUCCUAG	miR-6887-3p	-5.88905		FALSE	FALSE	TRUE	TRUE
>mmu-miR-6976-3p MIMAT0027855 Mus musculus miR-6976-3p	AUCUCCCUCCCAACUCCCCAG	miR-6976-3p	>hsa-miR-939-3p MIMAT0022939 Homo sapiens miR-939-3p	CCCUGGGCCUCUGCUCCCCAG	miR-939-3p	-29.3125		FALSE	FALSE	FALSE	TRUE
>mmu-miR-6976-3p MIMAT0027855 Mus musculus miR-6976-3p	AUCUCCCUCCCAACUCCCCAG	miR-6976-3p	>hsa-miR-3150b-5p MIMAT0019226 Homo sapiens miR-3150b-5p	CAACCUCGAGGAUCUCCCCAGC	miR-3150b-5p	-51.1935		FALSE	FALSE	FALSE	TRUE
>mmu-miR-6976-3p MIMAT0027855 Mus musculus miR-6976-3p	AUCUCCCUCCCAACUCCCCAG	miR-6976-3p	>hsa-miR-6728-3p MIMAT0027358 Homo sapiens miR-6728-3p	UCUCUGCUCUGCUCUCCCCAG	miR-6728-3p	-27.7701		FALSE	FALSE	FALSE	TRUE
>mmu-miR-6976-3p MIMAT0027855 Mus musculus miR-6976-3p	AUCUCCCUCCCAACUCCCCAG	miR-6976-3p	>hsa-miR-6731-3p MIMAT0027364 Homo sapiens miR-6731-3p	UCUAUUCCCCACUCUCCCCAG	miR-6731-3p	-27.7701		FALSE	FALSE	FALSE	TRUE
>mmu-miR-6976-3p MIMAT0027855 Mus musculus miR-6976-3p	AUCUCCCUCCCAACUCCCCAG	miR-6976-3p	>hsa-miR-6760-3p MIMAT0027421 Homo sapiens miR-6760-3p	ACACUGUCCCCUUCUCCCCAG	miR-6760-3p	-27.7701		FALSE	FALSE	FALSE	TRUE
>mmu-miR-6976-3p MIMAT0027855 Mus musculus miR-6976-3p	AUCUCCCUCCCAACUCCCCAG	miR-6976-3p	>hsa-miR-6776-3p MIMAT0027453 Homo sapiens miR-6776-3p	CAACCACCACUGUCUCUCCCCAG	miR-6776-3p	-45.7701		FALSE	FALSE	FALSE	TRUE
>mmu-miR-6976-3p MIMAT0027855 Mus musculus miR-6976-3p	AUCUCCCUCCCAACUCCCCAG	miR-6976-3p	>hsa-miR-6813-3p MIMAT0027527 Homo sapiens miR-6813-3p	AACCUUGGCCCCUCUCCCCAG	miR-6813-3p	-21.4315		FALSE	FALSE	FALSE	TRUE
>mmu-miR-6976-3p MIMAT0027855 Mus musculus miR-6976-3p	AUCUCCCUCCCAACUCCCCAG	miR-6976-3p	>hsa-miR-6861-3p MIMAT0027624 Homo sapiens miR-6861-3p	UGGACCUCUCCUCCCCAG	miR-6861-3p	-27.8526		FALSE	FALSE	FALSE	TRUE
>mmu-miR-6978-5p MIMAT0027858 Mus musculus miR-6978-5p	AAGGGGUGAGAGAGAAGCUGGUG	miR-6978-5p	>hsa-miR-4316 MIMAT0016867 Homo sapiens miR-4316	GGUGAGGCUAGCUGGUG	miR-4316 MIMAT0016867 Homo sap	-33.9533		FALSE	FALSE	FALSE	TRUE
>mmu-miR-6978-3p MIMAT0027859 Mus musculus miR-6978-3p	ACGGCUUCACUCUCACCCUGCAG	miR-6978-3p	>hsa-miR-4722-3p MIMAT0019837 Homo sapiens miR-4722-3p	ACCUGCCAGCACCUCCCUGCAG	miR-4722-3p	-31.889		FALSE	FALSE	FALSE	TRUE
>mmu-miR-6978-3p MIMAT0027859 Mus musculus miR-6978-3p	ACGGCUUCACUCUCACCCUGCAG	miR-6978-3p	>hsa-miR-6788-3p MIMAT0027477 Homo sapiens miR-6788-3p	UUCGCCACUUCCCUCCCUGCAG	miR-6788-3p	-29.7883		FALSE	FALSE	FALSE	TRUE
>mmu-miR-6978-3p MIMAT0027859 Mus musculus miR-6978-3p	ACGGCUUCACUCUCACCCUGCAG	miR-6978-3p	>hsa-miR-6811-3p MIMAT0027523 Homo sapiens miR-6811-3p	AGCCUGUGCUUGUCCCUGCAG	miR-6811-3p	-33.6694		FALSE	FALSE	FALSE	TRUE
>mmu-miR-6978-3p MIMAT0027859 Mus musculus miR-6978-3p	ACGGCUUCACUCUCACCCUGCAG	miR-6978-3p	>hsa-miR-7110-3p MIMAT0028118 Homo sapiens miR-7110-3p	UCUCUCUCCCACUUCCCUGCAG	miR-7110-3p	-33.4497		FALSE	FALSE	FALSE	TRUE
>mmu-miR-6979-3p MIMAT0027861 Mus musculus miR-6979-3p	UUGUGUCUGUCUGGCUCCCAG	miR-6979-3p	>hsa-miR-6750-3p MIMAT0027401 Homo sapiens miR-6750-3p	GAACUCACCCUCUGCUCCCAG	miR-6750-3p	-43.5322		FALSE	FALSE	FALSE	TRUE
>mmu-miR-6980-3p MIMAT0027863 Mus musculus miR-6980-3p	UGACUUGCCUUCCACCCCAG	miR-6980-3p	>hsa-miR-6819-3p MIMAT0027539 Homo sapiens miR-6819-3p	AAGCCUCUGUCCCCACCCCAG	miR-6819-3p	-35.8708		FALSE	FALSE	TRUE	TRUE
>mmu-miR-6980-3p MIMAT0027863 Mus musculus miR-6980-3p	UGACUUGCCUUCCACCCCAG	miR-6980-3p	>hsa-miR-6824-3p MIMAT0027549 Homo sapiens miR-6824-3p	UCUCUGGUCUUGCCACCCCAG	miR-6824-3p	-5.88905		FALSE	FALSE	TRUE	TRUE
>mmu-miR-6981-3p MIMAT0027865 Mus musculus miR-6981-3p	CAACAGCCUACUGUCUCCUCAG	miR-6981-3p	>hsa-miR-1224-3p MIMAT0005459 Homo sapiens miR-1224-3p	CCCCACCUCCUCUCUCCUCAG	miR-1224-3p	-3.90729		FALSE	FALSE	TRUE	TRUE
>mmu-miR-6981-3p MIMAT0027865 Mus musculus miR-6981-3p	CAACAGCCUACUGUCUCCUCAG	miR-6981-3p	>hsa-miR-6883-3p MIMAT0027667 Homo sapiens miR-6883-3p	UUCCCUAUCUCACUCUCCUCAG	miR-6883-3p	-43.0928		FALSE	FALSE	TRUE	TRUE
>mmu-miR-6982-5p MIMAT0027866 Mus musculus miR-6982-5p	CUGGAGGAUCGCAGGGGUGGCCUGG	miR-6982-5p	>hsa-miR-6746-5p MIMAT0027392 Homo sapiens miR-6746-5p	CCGGGAGAAGGAGGUGGCCUGG	miR-6746-5p	-22.0262		FALSE	TRUE	TRUE	TRUE
>mmu-miR-6982-3p MIMAT0027867 Mus musculus miR-6982-3p	UGGCCCCUCUGCCCCUUCCAG	miR-6982-3p	>hsa-miR-7109-3p MIMAT0028116 Homo sapiens miR-7109-3p	CAAGCCUCUCCUGCCCUUCCAG	miR-7109-3p	-19.6694		FALSE	FALSE	TRUE	TRUE
>mmu-miR-6986-3p MIMAT0027875 Mus musculus miR-6986-3p	GUUUUCACCUUCCUCCCAG	miR-6986-3p	>hsa-miR-877-3p MIMAT0004950 Homo sapiens miR-877-3p	UCCUCUUCUCCCUCCUCCCAG	miR-877-3p	-11.8708		FALSE	FALSE	TRUE	TRUE
>mmu-miR-6986-3p MIMAT0027875 Mus musculus miR-6986-3p	GUUUUCACCUUCCUCCCAG	miR-6986-3p	>hsa-miR-4747-3p MIMAT0019883 Homo sapiens miR-4747-3p	AAGGCCCGGGCUUUCCUCCCAG	miR-4747-3p	-39.5139		FALSE	TRUE	TRUE	TRUE
>mmu-miR-6986-3p MIMAT0027875 Mus musculus miR-6986-3p	GUUUUCACCUUCCUCCCAG	miR-6986-3p	>hsa-miR-5196-3p MIMAT0021129 Homo sapiens miR-5196-3p	UCAUCCUCGUCUCCCUCCCAG	miR-5196-3p	-27.6329		FALSE	FALSE	FALSE	TRUE
>mmu-miR-6986-3p MIMAT0027875 Mus musculus miR-6986-3p	GUUUUCACCUUCCUCCCAG	miR-6986-3p	>hsa-miR-6732-3p MIMAT0027366 Homo sapiens miR-6732-3p	UAACCCUGUCCUCUCCCUCCCAG	miR-6732-3p	-35.6329		FALSE	FALSE	FALSE	TRUE
>mmu-miR-6986-3p MIMAT0027875 Mus musculus miR-6986-3p	GUUUUCACCUUCCUCCCAG	miR-6986-3p	>hsa-miR-7111-3p MIMAT0028120 Homo sapiens miR-7111-3p	AUCCUCUCUUCCCUCCUCCCAG	miR-7111-3p	-23.7518		FALSE	FALSE	TRUE	TRUE
>mmu-miR-6988-5p MIMAT0027878 Mus musculus miR-6988-5p	GGGGUGGAGAGCUGAGGCCCA	miR-6988-5p	>hsa-miR-4513 MIMAT0019050 Homo sapiens miR-4513	AGACUGACGGCUGGAGGCCCAU	miR-4513 MIMAT0019050 Homo sap	-41.7701		FALSE	FALSE	FALSE	TRUE
>mmu-miR-6988-3p MIMAT0027879 Mus musculus miR-6988-3p	UGACCUCUGUAUCUCCUGCCAG	miR-6988-3p	>hsa-miR-6893-3p MIMAT0027687 Homo sapiens miR-6893-3p	CCCUGCUGCCUUCACCUGCCAG	miR-6893-3p	-37.889		FALSE	FALSE	FALSE	TRUE
>mmu-miR-6990-3p MIMAT0027883 Mus musculus miR-6990-3p	AGCCCUGCCUCUUCCUGGCAG	miR-6990-3p	>hsa-miR-5006-3p MIMAT0021034 Homo sapiens miR-5006-3p	UUUCCCUUUCCAUCCUGGCAG	miR-5006-3p	-27.7701		FALSE	FALSE	TRUE	TRUE
>mmu-miR-6996-3p MIMAT0027895 Mus musculus miR-6996-3p	CGGUGUCUCUGGUCACUCUGCAG	miR-6996-3p	>hsa-miR-6843-3p MIMAT0027588 Homo sapiens miR-6843-3p	AUGGUCUCCUGUUCUCUGCAG	miR-6843-3p	-25.7883		FALSE	FALSE	FALSE	TRUE
>mmu-miR-6996-3p MIMAT0027895 Mus musculus miR-6996-3p	CGGUGUCUCUGGUCACUCUGCAG	miR-6996-3p	>hsa-miR-7113-3p MIMAT0028124 Homo sapiens miR-7113-3p	CCUCCCUGCCCGCCUCUCUGCAG	miR-7113-3p	-35.889		FALSE	FALSE	FALSE	TRUE
>mmu-miR-6997-3p MIMAT0027897 Mus musculus miR-6997-3p	UCAAACCUUACCCUCCUGUUUCC	miR-6997-3p	>hsa-miR-4307 MIMAT0016860 Homo sapiens miR-4307	AAUGUUUUUUCCUGUUUCC	miR-4307 MIMAT0016860 Homo sap	-37.7518		FALSE	TRUE	TRUE	TRUE
>mmu-miR-6999-3p MIMAT0027901 Mus musculus miR-6999-3p	CUUCAGCUGUCCUCCUUUCUGU	miR-6999-3p	>hsa-miR-526b-5p MIMAT0002835 Homo sapiens miR-526b-5p	CUCUUGAGGGAAGCACUUUCUGU	miR-526b-5p	-41.3307		FALSE	FALSE	FALSE	TRUE
>mmu-miR-7000-3p MIMAT0027903 Mus musculus miR-7000-3p	CACCCACCUGCCUGUCCUCCAG	miR-7000-3p	>hsa-miR-326 MIMAT0000756 Homo sapiens miR-326	CCUCUGGGCCCUUCCUCCAG	miR-326 MIMAT0000756 Homo sap	-33.5322		FALSE	FALSE	FALSE	TRUE
>mmu-miR-7000-3p MIMAT0027903 Mus musculus miR-7000-3p	CACCCACCUGCCUGUCCUCCAG	miR-7000-3p	>hsa-miR-943 MIMAT0004986 Homo sapiens miR-943	CUGACUGUUGCCGUCCUCCAG	miR-943 MIMAT0004986 Homo sap	-19.6694		FALSE	FALSE	TRUE	TRUE
>mmu-miR-7000-3p MIMAT0027903 Mus musculus miR-7000-3p	CACCCACCUGCCUGUCCUCCAG	miR-7000-3p	>hsa-miR-6789-3p MIMAT0027479 Homo sapiens miR-6789-3p	CGGCGCCCGUGUCUCCUCCAG	miR-6789-3p	-27.5504		FALSE	FALSE	FALSE	TRUE
>mmu-miR-7000-3p MIMAT0027903 Mus musculus miR-7000-3p	CACCCACCUGCCUGUCCUCCAG	miR-7000-3p	>hsa-miR-6894-3p MIMAT0027689 Homo sapiens miR-6894-3p	UUGCCUGCCCUCUUCCUCCAG	miR-6894-3p	-35.4315		FALSE	FALSE	FALSE	TRUE
>mmu-miR-7001-3p MIMAT0027905 Mus musculus miR-7001-3p	CGCUCACACUCCCUCUGCAG	miR-7001-3p	>hsa-miR-6843-3p MIMAT0027588 Homo sapiens miR-6843-3p	AUGGUCUCCUGUUCUCUGCAG	miR-6843-3p	-37.4132		FALSE	FALSE	FALSE	TRUE
>mmu-miR-7001-3p MIMAT0027905 Mus musculus miR-7001-3p	CGCUCACACUCCCUCUGCAG	miR-7001-3p	>hsa-miR-7113-3p MIMAT0028124 Homo sapiens miR-7113-3p	CCUCCCUGCCCGCCUCUCUGCAG	miR-7113-3p	-33.8708		FALSE	FALSE	FALSE	TRUE
>mmu-miR-7003-3p MIMAT0027911 Mus musculus miR-7003-3p	CCCCGGGUUUUCCCCACAG	miR-7003-3p	>hsa-miR-4667-3p MIMAT0019744 Homo sapiens miR-4667-3p	UCCCUCCUUCUGUCCCCACAG	miR-4667-3p	-19.7518		FALSE	FALSE	TRUE	TRUE
>mmu-miR-7003-3p MIMAT0027911 Mus musculus miR-7003-3p	CCCCGGGUUUUCCCCACAG	miR-7003-3p	>hsa-miR-4749-3p MIMAT0019886 Homo sapiens miR-4749-3p	CGCCCCUCCUGCCCCCACAG	miR-4749-3p	-23.6329		FALSE	FALSE	FALSE	TRUE
>mmu-miR-7003-3p MIMAT0027911 Mus musculus miR-7003-3p	CCCCGGGUUUUCCCCACAG	miR-7003-3p	>hsa-miR-6799-3p MIMAT0027499 Homo sapiens miR-6799-3p	UGCCCUGCAUGGUGUCCCCACAG	miR-6799-3p	-29.8708		FALSE	FALSE	TRUE	TRUE
>mmu-miR-7003-3p MIMAT0027911 Mus musculus miR-7003-3p	CCCCGGGUUUUCCCCACAG	miR-7003-3p	>hsa-miR-6855-3p MIMAT0027611 Homo sapiens miR-6855-3p	AGACUGACCUUCAACCCCACAG	miR-6855-3p	-39.5139		FALSE	FALSE	FALSE	TRUE
>mmu-miR-7003-3p MIMAT0027911 Mus musculus miR-7003-3p	CCCCGGGUUUUCCCCACAG	miR-7003-3p	>hsa-miR-6857-3p MIMAT0027615 Homo sapiens miR-6857-3p	UGACUGAGCUUCUCCCCACAG	miR-6857-3p	-27.6329		FALSE	FALSE	TRUE	TRUE
>mmu-miR-7003-3p MIMAT0027911 Mus musculus miR-7003-3p	CCCCGGGUUUUCCCCACAG	miR-7003-3p	>hsa-miR-6890-3p MIMAT0027681 Homo sapiens miR-6890-3p	CCACUGCCUAUGCCCCACAG	miR-6890-3p	-15.7518		FALSE	FALSE	FALSE	TRUE
>mmu-miR-7003-3p MIMAT0027911 Mus musculus miR-7003-3p	CCCCGGGUUUUCCCCACAG	miR-7003-3p	>hsa-miR-7108-3p MIMAT0028114 Homo sapiens miR-7108-3p	ACCCGCCCGUCUCCCCACAG	miR-7108-3p	-15.7518		FALSE	FALSE	TRUE	TRUE
>mmu-miR-7006-3p MIMAT0027917 Mus musculus miR-7006-3p	UUUCUGACCUGGAUCCCCAG	miR-7006-3p	>hsa-miR-6841-3p MIMAT0027585 Homo sapiens miR-6841-3p	ACCUUGCAUCUGCAUCCCCAG	miR-6841-3p	-21.6511		FALSE	FALSE	FALSE	TRUE
>mmu-miR-7008-3p MIMAT0027921 Mus musculus miR-7008-3p	UGUGCUUCUUGCCUCUUCUCAG	miR-7008-3p	>hsa-miR-6876-3p MIMAT0027653 Homo sapiens miR-6876-3p	AGCUGUCUGUGUUUUCCUUCUCAG	miR-6876-3p	-41.6694		FALSE	FALSE	FALSE	TRUE
>mmu-miR-7009-3p MIMAT0027923 Mus musculus miR-7009-3p	UCUUUUCCCCUCUCCCUGCAG	miR-7009-3p	>hsa-miR-4722-3p MIMAT0019837 Homo sapiens miR-4722-3p	ACCUGCCAGCACCUCCCUGCAG	miR-4722-3p	-27.5504		FALSE	TRUE	TRUE	TRUE
>mmu-miR-7009-3p MIMAT0027923 Mus musculus miR-7009-3p	UCUUUUCCCCUCUCCCUGCAG	miR-7009-3p	>hsa-miR-6788-3p MIMAT0027477 Homo sapiens miR-6788-3p	UUCGCCACUUCCCUCCCUGCAG	miR-6788-3p	-25.9898		FALSE	TRUE	TRUE	TRUE
>mmu-miR-7009-3p MIMAT0027923 Mus musculus miR-7009-3p	UCUUUUCCCCUCUCCCUGCAG	miR-7009-3p	>hsa-miR-6811-3p MIMAT0027523 Homo sapiens miR-6811-3p	AGCCUGUGCUUGUCCCUGCAG	miR-6811-3p	-29.3125		FALSE	FALSE	TRUE	TRUE
>mmu-miR-7009-3p MIMAT0027923 Mus musculus miR-7009-3p	UCUUUUCCCCUCUCCCUGCAG	miR-7009-3p	>hsa-miR-7110-3p MIMAT0028118 Homo sapiens miR-7110-3p	UCUCUCUCCCACUUCCCUGCAG	miR-7110-3p	-3.90729		FALSE	FALSE	TRUE	TRUE
>mmu-miR-7011-3p MIMAT0027927 Mus musculus miR-7011-3p	UCUGCUUCCCUCCUCCUCUAG	miR-7011-3p	>hsa-miR-3605-3p MIMAT0017982 Homo sapiens miR-3605-3p	CCUCCGUGUUACCUGUCCUCUAG	miR-3605-3p	-27.889		FALSE	FALSE	FALSE	TRUE
>mmu-miR-7011-3p MIMAT0027927 Mus musculus miR-7011-3p	UCUGCUUCCCUCCUCCUCUAG	miR-7011-3p	>hsa-miR-6866-3p MIMAT0027633 Homo sapiens miR-6866-3p	GAUCCCUUUAUCUGUCCUCUAG	miR-6866-3p	-35.4315		FALSE	FALSE	FALSE	TRUE
>mmu-miR-7012-5p MIMAT0027928 Mus musculus miR-7012-5p	AAGGAGAGGAGUUGGCAGGGACU	miR-7012-5p	>hsa-miR-6858-5p MIMAT0027616 Homo sapiens miR-6858-5p	GUGAGGAGGGGCUGGCAGGGAC	miR-6858-5p	-17.6876		FALSE	TRUE	TRUE	TRUE
>mmu-miR-7012-3p MIMAT0027929 Mus musculus miR-7012-3p	UGACCUGUGGCUCCUCUCCCAG	miR-7012-3p	>hsa-miR-6739-3p MIMAT0027380 Homo sapiens miR-6739-3p	AUUGUUCUGUCUUUCUCCCAG	miR-6739-3p	-35.4315		FALSE	FALSE	FALSE	TRUE
>mmu-miR-7012-3p MIMAT0027929 Mus musculus miR-7012-3p	UGACCUGUGGCUCCUCUCCCAG	miR-7012-3p	>hsa-miR-6835-3p MIMAT0027571 Homo sapiens miR-6835-3p	AAAAGCACUUUUCUGUCUCCCAG	miR-6835-3p	-53.4315		FALSE	FALSE	FALSE	TRUE
>mmu-miR-7012-3p MIMAT0027929 Mus musculus miR-7012-3p	UGACCUGUGGCUCCUCUCCCAG	miR-7012-3p	>hsa-miR-7703 MIMAT0030018 Homo sapiens miR-7703	UUGCACUCUGGCCUUCUCCCAGG	miR-7703 MIMAT0030018 Homo sap	-31.9073		FALSE	FALSE	FALSE	TRUE
>mmu-miR-7016-3p MIMAT0027937 Mus musculus miR-7016-3p	ACCUGCCUCCUGCUCUCCCCAG	miR-7016-3p	>hsa-miR-939-3p MIMAT0022939 Homo sapiens miR-939-3p	CCCUGGGCCUCUGCUCCCCAG	miR-939-3p	-19.6694		FALSE	FALSE	FALSE	TRUE
>mmu-miR-7016-3p MIMAT0027937 Mus musculus miR-7016-3p	ACCUGCCUCCUGCUCUCCCCAG	miR-7016-3p	>hsa-miR-4649-3p MIMAT0019712 Homo sapiens miR-4649-3p	UCUGAGGCCUGCCUCUCCCCA	miR-4649-3p	-33.889		FALSE	FALSE	TRUE	TRUE
>mmu-miR-7016-3p MIMAT0027937 Mus musculus miR-7016-3p	ACCUGCCUCCUGCUCUCCCCAG	miR-7016-3p	>hsa-miR-6728-3p MIMAT0027358 Homo sapiens miR-6728-3p	UCUCUGCUCUGCUCUCCCCAG	miR-6728-3p	-8.12696		TRUE	TRUE	TRUE	TRUE
>mmu-miR-7016-3p MIMAT0027937 Mus musculus miR-7016-3p	ACCUGCCUCCUGCUCUCCCCAG	miR-7016-3p	>hsa-miR-6731-3p MIMAT0027364 Homo sapiens miR-6731-3p	UCUAUUCCCCACUCUCCCCAG	miR-6731-3p	-27.5504		FALSE	TRUE	TRUE	TRUE
>mmu-miR-7016-3p MIMAT0027937 Mus musculus miR-7016-3p	ACCUGCCUCCUGCUCUCCCCAG	miR-7016-3p	>hsa-miR-6760-3p MIMAT0027421 Homo sapiens miR-6760-3p	ACACUGUCCCCUUCUCCCCAG	miR-6760-3p	-8.12696		FALSE	FALSE	TRUE	TRUE
>mmu-miR-7016-3p MIMAT0027937 Mus musculus miR-7016-3p	ACCUGCCUCCUGCUCUCCCCAG	miR-7016-3p	>hsa-miR-6776-3p MIMAT0027453 Homo sapiens miR-6776-3p	CAACCACCACUGUCUCUCCCCAG	miR-6776-3p	-25.5687		FALSE	TRUE	TRUE	TRUE
>mmu-miR-7016-3p MIMAT0027937 Mus musculus miR-7016-3p	ACCUGCCUCCUGCUCUCCCCAG	miR-7016-3p	>hsa-miR-6813-3p MIMAT0027527 Homo sapiens miR-6813-3p	AACCUUGGCCCCUCUCCCCAG	miR-6813-3p	-23.889		FALSE	TRUE	TRUE	TRUE
>mmu-miR-7016-3p MIMAT0027937 Mus musculus miR-7016-3p	ACCUGCCUCCUGCUCUCCCCAG	miR-7016-3p	>hsa-miR-6861-3p MIMAT0027624 Homo sapiens miR-6861-3p	UGGACCUCUCCUCCCCAG	miR-6861-3p	-39.7336		FALSE	FALSE	FALSE	TRUE
>mmu-miR-7017-3p MIMAT0027939 Mus musculus miR-7017-3p	ACCCUGCUCCUCUCCCUCCAG	miR-7017-3p	>hsa-miR-6823-3p MIMAT0027547 Homo sapiens miR-6823-3p	UGAGCCUCUCCUUCCCUCCAG	miR-6823-3p	-16.2277		FALSE	FALSE	TRUE	TRUE
>mmu-miR-7017-3p MIMAT0027939 Mus musculus miR-7017-3p	ACCCUGCUCCUCUCCCUCCAG	miR-7017-3p	>hsa-miR-6851-3p MIMAT0027603 Homo sapiens miR-6851-3p	UGGCCCUUUGUACCCCUCCAG	miR-6851-3p	-37.1935		FALSE	FALSE	FALSE	TRUE
>mmu-miR-7019-3p MIMAT0027943 Mus musculus miR-7019-3p	UCACCUUGGCCGCCUCUCUGCAG	miR-7019-3p	>hsa-miR-6843-3p MIMAT0027588 Homo sapiens miR-6843-3p	AUGGUCUCCUGUUCUCUGCAG	miR-6843-3p	-39.4315		FALSE	FALSE	TRUE	TRUE
>mmu-miR-7019-3p MIMAT0027943 Mus musculus miR-7019-3p	UCACCUUGGCCGCCUCUCUGCAG	miR-7019-3p	>hsa-miR-7113-3p MIMAT0028124 Homo sapiens miR-7113-3p	CCUCCCUGCCCGCCUCUCUGCAG	miR-7113-3p	14.0562		TRUE	TRUE	TRUE	TRUE
>mmu-miR-7020-3p MIMAT0027945 Mus musculus miR-7020-3p	AACCCCUCUCUUCUCUCCCAG	miR-7020-3p	>hsa-miR-6739-3p MIMAT0027380 Homo sapiens miR-6739-3p	AUUGUUCUGUCUUUCUCCCAG	miR-6739-3p	-27.7701		FALSE	FALSE	FALSE	TRUE
>mmu-miR-7020-3p MIMAT0027945 Mus musculus miR-7020-3p	AACCCCUCUCUUCUCUCCCAG	miR-7020-3p	>hsa-miR-6835-3p MIMAT0027571 Homo sapiens miR-6835-3p	AAAAGCACUUUUCUGUCUCCCAG	miR-6835-3p	-15.7883		FALSE	FALSE	FALSE	TRUE
>mmu-miR-7022-3p MIMAT0027949 Mus musculus miR-7022-3p	ACAAGCCUGACCUCUGCCCCCA	miR-7022-3p	>hsa-miR-6069 MIMAT0023694 Homo sapiens miR-6069	GGGCUAGGGCCUGCUGCCCCC	miR-6069 MIMAT0023694 Homo sap	-55.9715		FALSE	FALSE	FALSE	TRUE
>mmu-miR-7023-3p MIMAT0027951 Mus musculus miR-7023-3p	UCACCCUGUCUGCGCCCCUCAG	miR-7023-3p	>hsa-miR-423-3p MIMAT0001340 Homo sapiens miR-423-3p	AGCUCGGUCUGAGGCCCCUCAGU	miR-423-3p	-39.7883		FALSE	FALSE	TRUE	TRUE
>mmu-miR-7023-3p MIMAT0027951 Mus musculus miR-7023-3p	UCACCCUGUCUGCGCCCCUCAG	miR-7023-3p	>hsa-miR-6759-3p MIMAT0027419 Homo sapiens miR-6759-3p	UGACCUUUGCCUCUCCCCUCAG	miR-6759-3p	-11.5687		FALSE	FALSE	FALSE	TRUE
>mmu-miR-7026-3p MIMAT0027957 Mus musculus miR-7026-3p	UGUGCUUUCUGGUCUUGGCUUAG	miR-7026-3p	>hsa-miR-29b-2-5p MIMAT0004515 Homo sapiens miR-29b-2-5p	CUGGUUUCACAUGGUGGCUUAG	miR-29b-2-5p	-25.5687		FALSE	FALSE	FALSE	TRUE
>mmu-miR-7027-5p MIMAT0027958 Mus musculus miR-7027-5p	UGGAAAGGAAGAAACAGCAGAGC	miR-7027-5p	>hsa-miR-4280 MIMAT0016911 Homo sapiens miR-4280	GAGUGUAGUUCUGAGCAGAGC	miR-4280 MIMAT0016911 Homo sap	-47.3125		FALSE	FALSE	FALSE	TRUE
>mmu-miR-7028-5p MIMAT0027960 Mus musculus miR-7028-5p	UGGGCUGAGGCUUGGGUCAGGAG	miR-7028-5p	>hsa-miR-4259 MIMAT0016880 Homo sapiens miR-4259	CAGUUGGGUCUAGGGGUCAGGA	miR-4259 MIMAT0016880 Homo sap	-47.6694		FALSE	FALSE	TRUE	TRUE
>mmu-miR-7030-3p MIMAT0027965 Mus musculus miR-7030-3p	CUUGCUCUGUUAUCUCUCCAG	miR-7030-3p	>hsa-miR-1236-3p MIMAT0005591 Homo sapiens miR-1236-3p	CCUCUUCCCCUUGUCUCUCCAG	miR-1236-3p	-19.6694		FALSE	FALSE	TRUE	TRUE
>mmu-miR-7030-3p MIMAT0027965 Mus musculus miR-7030-3p	CUUGCUCUGUUAUCUCUCCAG	miR-7030-3p	>hsa-miR-6751-3p MIMAT0027403 Homo sapiens miR-6751-3p	ACUGAGCCUCUCUCUCUCCAG	miR-6751-3p	-21.4315		FALSE	FALSE	TRUE	TRUE
>mmu-miR-7030-3p MIMAT0027965 Mus musculus miR-7030-3p	CUUGCUCUGUUAUCUCUCCAG	miR-7030-3p	>hsa-miR-6769a-3p MIMAT0027439 Homo sapiens miR-6769a-3p	GAGCCCCUCUCUGCUCUCCAG	miR-6769a-3p	-29.3125		FALSE	FALSE	FALSE	TRUE
>mmu-miR-7030-3p MIMAT0027965 Mus musculus miR-7030-3p	CUUGCUCUGUUAUCUCUCCAG	miR-7030-3p	>hsa-miR-6787-3p MIMAT0027475 Homo sapiens miR-6787-3p	UCUCAGCUGCUGCCCUCUCCAG	miR-6787-3p	-35.4315		FALSE	FALSE	FALSE	TRUE
>mmu-miR-7031-3p MIMAT0027967 Mus musculus miR-7031-3p	AACCCUCUUGCCCUCUCCUAG	miR-7031-3p	>hsa-miR-6878-3p MIMAT0027657 Homo sapiens miR-6878-3p	CUGGCCUCUUCUUUCUCCUAG	miR-6878-3p	-27.7701		FALSE	FALSE	FALSE	TRUE
>mmu-miR-7034-5p MIMAT0027972 Mus musculus miR-7034-5p	UCCGGGAGGGAUGGAUGUGCU	miR-7034-5p	>hsa-miR-4752 MIMAT0019889 Homo sapiens miR-4752	UUGUGGAUCUCAAGGAUGUGCU	miR-4752 MIMAT0019889 Homo sap	-27.5504		FALSE	FALSE	TRUE	TRUE
>mmu-miR-7035-3p MIMAT0027975 Mus musculus miR-7035-3p	UCUGAGCCGCUGUCCCUGCAG	miR-7035-3p	>hsa-miR-4722-3p MIMAT0019837 Homo sapiens miR-4722-3p	ACCUGCCAGCACCUCCCUGCAG	miR-4722-3p	-35.4315		FALSE	FALSE	TRUE	TRUE
>mmu-miR-7035-3p MIMAT0027975 Mus musculus miR-7035-3p	UCUGAGCCGCUGUCCCUGCAG	miR-7035-3p	>hsa-miR-6788-3p MIMAT0027477 Homo sapiens miR-6788-3p	UUCGCCACUUCCCUCCCUGCAG	miR-6788-3p	-33.8708		FALSE	FALSE	TRUE	TRUE
>mmu-miR-7035-3p MIMAT0027975 Mus musculus miR-7035-3p	UCUGAGCCGCUGUCCCUGCAG	miR-7035-3p	>hsa-miR-6811-3p MIMAT0027523 Homo sapiens miR-6811-3p	AGCCUGUGCUUGUCCCUGCAG	miR-6811-3p	-21.9898		TRUE	TRUE	TRUE	TRUE
>mmu-miR-7035-3p MIMAT0027975 Mus musculus miR-7035-3p	UCUGAGCCGCUGUCCCUGCAG	miR-7035-3p	>hsa-miR-7110-3p MIMAT0028118 Homo sapiens miR-7110-3p	UCUCUCUCCCACUUCCCUGCAG	miR-7110-3p	-23.889		FALSE	FALSE	TRUE	TRUE
>mmu-miR-7036a-3p MIMAT0027977 Mus musculus miR-7036a-3p	CCGUCCUCAUCCGCUCCUCCCAG	miR-7036a-3p	>hsa-miR-877-3p MIMAT0004950 Homo sapiens miR-877-3p	UCCUCUUCUCCCUCCUCCCAG	miR-877-3p	-10.0262		FALSE	TRUE	TRUE	TRUE
>mmu-miR-7036a-3p MIMAT0027977 Mus musculus miR-7036a-3p	CCGUCCUCAUCCGCUCCUCCCAG	miR-7036a-3p	>hsa-miR-4747-3p MIMAT0019883 Homo sapiens miR-4747-3p	AAGGCCCGGGCUUUCCUCCCAG	miR-4747-3p	-33.4497		FALSE	FALSE	TRUE	TRUE
>mmu-miR-7036a-3p MIMAT0027977 Mus musculus miR-7036a-3p	CCGUCCUCAUCCGCUCCUCCCAG	miR-7036a-3p	>hsa-miR-5196-3p MIMAT0021129 Homo sapiens miR-5196-3p	UCAUCCUCGUCUCCCUCCCAG	miR-5196-3p	-15.7883		FALSE	FALSE	FALSE	TRUE
>mmu-miR-7036a-3p MIMAT0027977 Mus musculus miR-7036a-3p	CCGUCCUCAUCCGCUCCUCCCAG	miR-7036a-3p	>hsa-miR-6732-3p MIMAT0027366 Homo sapiens miR-6732-3p	UAACCCUGUCCUCUCCCUCCCAG	miR-6732-3p	-31.6876		FALSE	FALSE	FALSE	TRUE
>mmu-miR-7036a-3p MIMAT0027977 Mus musculus miR-7036a-3p	CCGUCCUCAUCCGCUCCUCCCAG	miR-7036a-3p	>hsa-miR-7111-3p MIMAT0028120 Homo sapiens miR-7111-3p	AUCCUCUCUUCCCUCCUCCCAG	miR-7111-3p	-17.6876		FALSE	TRUE	TRUE	TRUE
>mmu-miR-7037-3p MIMAT0027979 Mus musculus miR-7037-3p	UGUCUCCUAAUGUCACCUGCAG	miR-7037-3p	>hsa-miR-4746-5p MIMAT0019880 Homo sapiens miR-4746-5p	CCGGUCCCAGGAGAACCUGCAGA	miR-4746-5p	-49.2118		FALSE	FALSE	FALSE	TRUE
>mmu-miR-7038-5p MIMAT0027980 Mus musculus miR-7038-5p	UGUAGAAGGAAGGGCUGCUGUG	miR-7038-5p	>hsa-miR-3678-5p MIMAT0018102 Homo sapiens miR-3678-5p	UCCGUACAAACUCUGCUGUG	miR-3678-5p	-39.8526		FALSE	FALSE	FALSE	TRUE
>mmu-miR-7039-3p MIMAT0027983 Mus musculus miR-7039-3p	CCUGUUCUGCCCUCCCUUCCAG	miR-7039-3p	>hsa-miR-7109-3p MIMAT0028116 Homo sapiens miR-7109-3p	CAAGCCUCUCCUGCCCUUCCAG	miR-7109-3p	-25.7883		FALSE	FALSE	TRUE	TRUE
>mmu-miR-7041-3p MIMAT0027987 Mus musculus miR-7041-3p	UGGUUCUCUUCUUCCCUCAG	miR-7041-3p	>hsa-miR-6735-3p MIMAT0027372 Homo sapiens miR-6735-3p	AGGCCUGUGGCUCCUCCCUCAG	miR-6735-3p	-29.8708		FALSE	FALSE	FALSE	TRUE
>mmu-miR-7042-3p MIMAT0027989 Mus musculus miR-7042-3p	UGUCCCUUUGUUUUCUCUCAG	miR-7042-3p	>hsa-miR-6734-3p MIMAT0027370 Homo sapiens miR-6734-3p	CCCUUCCCUCACUCUUCUCUCAG	miR-6734-3p	-23.6694		FALSE	FALSE	TRUE	TRUE
>mmu-miR-7042-3p MIMAT0027989 Mus musculus miR-7042-3p	UGUCCCUUUGUUUUCUCUCAG	miR-7042-3p	>hsa-miR-6873-3p MIMAT0027647 Homo sapiens miR-6873-3p	UUCUCUCUGUCUUUCUCUCUCAG	miR-6873-3p	-17.9073		FALSE	FALSE	FALSE	TRUE
>mmu-miR-7045-3p MIMAT0027995 Mus musculus miR-7045-3p	UCUCCCCCCUCCCCCGCACAG	miR-7045-3p	>hsa-miR-6821-3p MIMAT0027543 Homo sapiens miR-6821-3p	UGACCUCUCCGCUCCGCACAG	miR-6821-3p	-13.5504		FALSE	FALSE	FALSE	TRUE
>mmu-miR-7047-5p MIMAT0027998 Mus musculus miR-7047-5p	UGAGGGAGGAGGGCUGGGUCUGA	miR-7047-5p	>hsa-miR-99a-3p MIMAT0004511 Homo sapiens miR-99a-3p	CAAGCUCGCUUCUAUGGGUCUG	miR-99a-3p	-57.0928		FALSE	FALSE	FALSE	TRUE
>mmu-miR-7047-3p MIMAT0027999 Mus musculus miR-7047-3p	UCACCCUCACCCUUCCUCCUUCC	miR-7047-3p	>hsa-miR-4695-3p MIMAT0019789 Homo sapiens miR-4695-3p	UGAUCUCACCGCUGCCUCCUUC	miR-4695-3p	-24.0262		FALSE	FALSE	FALSE	TRUE
>mmu-miR-7048-3p MIMAT0028001 Mus musculus miR-7048-3p	UCUUCCAUUCUCUUUCCCCAG	miR-7048-3p	>hsa-miR-1227-3p MIMAT0005580 Homo sapiens miR-1227-3p	CGUGCCACCCUUUUCCCCAG	miR-1227-3p	-13.7701		FALSE	FALSE	TRUE	TRUE
>mmu-miR-7048-3p MIMAT0028001 Mus musculus miR-7048-3p	UCUUCCAUUCUCUUUCCCCAG	miR-7048-3p	>hsa-miR-5010-3p MIMAT0021044 Homo sapiens miR-5010-3p	UUUUGUGUCUCCCAUUCCCCAG	miR-5010-3p	-19.6694		FALSE	FALSE	FALSE	TRUE
>mmu-miR-7048-3p MIMAT0028001 Mus musculus miR-7048-3p	UCUUCCAUUCUCUUUCCCCAG	miR-7048-3p	>hsa-miR-6785-3p MIMAT0027471 Homo sapiens miR-6785-3p	ACAUCGCCCCACCUUCCCCAG	miR-6785-3p	-21.4315		FALSE	FALSE	FALSE	TRUE
>mmu-miR-7048-3p MIMAT0028001 Mus musculus miR-7048-3p	UCUUCCAUUCUCUUUCCCCAG	miR-7048-3p	>hsa-miR-6810-3p MIMAT0027521 Homo sapiens miR-6810-3p	UCCCCUGCUCCCUUGUUCCCCAG	miR-6810-3p	-23.6694		FALSE	FALSE	FALSE	TRUE
>mmu-miR-7048-3p MIMAT0028001 Mus musculus miR-7048-3p	UCUUCCAUUCUCUUUCCCCAG	miR-7048-3p	>hsa-miR-6827-3p MIMAT0027555 Homo sapiens miR-6827-3p	ACCGUCUCUUCUGUUCCCCAG	miR-6827-3p	-27.7701		FALSE	FALSE	FALSE	TRUE
>mmu-miR-7050-3p MIMAT0028005 Mus musculus miR-7050-3p	UCUCAGCCUUUAUCUCCCCAG	miR-7050-3p	>hsa-miR-939-3p MIMAT0022939 Homo sapiens miR-939-3p	CCCUGGGCCUCUGCUCCCCAG	miR-939-3p	-27.7701		FALSE	FALSE	FALSE	TRUE
>mmu-miR-7050-3p MIMAT0028005 Mus musculus miR-7050-3p	UCUCAGCCUUUAUCUCCCCAG	miR-7050-3p	>hsa-miR-3150b-5p MIMAT0019226 Homo sapiens miR-3150b-5p	CAACCUCGAGGAUCUCCCCAGC	miR-3150b-5p	-43.3125		FALSE	TRUE	TRUE	TRUE
>mmu-miR-7050-3p MIMAT0028005 Mus musculus miR-7050-3p	UCUCAGCCUUUAUCUCCCCAG	miR-7050-3p	>hsa-miR-6728-3p MIMAT0027358 Homo sapiens miR-6728-3p	UCUCUGCUCUGCUCUCCCCAG	miR-6728-3p	2.21167		FALSE	FALSE	TRUE	TRUE
>mmu-miR-7050-3p MIMAT0028005 Mus musculus miR-7050-3p	UCUCAGCCUUUAUCUCCCCAG	miR-7050-3p	>hsa-miR-6731-3p MIMAT0027364 Homo sapiens miR-6731-3p	UCUAUUCCCCACUCUCCCCAG	miR-6731-3p	-13.5504		FALSE	FALSE	TRUE	TRUE
>mmu-miR-7050-3p MIMAT0028005 Mus musculus miR-7050-3p	UCUCAGCCUUUAUCUCCCCAG	miR-7050-3p	>hsa-miR-6760-3p MIMAT0027421 Homo sapiens miR-6760-3p	ACACUGUCCCCUUCUCCCCAG	miR-6760-3p	-21.4315		FALSE	FALSE	TRUE	TRUE
>mmu-miR-7050-3p MIMAT0028005 Mus musculus miR-7050-3p	UCUCAGCCUUUAUCUCCCCAG	miR-7050-3p	>hsa-miR-6776-3p MIMAT0027453 Homo sapiens miR-6776-3p	CAACCACCACUGUCUCUCCCCAG	miR-6776-3p	-31.5504		FALSE	FALSE	TRUE	TRUE
>mmu-miR-7050-3p MIMAT0028005 Mus musculus miR-7050-3p	UCUCAGCCUUUAUCUCCCCAG	miR-7050-3p	>hsa-miR-6813-3p MIMAT0027527 Homo sapiens miR-6813-3p	AACCUUGGCCCCUCUCCCCAG	miR-6813-3p	-37.7518		FALSE	FALSE	TRUE	TRUE
>mmu-miR-7050-3p MIMAT0028005 Mus musculus miR-7050-3p	UCUCAGCCUUUAUCUCCCCAG	miR-7050-3p	>hsa-miR-6861-3p MIMAT0027624 Homo sapiens miR-6861-3p	UGGACCUCUCCUCCCCAG	miR-6861-3p	-33.6146		FALSE	FALSE	FALSE	TRUE
>mmu-miR-7052-3p MIMAT0028009 Mus musculus miR-7052-3p	GCUCUGCCCCCUCCUUCCCAG	miR-7052-3p	>hsa-miR-4646-3p MIMAT0019708 Homo sapiens miR-4646-3p	AUUGUCCCUCUCCCUUCCCAG	miR-4646-3p	-13.5504		FALSE	FALSE	TRUE	TRUE
>mmu-miR-7052-3p MIMAT0028009 Mus musculus miR-7052-3p	GCUCUGCCCCCUCCUUCCCAG	miR-7052-3p	>hsa-miR-6809-3p MIMAT0027519 Homo sapiens miR-6809-3p	CUUCUCUUCUCUCCUUCCCAG	miR-6809-3p	-5.66937		TRUE	TRUE	TRUE	TRUE
>mmu-miR-7052-3p MIMAT0028009 Mus musculus miR-7052-3p	GCUCUGCCCCCUCCUUCCCAG	miR-7052-3p	>hsa-miR-6889-3p MIMAT0027679 Homo sapiens miR-6889-3p	UCUGUGCCCCUACUUCCCAG	miR-6889-3p	1.992		FALSE	FALSE	FALSE	TRUE
>mmu-miR-7053-5p MIMAT0028010 Mus musculus miR-7053-5p	UGGGGAAAGGCAGGCUACUGG	miR-7053-5p	>hsa-miR-1269a MIMAT0005923 Homo sapiens miR-1269a	CUGGACUGAGCCGUGCUACUGG	miR-1269a MIMAT0005923 Homo sap	-27.5504		FALSE	FALSE	FALSE	TRUE
>mmu-miR-7053-5p MIMAT0028010 Mus musculus miR-7053-5p	UGGGGAAAGGCAGGCUACUGG	miR-7053-5p	>hsa-miR-1269b MIMAT0019059 Homo sapiens miR-1269b	CUGGACUGAGCCAUGCUACUGG	miR-1269b MIMAT0019059 Homo sap	-19.6694		FALSE	FALSE	FALSE	TRUE
>mmu-miR-7053-3p MIMAT0028011 Mus musculus miR-7053-3p	CUCCUGUGUCUCCUUCCCCAG	miR-7053-3p	>hsa-miR-1227-3p MIMAT0005580 Homo sapiens miR-1227-3p	CGUGCCACCCUUUUCCCCAG	miR-1227-3p	-30.0722		FALSE	FALSE	FALSE	TRUE
>mmu-miR-7053-3p MIMAT0028011 Mus musculus miR-7053-3p	CUCCUGUGUCUCCUUCCCCAG	miR-7053-3p	>hsa-miR-5010-3p MIMAT0021044 Homo sapiens miR-5010-3p	UUUUGUGUCUCCCAUUCCCCAG	miR-5010-3p	-8.12696		FALSE	FALSE	FALSE	TRUE
>mmu-miR-7053-3p MIMAT0028011 Mus musculus miR-7053-3p	CUCCUGUGUCUCCUUCCCCAG	miR-7053-3p	>hsa-miR-6785-3p MIMAT0027471 Homo sapiens miR-6785-3p	ACAUCGCCCCACCUUCCCCAG	miR-6785-3p	-29.3125		FALSE	TRUE	TRUE	TRUE
>mmu-miR-7053-3p MIMAT0028011 Mus musculus miR-7053-3p	CUCCUGUGUCUCCUUCCCCAG	miR-7053-3p	>hsa-miR-6810-3p MIMAT0027521 Homo sapiens miR-6810-3p	UCCCCUGCUCCCUUGUUCCCCAG	miR-6810-3p	-25.7883		FALSE	FALSE	FALSE	TRUE
>mmu-miR-7053-3p MIMAT0028011 Mus musculus miR-7053-3p	CUCCUGUGUCUCCUUCCCCAG	miR-7053-3p	>hsa-miR-6827-3p MIMAT0027555 Homo sapiens miR-6827-3p	ACCGUCUCUUCUGUUCCCCAG	miR-6827-3p	-29.3125		FALSE	FALSE	FALSE	TRUE
>mmu-miR-7054-3p MIMAT0028013 Mus musculus miR-7054-3p	UCCAACUUGGCCCCUUCCAG	miR-7054-3p	>hsa-miR-7109-3p MIMAT0028116 Homo sapiens miR-7109-3p	CAAGCCUCUCCUGCCCUUCCAG	miR-7109-3p	-37.7518		FALSE	FALSE	TRUE	TRUE
>mmu-miR-7059-3p MIMAT0028023 Mus musculus miR-7059-3p	UGUUUGCUGUUUGUCCUCCCAG	miR-7059-3p	>hsa-miR-877-3p MIMAT0004950 Homo sapiens miR-877-3p	UCCUCUUCUCCCUCCUCCCAG	miR-877-3p	-35.4315		FALSE	FALSE	TRUE	TRUE
>mmu-miR-7059-3p MIMAT0028023 Mus musculus miR-7059-3p	UGUUUGCUGUUUGUCCUCCCAG	miR-7059-3p	>hsa-miR-4747-3p MIMAT0019883 Homo sapiens miR-4747-3p	AAGGCCCGGGCUUUCCUCCCAG	miR-4747-3p	-35.2118		FALSE	FALSE	TRUE	TRUE
>mmu-miR-7059-3p MIMAT0028023 Mus musculus miR-7059-3p	UGUUUGCUGUUUGUCCUCCCAG	miR-7059-3p	>hsa-miR-5196-3p MIMAT0021129 Homo sapiens miR-5196-3p	UCAUCCUCGUCUCCCUCCCAG	miR-5196-3p	-35.4315		FALSE	FALSE	FALSE	TRUE
>mmu-miR-7059-3p MIMAT0028023 Mus musculus miR-7059-3p	UGUUUGCUGUUUGUCCUCCCAG	miR-7059-3p	>hsa-miR-6732-3p MIMAT0027366 Homo sapiens miR-6732-3p	UAACCCUGUCCUCUCCCUCCCAG	miR-6732-3p	-45.5504		FALSE	FALSE	FALSE	TRUE
>mmu-miR-7059-3p MIMAT0028023 Mus musculus miR-7059-3p	UGUUUGCUGUUUGUCCUCCCAG	miR-7059-3p	>hsa-miR-7111-3p MIMAT0028120 Homo sapiens miR-7111-3p	AUCCUCUCUUCCCUCCUCCCAG	miR-7111-3p	-41.5504		FALSE	FALSE	TRUE	TRUE
>mmu-miR-7062-3p MIMAT0028029 Mus musculus miR-7062-3p	ACUAACUUCUCCUGGCCCCACAG	miR-7062-3p	>hsa-miR-4667-3p MIMAT0019744 Homo sapiens miR-4667-3p	UCCCUCCUUCUGUCCCCACAG	miR-4667-3p	-15.7883		FALSE	FALSE	FALSE	TRUE
>mmu-miR-7062-3p MIMAT0028029 Mus musculus miR-7062-3p	ACUAACUUCUCCUGGCCCCACAG	miR-7062-3p	>hsa-miR-4749-3p MIMAT0019886 Homo sapiens miR-4749-3p	CGCCCCUCCUGCCCCCACAG	miR-4749-3p	-21.7701		FALSE	FALSE	FALSE	TRUE
>mmu-miR-7062-3p MIMAT0028029 Mus musculus miR-7062-3p	ACUAACUUCUCCUGGCCCCACAG	miR-7062-3p	>hsa-miR-6799-3p MIMAT0027499 Homo sapiens miR-6799-3p	UGCCCUGCAUGGUGUCCCCACAG	miR-6799-3p	-47.4497		FALSE	FALSE	FALSE	TRUE
>mmu-miR-7062-3p MIMAT0028029 Mus musculus miR-7062-3p	ACUAACUUCUCCUGGCCCCACAG	miR-7062-3p	>hsa-miR-6855-3p MIMAT0027611 Homo sapiens miR-6855-3p	AGACUGACCUUCAACCCCACAG	miR-6855-3p	-41.889		FALSE	FALSE	FALSE	TRUE
>mmu-miR-7062-3p MIMAT0028029 Mus musculus miR-7062-3p	ACUAACUUCUCCUGGCCCCACAG	miR-7062-3p	>hsa-miR-6857-3p MIMAT0027615 Homo sapiens miR-6857-3p	UGACUGAGCUUCUCCCCACAG	miR-6857-3p	-31.5504		FALSE	FALSE	FALSE	TRUE
>mmu-miR-7062-3p MIMAT0028029 Mus musculus miR-7062-3p	ACUAACUUCUCCUGGCCCCACAG	miR-7062-3p	>hsa-miR-6890-3p MIMAT0027681 Homo sapiens miR-6890-3p	CCACUGCCUAUGCCCCACAG	miR-6890-3p	-31.7701		FALSE	FALSE	TRUE	TRUE
>mmu-miR-7062-3p MIMAT0028029 Mus musculus miR-7062-3p	ACUAACUUCUCCUGGCCCCACAG	miR-7062-3p	>hsa-miR-7108-3p MIMAT0028114 Homo sapiens miR-7108-3p	ACCCGCCCGUCUCCCCACAG	miR-7108-3p	-29.6511		FALSE	FALSE	FALSE	TRUE
>mmu-miR-7066-3p MIMAT0028037 Mus musculus miR-7066-3p	UCUACCCAUUGCCUGCCUCCCAG	miR-7066-3p	>hsa-miR-877-3p MIMAT0004950 Homo sapiens miR-877-3p	UCCUCUUCUCCCUCCUCCCAG	miR-877-3p	-23.6694		FALSE	FALSE	FALSE	TRUE
>mmu-miR-7066-3p MIMAT0028037 Mus musculus miR-7066-3p	UCUACCCAUUGCCUGCCUCCCAG	miR-7066-3p	>hsa-miR-4747-3p MIMAT0019883 Homo sapiens miR-4747-3p	AAGGCCCGGGCUUUCCUCCCAG	miR-4747-3p	-33.4497		FALSE	FALSE	FALSE	TRUE
>mmu-miR-7066-3p MIMAT0028037 Mus musculus miR-7066-3p	UCUACCCAUUGCCUGCCUCCCAG	miR-7066-3p	>hsa-miR-5196-3p MIMAT0021129 Homo sapiens miR-5196-3p	UCAUCCUCGUCUCCCUCCCAG	miR-5196-3p	-15.7883		FALSE	FALSE	FALSE	TRUE
>mmu-miR-7066-3p MIMAT0028037 Mus musculus miR-7066-3p	UCUACCCAUUGCCUGCCUCCCAG	miR-7066-3p	>hsa-miR-6732-3p MIMAT0027366 Homo sapiens miR-6732-3p	UAACCCUGUCCUCUCCCUCCCAG	miR-6732-3p	-23.8066		FALSE	FALSE	FALSE	TRUE
>mmu-miR-7066-3p MIMAT0028037 Mus musculus miR-7066-3p	UCUACCCAUUGCCUGCCUCCCAG	miR-7066-3p	>hsa-miR-7111-3p MIMAT0028120 Homo sapiens miR-7111-3p	AUCCUCUCUUCCCUCCUCCCAG	miR-7111-3p	-31.9073		FALSE	FALSE	FALSE	TRUE
>mmu-miR-7067-3p MIMAT0028039 Mus musculus miR-7067-3p	UGAUUGCUUCCCUCCCCACAG	miR-7067-3p	>hsa-miR-4667-3p MIMAT0019744 Homo sapiens miR-4667-3p	UCCCUCCUUCUGUCCCCACAG	miR-4667-3p	-5.66937		FALSE	FALSE	TRUE	TRUE
>mmu-miR-7067-3p MIMAT0028039 Mus musculus miR-7067-3p	UGAUUGCUUCCCUCCCCACAG	miR-7067-3p	>hsa-miR-4749-3p MIMAT0019886 Homo sapiens miR-4749-3p	CGCCCCUCCUGCCCCCACAG	miR-4749-3p	-37.4132		FALSE	FALSE	FALSE	TRUE
>mmu-miR-7067-3p MIMAT0028039 Mus musculus miR-7067-3p	UGAUUGCUUCCCUCCCCACAG	miR-7067-3p	>hsa-miR-6799-3p MIMAT0027499 Homo sapiens miR-6799-3p	UGCCCUGCAUGGUGUCCCCACAG	miR-6799-3p	-33.6694		FALSE	FALSE	TRUE	TRUE
>mmu-miR-7067-3p MIMAT0028039 Mus musculus miR-7067-3p	UGAUUGCUUCCCUCCCCACAG	miR-7067-3p	>hsa-miR-6855-3p MIMAT0027611 Homo sapiens miR-6855-3p	AGACUGACCUUCAACCCCACAG	miR-6855-3p	-19.6694		FALSE	FALSE	FALSE	TRUE
>mmu-miR-7067-3p MIMAT0028039 Mus musculus miR-7067-3p	UGAUUGCUUCCCUCCCCACAG	miR-7067-3p	>hsa-miR-6857-3p MIMAT0027615 Homo sapiens miR-6857-3p	UGACUGAGCUUCUCCCCACAG	miR-6857-3p	-5.66937		FALSE	TRUE	TRUE	TRUE
>mmu-miR-7067-3p MIMAT0028039 Mus musculus miR-7067-3p	UGAUUGCUUCCCUCCCCACAG	miR-7067-3p	>hsa-miR-6890-3p MIMAT0027681 Homo sapiens miR-6890-3p	CCACUGCCUAUGCCCCACAG	miR-6890-3p	-29.5322		FALSE	FALSE	FALSE	TRUE
>mmu-miR-7067-3p MIMAT0028039 Mus musculus miR-7067-3p	UGAUUGCUUCCCUCCCCACAG	miR-7067-3p	>hsa-miR-7108-3p MIMAT0028114 Homo sapiens miR-7108-3p	ACCCGCCCGUCUCCCCACAG	miR-7108-3p	-37.4132		FALSE	TRUE	TRUE	TRUE
>mmu-miR-6769b-3p MIMAT0028041 Mus musculus miR-6769b-3p	CAUCUUCCCUGUCCCACCCAG	miR-6769b-3p	>hsa-miR-197-3p MIMAT0000227 Homo sapiens miR-197-3p	UUCACCACCUUCUCCACCCAGC	miR-197-3p	-49.6511		FALSE	FALSE	FALSE	TRUE
>mmu-miR-7070-3p MIMAT0028047 Mus musculus miR-7070-3p	CAGGCUCUCCUUCCCUCCAG	miR-7070-3p	>hsa-miR-6823-3p MIMAT0027547 Homo sapiens miR-6823-3p	UGAGCCUCUCCUUCCCUCCAG	miR-6823-3p	9.87304		TRUE	TRUE	TRUE	TRUE
>mmu-miR-7070-3p MIMAT0028047 Mus musculus miR-7070-3p	CAGGCUCUCCUUCCCUCCAG	miR-7070-3p	>hsa-miR-6851-3p MIMAT0027603 Homo sapiens miR-6851-3p	UGGCCCUUUGUACCCCUCCAG	miR-6851-3p	-33.7518		FALSE	FALSE	FALSE	TRUE
>mmu-miR-7071-3p MIMAT0028049 Mus musculus miR-7071-3p	CUGACGUCUCGGUUCCCGCAG	miR-7071-3p	>hsa-miR-1233-3p MIMAT0005588 Homo sapiens miR-1233-3p	UGAGCCCUGUCCUCCCGCAG	miR-1233-3p	-29.5322		FALSE	FALSE	FALSE	TRUE
>mmu-miR-7071-3p MIMAT0028049 Mus musculus miR-7071-3p	CUGACGUCUCGGUUCCCGCAG	miR-7071-3p	>hsa-miR-4750-3p MIMAT0022979 Homo sapiens miR-4750-3p	CCUGACCCACCCCCUCCCGCAG	miR-4750-3p	-27.5504		FALSE	FALSE	FALSE	TRUE
>mmu-miR-7072-3p MIMAT0028051 Mus musculus miR-7072-3p	CUAGCUUCUCUUCUUCCCCAG	miR-7072-3p	>hsa-miR-1227-3p MIMAT0005580 Homo sapiens miR-1227-3p	CGUGCCACCCUUUUCCCCAG	miR-1227-3p	-13.7701		FALSE	FALSE	FALSE	TRUE
>mmu-miR-7072-3p MIMAT0028051 Mus musculus miR-7072-3p	CUAGCUUCUCUUCUUCCCCAG	miR-7072-3p	>hsa-miR-5010-3p MIMAT0021044 Homo sapiens miR-5010-3p	UUUUGUGUCUCCCAUUCCCCAG	miR-5010-3p	-27.5504		FALSE	FALSE	FALSE	TRUE
>mmu-miR-7072-3p MIMAT0028051 Mus musculus miR-7072-3p	CUAGCUUCUCUUCUUCCCCAG	miR-7072-3p	>hsa-miR-6785-3p MIMAT0027471 Homo sapiens miR-6785-3p	ACAUCGCCCCACCUUCCCCAG	miR-6785-3p	-21.4315		FALSE	FALSE	TRUE	TRUE
>mmu-miR-7072-3p MIMAT0028051 Mus musculus miR-7072-3p	CUAGCUUCUCUUCUUCCCCAG	miR-7072-3p	>hsa-miR-6810-3p MIMAT0027521 Homo sapiens miR-6810-3p	UCCCCUGCUCCCUUGUUCCCCAG	miR-6810-3p	-23.6694		FALSE	FALSE	FALSE	TRUE
>mmu-miR-7072-3p MIMAT0028051 Mus musculus miR-7072-3p	CUAGCUUCUCUUCUUCCCCAG	miR-7072-3p	>hsa-miR-6827-3p MIMAT0027555 Homo sapiens miR-6827-3p	ACCGUCUCUUCUGUUCCCCAG	miR-6827-3p	-14.1087		FALSE	FALSE	FALSE	TRUE
>mmu-miR-7074-3p MIMAT0028055 Mus musculus miR-7074-3p	UAGGCCUUCUCCUCUCCCUGCAG	miR-7074-3p	>hsa-miR-4722-3p MIMAT0019837 Homo sapiens miR-4722-3p	ACCUGCCAGCACCUCCCUGCAG	miR-4722-3p	-37.6694		FALSE	TRUE	TRUE	TRUE
>mmu-miR-7074-3p MIMAT0028055 Mus musculus miR-7074-3p	UAGGCCUUCUCCUCUCCCUGCAG	miR-7074-3p	>hsa-miR-6788-3p MIMAT0027477 Homo sapiens miR-6788-3p	UUCGCCACUUCCCUCCCUGCAG	miR-6788-3p	-9.80658		FALSE	TRUE	TRUE	TRUE
>mmu-miR-7074-3p MIMAT0028055 Mus musculus miR-7074-3p	UAGGCCUUCUCCUCUCCCUGCAG	miR-7074-3p	>hsa-miR-6811-3p MIMAT0027523 Homo sapiens miR-6811-3p	AGCCUGUGCUUGUCCCUGCAG	miR-6811-3p	-23.6694		FALSE	FALSE	TRUE	TRUE
>mmu-miR-7074-3p MIMAT0028055 Mus musculus miR-7074-3p	UAGGCCUUCUCCUCUCCCUGCAG	miR-7074-3p	>hsa-miR-7110-3p MIMAT0028118 Homo sapiens miR-7110-3p	UCUCUCUCCCACUUCCCUGCAG	miR-7110-3p	-25.5687		FALSE	FALSE	TRUE	TRUE
>mmu-miR-7075-3p MIMAT0028057 Mus musculus miR-7075-3p	CAACCAUGUCUUCUUUCCCAG	miR-7075-3p	>hsa-miR-6832-3p MIMAT0027565 Homo sapiens miR-6832-3p	ACCCUUUUUCUCUUUCCCAG	miR-6832-3p	-13.7701		FALSE	TRUE	TRUE	TRUE
>mmu-miR-7076-3p MIMAT0028059 Mus musculus miR-7076-3p	UGACUACCACUGUCUCCCCAG	miR-7076-3p	>hsa-miR-939-3p MIMAT0022939 Homo sapiens miR-939-3p	CCCUGGGCCUCUGCUCCCCAG	miR-939-3p	-39.8708		FALSE	FALSE	FALSE	TRUE
>mmu-miR-7076-3p MIMAT0028059 Mus musculus miR-7076-3p	UGACUACCACUGUCUCCCCAG	miR-7076-3p	>hsa-miR-3150b-5p MIMAT0019226 Homo sapiens miR-3150b-5p	CAACCUCGAGGAUCUCCCCAGC	miR-3150b-5p	-35.4315		FALSE	FALSE	TRUE	TRUE
>mmu-miR-7076-3p MIMAT0028059 Mus musculus miR-7076-3p	UGACUACCACUGUCUCCCCAG	miR-7076-3p	>hsa-miR-6728-3p MIMAT0027358 Homo sapiens miR-6728-3p	UCUCUGCUCUGCUCUCCCCAG	miR-6728-3p	-19.889		FALSE	FALSE	TRUE	TRUE
>mmu-miR-7076-3p MIMAT0028059 Mus musculus miR-7076-3p	UGACUACCACUGUCUCCCCAG	miR-7076-3p	>hsa-miR-6731-3p MIMAT0027364 Homo sapiens miR-6731-3p	UCUAUUCCCCACUCUCCCCAG	miR-6731-3p	-13.5504		FALSE	FALSE	TRUE	TRUE
>mmu-miR-7076-3p MIMAT0028059 Mus musculus miR-7076-3p	UGACUACCACUGUCUCCCCAG	miR-7076-3p	>hsa-miR-6760-3p MIMAT0027421 Homo sapiens miR-6760-3p	ACACUGUCCCCUUCUCCCCAG	miR-6760-3p	-13.5504		FALSE	FALSE	TRUE	TRUE
>mmu-miR-7076-3p MIMAT0028059 Mus musculus miR-7076-3p	UGACUACCACUGUCUCCCCAG	miR-7076-3p	>hsa-miR-6776-3p MIMAT0027453 Homo sapiens miR-6776-3p	CAACCACCACUGUCUCUCCCCAG	miR-6776-3p	-0.026248		FALSE	FALSE	TRUE	TRUE
>mmu-miR-7076-3p MIMAT0028059 Mus musculus miR-7076-3p	UGACUACCACUGUCUCCCCAG	miR-7076-3p	>hsa-miR-6813-3p MIMAT0027527 Homo sapiens miR-6813-3p	AACCUUGGCCCCUCUCCCCAG	miR-6813-3p	-29.3125		FALSE	FALSE	TRUE	TRUE
>mmu-miR-7076-3p MIMAT0028059 Mus musculus miR-7076-3p	UGACUACCACUGUCUCCCCAG	miR-7076-3p	>hsa-miR-6861-3p MIMAT0027624 Homo sapiens miR-6861-3p	UGGACCUCUCCUCCCCAG	miR-6861-3p	-19.9715		FALSE	FALSE	FALSE	TRUE
>mmu-miR-7077-3p MIMAT0028061 Mus musculus miR-7077-3p	CCUUCCAUGGCUCCUGGCAG	miR-7077-3p	>hsa-miR-5006-3p MIMAT0021034 Homo sapiens miR-5006-3p	UUUCCCUUUCCAUCCUGGCAG	miR-5006-3p	-21.6511		FALSE	FALSE	TRUE	TRUE
>mmu-miR-7079-3p MIMAT0028065 Mus musculus miR-7079-3p	UGACUUCUGUUCUCUUUCCAG	miR-7079-3p	>hsa-miR-6856-3p MIMAT0027613 Homo sapiens miR-6856-3p	UACAGCCCUGUGAUCUUUCCAG	miR-6856-3p	-19.6694		FALSE	FALSE	TRUE	TRUE
>mmu-miR-7083-3p MIMAT0028073 Mus musculus miR-7083-3p	UCUGCUCUCCUGGACCCCAG	miR-7083-3p	>hsa-miR-6812-3p MIMAT0027525 Homo sapiens miR-6812-3p	CCGCUCUUCCCCUGACCCCAG	miR-6812-3p	-17.9898		FALSE	FALSE	FALSE	TRUE
>mmu-miR-7084-3p MIMAT0028075 Mus musculus miR-7084-3p	GCCUCUGACCCCUGUCCUCUGC	miR-7084-3p	>hsa-miR-6716-3p MIMAT0025845 Homo sapiens miR-6716-3p	UCCGAACUCUCCAUUCCUCUGC	miR-6716-3p	-27.3307		FALSE	FALSE	FALSE	TRUE
>mmu-miR-7086-3p MIMAT0028079 Mus musculus miR-7086-3p	UCCGUUCUGAUAUCUCCUCAG	miR-7086-3p	>hsa-miR-1224-3p MIMAT0005459 Homo sapiens miR-1224-3p	CCCCACCUCCUCUCUCCUCAG	miR-1224-3p	-13.5504		FALSE	FALSE	TRUE	TRUE
>mmu-miR-7086-3p MIMAT0028079 Mus musculus miR-7086-3p	UCCGUUCUGAUAUCUCCUCAG	miR-7086-3p	>hsa-miR-3150a-5p MIMAT0019206 Homo sapiens miR-3150a-5p	CAACCUCGACGAUCUCCUCAGC	miR-3150a-5p	-43.3125		FALSE	TRUE	TRUE	TRUE
>mmu-miR-7086-3p MIMAT0028079 Mus musculus miR-7086-3p	UCCGUUCUGAUAUCUCCUCAG	miR-7086-3p	>hsa-miR-6883-3p MIMAT0027667 Homo sapiens miR-6883-3p	UUCCCUAUCUCACUCUCCUCAG	miR-6883-3p	-23.889		FALSE	FALSE	TRUE	TRUE
>mmu-miR-7087-5p MIMAT0028080 Mus musculus miR-7087-5p	AGGCAGGUGUGGAGCUGGUCU	miR-7087-5p	>hsa-miR-766-5p MIMAT0022714 Homo sapiens miR-766-5p	AGGAGGAAUUGGUGCUGGUCUU	miR-766-5p	-19.6694		FALSE	FALSE	FALSE	TRUE
>mmu-miR-7087-3p MIMAT0028081 Mus musculus miR-7087-3p	UGCUGGCUCUCUCCCCUGCCAG	miR-7087-3p	>hsa-miR-6893-3p MIMAT0027687 Homo sapiens miR-6893-3p	CCCUGCUGCCUUCACCUGCCAG	miR-6893-3p	-19.4497		FALSE	FALSE	FALSE	TRUE
>mmu-miR-7089-3p MIMAT0028085 Mus musculus miR-7089-3p	UCAGUGUCUGCUGUCUCCACAG	miR-7089-3p	>hsa-miR-6746-3p MIMAT0027393 Homo sapiens miR-6746-3p	CAGCCGCCGCCUGUCUCCACAG	miR-6746-3p	-17.9073		TRUE	TRUE	TRUE	TRUE
>mmu-miR-7093-3p MIMAT0028093 Mus musculus miR-7093-3p	UUUCCAUCUGUCAUCCUGCAG	miR-7093-3p	>hsa-miR-6510-3p MIMAT0025477 Homo sapiens miR-6510-3p	CACCGACUCUGUCUCCUGCAG	miR-6510-3p	-19.889		FALSE	FALSE	FALSE	TRUE
>mmu-miR-7093-3p MIMAT0028093 Mus musculus miR-7093-3p	UUUCCAUCUGUCAUCCUGCAG	miR-7093-3p	>hsa-miR-6744-3p MIMAT0027390 Homo sapiens miR-6744-3p	GGGCCUCUCUUGUCAUCCUGCAG	miR-6744-3p	-17.9073		TRUE	TRUE	TRUE	TRUE
>mmu-miR-7093-3p MIMAT0028093 Mus musculus miR-7093-3p	UUUCCAUCUGUCAUCCUGCAG	miR-7093-3p	>hsa-miR-6806-3p MIMAT0027513 Homo sapiens miR-6806-3p	UGAAGCUCUGACAUUCCUGCAG	miR-6806-3p	-19.6694		FALSE	FALSE	FALSE	TRUE
>mmu-miR-7093-3p MIMAT0028093 Mus musculus miR-7093-3p	UUUCCAUCUGUCAUCCUGCAG	miR-7093-3p	>hsa-miR-6808-3p MIMAT0027517 Homo sapiens miR-6808-3p	GUGUGACCACCGUUCCUGCAG	miR-6808-3p	-37.1935		FALSE	FALSE	FALSE	TRUE
>mmu-miR-7094-3p MIMAT0028095 Mus musculus miR-7094-3p	UACUCUGCUGUUCUCUCCACA	miR-7094-3p	>hsa-miR-6746-3p MIMAT0027393 Homo sapiens miR-6746-3p	CAGCCGCCGCCUGUCUCCACAG	miR-6746-3p	-43.3125		FALSE	FALSE	FALSE	TRUE
>mmu-miR-7115-3p MIMAT0028128 Mus musculus miR-7115-3p	ACUUGGUCCCCUGCCCCCACAG	miR-7115-3p	>hsa-miR-4667-3p MIMAT0019744 Homo sapiens miR-4667-3p	UCCCUCCUUCUGUCCCCACAG	miR-4667-3p	-31.7701		FALSE	FALSE	FALSE	TRUE
>mmu-miR-7115-3p MIMAT0028128 Mus musculus miR-7115-3p	ACUUGGUCCCCUGCCCCCACAG	miR-7115-3p	>hsa-miR-4749-3p MIMAT0019886 Homo sapiens miR-4749-3p	CGCCCCUCCUGCCCCCACAG	miR-4749-3p	-21.9898		TRUE	TRUE	TRUE	TRUE
>mmu-miR-7115-3p MIMAT0028128 Mus musculus miR-7115-3p	ACUUGGUCCCCUGCCCCCACAG	miR-7115-3p	>hsa-miR-6799-3p MIMAT0027499 Homo sapiens miR-6799-3p	UGCCCUGCAUGGUGUCCCCACAG	miR-6799-3p	-48.1729		FALSE	FALSE	FALSE	TRUE
>mmu-miR-7115-3p MIMAT0028128 Mus musculus miR-7115-3p	ACUUGGUCCCCUGCCCCCACAG	miR-7115-3p	>hsa-miR-6855-3p MIMAT0027611 Homo sapiens miR-6855-3p	AGACUGACCUUCAACCCCACAG	miR-6855-3p	-35.2118		FALSE	FALSE	FALSE	TRUE
>mmu-miR-7115-3p MIMAT0028128 Mus musculus miR-7115-3p	ACUUGGUCCCCUGCCCCCACAG	miR-7115-3p	>hsa-miR-6857-3p MIMAT0027615 Homo sapiens miR-6857-3p	UGACUGAGCUUCUCCCCACAG	miR-6857-3p	-41.7518		FALSE	FALSE	FALSE	TRUE
>mmu-miR-7115-3p MIMAT0028128 Mus musculus miR-7115-3p	ACUUGGUCCCCUGCCCCCACAG	miR-7115-3p	>hsa-miR-6890-3p MIMAT0027681 Homo sapiens miR-6890-3p	CCACUGCCUAUGCCCCACAG	miR-6890-3p	-35.6511		FALSE	FALSE	FALSE	TRUE
>mmu-miR-7115-3p MIMAT0028128 Mus musculus miR-7115-3p	ACUUGGUCCCCUGCCCCCACAG	miR-7115-3p	>hsa-miR-7108-3p MIMAT0028114 Homo sapiens miR-7108-3p	ACCCGCCCGUCUCCCCACAG	miR-7108-3p	-17.7701		FALSE	FALSE	FALSE	TRUE
>mmu-miR-7116-3p MIMAT0028130 Mus musculus miR-7116-3p	UUUUUUUCCUUUGCCUUCUCAG	miR-7116-3p	>hsa-miR-6876-3p MIMAT0027653 Homo sapiens miR-6876-3p	AGCUGUCUGUGUUUUCCUUCUCAG	miR-6876-3p	-29.5687		FALSE	FALSE	TRUE	TRUE
>mmu-miR-7117-3p MIMAT0028132 Mus musculus miR-7117-3p	UGUCCUUCUCUUUCCCCCAG	miR-7117-3p	>hsa-miR-1237-3p MIMAT0005592 Homo sapiens miR-1237-3p	UCCUUCUGCUCCGUCCCCCAG	miR-1237-3p	-13.7701		FALSE	FALSE	FALSE	TRUE
>mmu-miR-7117-3p MIMAT0028132 Mus musculus miR-7117-3p	UGUCCUUCUCUUUCCCCCAG	miR-7117-3p	>hsa-miR-6795-3p MIMAT0027491 Homo sapiens miR-6795-3p	ACCCCUCGUUUCUUCCCCCAG	miR-6795-3p	-21.6511		FALSE	FALSE	TRUE	TRUE
>mmu-miR-7117-3p MIMAT0028132 Mus musculus miR-7117-3p	UGUCCUUCUCUUUCCCCCAG	miR-7117-3p	>hsa-miR-6880-3p MIMAT0027661 Homo sapiens miR-6880-3p	CCGCCUUCUCUCCUCCCCCAG	miR-6880-3p	-5.88905		FALSE	FALSE	FALSE	TRUE
>mmu-miR-7119-3p MIMAT0028136 Mus musculus miR-7119-3p	AAAAAACACCGUUUCCUCCAG	miR-7119-3p	>hsa-miR-326 MIMAT0000756 Homo sapiens miR-326	CCUCUGGGCCCUUCCUCCAG	miR-326 MIMAT0000756 Homo sap	-45.2943		FALSE	FALSE	TRUE	TRUE
>mmu-miR-7119-3p MIMAT0028136 Mus musculus miR-7119-3p	AAAAAACACCGUUUCCUCCAG	miR-7119-3p	>hsa-miR-943 MIMAT0004986 Homo sapiens miR-943	CUGACUGUUGCCGUCCUCCAG	miR-943 MIMAT0004986 Homo sap	-49.8343		FALSE	FALSE	FALSE	TRUE
>mmu-miR-7119-3p MIMAT0028136 Mus musculus miR-7119-3p	AAAAAACACCGUUUCCUCCAG	miR-7119-3p	>hsa-miR-6789-3p MIMAT0027479 Homo sapiens miR-6789-3p	CGGCGCCCGUGUCUCCUCCAG	miR-6789-3p	-37.1935		FALSE	FALSE	FALSE	TRUE
>mmu-miR-7119-3p MIMAT0028136 Mus musculus miR-7119-3p	AAAAAACACCGUUUCCUCCAG	miR-7119-3p	>hsa-miR-6894-3p MIMAT0027689 Homo sapiens miR-6894-3p	UUGCCUGCCCUCUUCCUCCAG	miR-6894-3p	-37.1935		FALSE	FALSE	TRUE	TRUE
>mmu-miR-7212-5p MIMAT0028392 Mus musculus miR-7212-5p	UCUGGGGGCUUGUGUGGUAGG	miR-7212-5p	>hsa-miR-7153-5p MIMAT0028216 Homo sapiens miR-7153-5p	UGAGAACUGACAAAUGUGGUAGG	miR-7153-5p	-39.4315		FALSE	FALSE	TRUE	TRUE
>mmu-miR-7221-5p MIMAT0028410 Mus musculus miR-7221-5p	CGUCUCUUGGUCACAGGUGGG	miR-7221-5p	>hsa-miR-3917 MIMAT0018191 Homo sapiens miR-3917	GCUCGGACUGAGCAGGUGGG	miR-3917 MIMAT0018191 Homo sap	-41.6329		FALSE	FALSE	FALSE	TRUE
>mmu-miR-7221-3p MIMAT0028411 Mus musculus miR-7221-3p	UGACUGUGGGCUGGGGACUGG	miR-7221-3p	>hsa-miR-4327 MIMAT0016889 Homo sapiens miR-4327	GGCUUGCAUGGGGGACUGG	miR-4327 MIMAT0016889 Homo sap	-27.6329		FALSE	FALSE	TRUE	TRUE
>mmu-miR-7228-3p MIMAT0028425 Mus musculus miR-7228-3p	AGUGUUCGGUCUCCAGU	miR-7228-3p	>hsa-miR-139-5p MIMAT0000250 Homo sapiens miR-139-5p	UCUACAGUGCACGUGUCUCCAGU	miR-139-5p	-26.0722		FALSE	FALSE	TRUE	TRUE
>mmu-miR-7235-5p MIMAT0028438 Mus musculus miR-7235-5p	GGAGGGAGGGGUCUGGGC	miR-7235-5p	>hsa-miR-4786-3p MIMAT0019955 Homo sapiens miR-4786-3p	UGAAGCCAGCUCUGGUCUGGGC	miR-4786-3p	-29.7336		FALSE	FALSE	TRUE	TRUE
>mmu-miR-7239-5p MIMAT0028446 Mus musculus miR-7239-5p	GCCAUCCUGACAAAGCCCUU	miR-7239-5p	>hsa-miR-3158-5p MIMAT0019211 Homo sapiens miR-3158-5p	CCUGCAGAGAGGAAGCCCUUC	miR-3158-5p	-45.2943		FALSE	FALSE	FALSE	TRUE
>mmu-miR-7239-3p MIMAT0028447 Mus musculus miR-7239-3p	UGGCUCUGUCAGGCAGGUAG	miR-7239-3p	>hsa-miR-17-5p MIMAT0000070 Homo sapiens miR-17-5p	CAAAGUGCUUACAGUGCAGGUAG	miR-17-5p	-39.6511		FALSE	FALSE	FALSE	TRUE
>mmu-miR-7239-3p MIMAT0028447 Mus musculus miR-7239-3p	UGGCUCUGUCAGGCAGGUAG	miR-7239-3p	>hsa-miR-20a-5p MIMAT0000075 Homo sapiens miR-20a-5p	UAAAGUGCUUAUAGUGCAGGUAG	miR-20a-5p	-39.6511		FALSE	FALSE	FALSE	TRUE
>mmu-miR-7239-3p MIMAT0028447 Mus musculus miR-7239-3p	UGGCUCUGUCAGGCAGGUAG	miR-7239-3p	>hsa-miR-93-5p MIMAT0000093 Homo sapiens miR-93-5p	CAAAGUGCUGUUCGUGCAGGUAG	miR-93-5p	-39.6511		FALSE	FALSE	FALSE	TRUE
>mmu-miR-7239-3p MIMAT0028447 Mus musculus miR-7239-3p	UGGCUCUGUCAGGCAGGUAG	miR-7239-3p	>hsa-miR-106a-5p MIMAT0000103 Homo sapiens miR-106a-5p	AAAAGUGCUUACAGUGCAGGUAG	miR-106a-5p	-39.6511		FALSE	FALSE	FALSE	TRUE
>mmu-miR-7239-3p MIMAT0028447 Mus musculus miR-7239-3p	UGGCUCUGUCAGGCAGGUAG	miR-7239-3p	>hsa-miR-20b-5p MIMAT0001413 Homo sapiens miR-20b-5p	CAAAGUGCUCAUAGUGCAGGUAG	miR-20b-5p	-47.5322		FALSE	FALSE	FALSE	TRUE
>mmu-miR-7578 MIMAT0029578 Mus musculus miR-7578	CAUGGCUCUGUCUUCUGCCUCAGA		>hsa-miR-4323 MIMAT0016875 Homo sapiens miR-4323	CAGCCCCACAGCCUCAGA	miR-4323 MIMAT0016875 Homo sap	-39.8526		FALSE	FALSE	FALSE	TRUE
>mmu-miR-7647-5p MIMAT0029796 Mus musculus miR-7647-5p	AACUACCACCUCCUGGCCUUUU	miR-7647-5p	>hsa-miR-1250-5p MIMAT0005902 Homo sapiens miR-1250-5p	ACGGUGCUGGAUGUGGCCUUU	miR-1250-5p	-59.0746		FALSE	FALSE	FALSE	TRUE
>mmu-miR-7649-3p MIMAT0029801 Mus musculus miR-7649-3p	UCUCUCCAGCACUGCUUGUUUCU	miR-7649-3p	>hsa-miR-26a-2-3p MIMAT0004681 Homo sapiens miR-26a-2-3p	CCUAUUCUUGAUUACUUGUUUC	miR-26a-2-3p	-33.4497		FALSE	FALSE	FALSE	TRUE
>mmu-miR-7661-3p MIMAT0029829 Mus musculus miR-7661-3p	UUGACUCCCAGUUUCUCUCUGC	miR-7661-3p	>hsa-miR-4756-5p MIMAT0019899 Homo sapiens miR-4756-5p	CAGGGAGGCGCUCACUCUCUGCU	miR-4756-5p	-57.0928		FALSE	FALSE	FALSE	TRUE
>mmu-miR-7662-3p MIMAT0029831 Mus musculus miR-7662-3p	UGGAGCCAGGCGGAUCAGCCUUGC	miR-7662-3p	>hsa-miR-4330 MIMAT0016924 Homo sapiens miR-4330	CCUCAGAUCAGAGCCUUGC	miR-4330 MIMAT0016924 Homo sap	-48.0722		FALSE	FALSE	FALSE	TRUE
>mmu-miR-7668-5p MIMAT0029842 Mus musculus miR-7668-5p	CACUCUGAAUAACCUGCUCUCUGU	miR-7668-5p	>hsa-miR-381-3p MIMAT0000736 Homo sapiens miR-381-3p	UAUACAAGGGCAAGCUCUCUGU	miR-381-3p	-37.4497		FALSE	FALSE	TRUE	TRUE
>mmu-miR-7668-5p MIMAT0029842 Mus musculus miR-7668-5p	CACUCUGAAUAACCUGCUCUCUGU	miR-7668-5p	>hsa-miR-449c-3p MIMAT0013771 Homo sapiens miR-449c-3p	UUGCUAGUUGCACUCCUCUCUGU	miR-449c-3p	-47.23		FALSE	FALSE	FALSE	TRUE
>mmu-miR-3569-3p MIMAT0029855 Mus musculus miR-3569-3p	UCAGUCUGCGCUCCUCUCCAGC	miR-3569-3p	>hsa-miR-6751-3p MIMAT0027403 Homo sapiens miR-6751-3p	ACUGAGCCUCUCUCUCUCCAG	miR-6751-3p	-45.9898		FALSE	FALSE	FALSE	TRUE
>mmu-miR-3569-3p MIMAT0029855 Mus musculus miR-3569-3p	UCAGUCUGCGCUCCUCUCCAGC	miR-3569-3p	>hsa-miR-6769a-3p MIMAT0027439 Homo sapiens miR-6769a-3p	GAGCCCCUCUCUGCUCUCCAG	miR-6769a-3p	-43.3125		FALSE	FALSE	FALSE	TRUE
>mmu-miR-7674-3p MIMAT0029857 Mus musculus miR-7674-3p	UCCCAUUCUCACCGCACCCAG	miR-7674-3p	>hsa-miR-3620-3p MIMAT0018001 Homo sapiens miR-3620-3p	UCACCCUGCAUCCCGCACCCAG	miR-3620-3p	-11.7883		FALSE	TRUE	TRUE	TRUE
>mmu-miR-7676-5p MIMAT0029860 Mus musculus miR-7676-5p	AGGGCAGUAUGAUGGCCUCUGAU	miR-7676-5p	>hsa-miR-555 MIMAT0003219 Homo sapiens miR-555	AGGGUAAGCUGAACCUCUGAU	miR-555 MIMAT0003219 Homo sap	-15.7883		FALSE	FALSE	FALSE	TRUE
>mmu-miR-7676-3p MIMAT0029861 Mus musculus miR-7676-3p	UCCGGUGCUCACUCUGCCCACA	miR-7676-3p	>hsa-miR-6499-3p MIMAT0025451 Homo sapiens miR-6499-3p	AGCAGUGUUUGUUUUGCCCACA	miR-6499-3p	-19.4497		FALSE	FALSE	FALSE	TRUE
>mmu-miR-7676-3p MIMAT0029861 Mus musculus miR-7676-3p	UCCGGUGCUCACUCUGCCCACA	miR-7676-3p	>hsa-miR-6743-3p MIMAT0027388 Homo sapiens miR-6743-3p	AGCCGCUCUUCUCCCUGCCCACA	miR-6743-3p	-17.6876		FALSE	FALSE	TRUE	TRUE
>mmu-miR-7676-3p MIMAT0029861 Mus musculus miR-7676-3p	UCCGGUGCUCACUCUGCCCACA	miR-7676-3p	>hsa-miR-6772-3p MIMAT0027445 Homo sapiens miR-6772-3p	UUGCUCCUGACUCUGUGCCCACA	miR-6772-3p	-21.9073		FALSE	FALSE	FALSE	TRUE
>mmu-miR-292b-5p MIMAT0029864 Mus musculus miR-292b-5p	ACUCAAAACCUGGCGGCACUUUU	miR-292b-5p	>hsa-miR-371b-5p MIMAT0019892 Homo sapiens miR-371b-5p	ACUCAAAAGAUGGCGGCACUUU	miR-371b-5p	13.8366		TRUE	TRUE	TRUE	TRUE
>mmu-miR-6715-3p MIMAT0029877 Mus musculus miR-6715-3p	CCAAACCAGGCGUGCCUGUGG	miR-6715-3p	>hsa-miR-6715a-3p MIMAT0025841 Homo sapiens miR-6715a-3p	CCAAACCAGUCGUGCCUGUGG	miR-6715a-3p	33.7358		TRUE	TRUE	TRUE	TRUE
>mmu-miR-6715-3p MIMAT0029877 Mus musculus miR-6715-3p	CCAAACCAGGCGUGCCUGUGG	miR-6715-3p	>hsa-miR-6715b-3p MIMAT0025843 Homo sapiens miR-6715b-3p	CUCAAACCGGCUGUGCCUGUGG	miR-6715b-3p	3.97375		FALSE	TRUE	TRUE	TRUE
>mmu-miR-216c-5p MIMAT0029888 Mus musculus miR-216c-5p	GAAGAAUCUCUACAGGUAAGUGU	miR-216c-5p	>hsa-miR-325 MIMAT0000771 Homo sapiens miR-325	CCUAGUAGGUGUCCAGUAAGUGU	miR-325 MIMAT0000771 Homo sap	-39.5687		FALSE	FALSE	FALSE	TRUE
>mmu-miR-7684-3p MIMAT0029891 Mus musculus miR-7684-3p	UGCUGACUGGGGCUGGCCUGUG	miR-7684-3p	>hsa-miR-410-3p MIMAT0002171 Homo sapiens miR-410-3p	AAUAUAACACAGAUGGCCUGU	miR-410-3p	-59.0746		FALSE	FALSE	FALSE	TRUE
>mmu-miR-7684-3p MIMAT0029891 Mus musculus miR-7684-3p	UGCUGACUGGGGCUGGCCUGUG	miR-7684-3p	>hsa-miR-5705 MIMAT0022499 Homo sapiens miR-5705	UGUUUCGGGGCUCAUGGCCUGUG	miR-5705 MIMAT0022499 Homo sap	-24.008		FALSE	FALSE	TRUE	TRUE
>mmu-miR-7685-3p MIMAT0029897 Mus musculus miR-7685-3p	AGACUUGGCUUCCGGCUGGAG	miR-7685-3p	>hsa-miR-671-5p MIMAT0003880 Homo sapiens miR-671-5p	AGGAAGCCCUGGAGGGGCUGGAG	miR-671-5p	-45.7518		FALSE	FALSE	FALSE	TRUE
>mmu-miR-7686-5p MIMAT0029898 Mus musculus miR-7686-5p	CCUUCCACUGGACCUGGGGCUGGGC	miR-7686-5p	>hsa-miR-4497 MIMAT0019032 Homo sapiens miR-4497	CUCCGGGACGGCUGGGC	miR-4497 MIMAT0019032 Homo sap	-36.1912		FALSE	FALSE	FALSE	TRUE
>mmu-miR-290b-5p MIMAT0029900 Mus musculus miR-290b-5p	GCUUAAAACUAGGCGGCACUUU	miR-290b-5p	>hsa-miR-512-5p MIMAT0002822 Homo sapiens miR-512-5p	CACUCAGCCUUGAGGGCACUUUC	miR-512-5p	-41.3307		FALSE	FALSE	FALSE	TRUE
>mmu-miR-290b-5p MIMAT0029900 Mus musculus miR-290b-5p	GCUUAAAACUAGGCGGCACUUU	miR-290b-5p	>hsa-miR-4287 MIMAT0016917 Homo sapiens miR-4287	UCUCCCUUGAGGGCACUUU	miR-4287 MIMAT0016917 Homo sap	-31.6329		FALSE	FALSE	FALSE	TRUE
>mmu-miR-290b-5p MIMAT0029900 Mus musculus miR-290b-5p	GCUUAAAACUAGGCGGCACUUU	miR-290b-5p	>hsa-miR-371b-5p MIMAT0019892 Homo sapiens miR-371b-5p	ACUCAAAAGAUGGCGGCACUUU	miR-371b-5p	4.19342		TRUE	TRUE	TRUE	TRUE
>mmu-miR-7688-3p MIMAT0029907 Mus musculus miR-7688-3p	UCUGGCUUAUGCCUAGCUUUC	miR-7688-3p	>hsa-let-7a-2-3p MIMAT0010195 Homo sapiens let-7a-2-3p	CUGUACAGCCUCCUAGCUUUCC	let-7a-2-3p	-49.6511		FALSE	TRUE	TRUE	TRUE
>mmu-miR-7688-3p MIMAT0029907 Mus musculus miR-7688-3p	UCUGGCUUAUGCCUAGCUUUC	miR-7688-3p	>hsa-let-7c-3p MIMAT0026472 Homo sapiens let-7c-3p	CUGUACAACCUUCUAGCUUUCC	let-7c-3p	-57.5322		FALSE	FALSE	TRUE	TRUE
>mmu-miR-7688-3p MIMAT0029907 Mus musculus miR-7688-3p	UCUGGCUUAUGCCUAGCUUUC	miR-7688-3p	>hsa-let-7e-3p MIMAT0004485 Homo sapiens let-7e-3p	CUAUACGGCCUCCUAGCUUUCC	let-7e-3p	-45.9715		FALSE	TRUE	TRUE	TRUE
>mmu-miR-7689-5p MIMAT0029908 Mus musculus miR-7689-5p	CCGAGGCAGCCUGGCUUAG	miR-7689-5p	>hsa-miR-29b-2-5p MIMAT0004515 Homo sapiens miR-29b-2-5p	CUGGUUUCACAUGGUGGCUUAG	miR-29b-2-5p	-39.5139		FALSE	FALSE	FALSE	TRUE
>mmu-miR-7243-5p MIMAT0029910 Mus musculus miR-7243-5p	UGCUGUCAGCUGUUCUGAGU	miR-7243-5p	>hsa-miR-618 MIMAT0003287 Homo sapiens miR-618	AAACUCUACUUGUCCUUCUGAGU	miR-618 MIMAT0003287 Homo sap	-51.7518		FALSE	FALSE	FALSE	TRUE
>mmu-miR-8091 MIMAT0031392 Mus musculus miR-8091	AGGAGUGAGUGGUAAGCUGGUG		>hsa-miR-4316 MIMAT0016867 Homo sapiens miR-4316	GGUGAGGCUAGCUGGUG	miR-4316 MIMAT0016867 Homo sap	-29.9533		FALSE	FALSE	FALSE	TRUE
>mmu-miR-8092 MIMAT0031393 Mus musculus miR-8092	GCCAUCUGGGACUCGCAGGCA		>hsa-miR-6836-5p MIMAT0027574 Homo sapiens miR-6836-5p	CGCAGGGCCCUGGCGCAGGCAU	miR-6836-5p	-51.7518		FALSE	FALSE	FALSE	TRUE
>mmu-miR-8096 MIMAT0031398 Mus musculus miR-8096	GGGCACGGUAGCUGAAGAGU		>hsa-miR-4427 MIMAT0018942 Homo sapiens miR-4427	UCUGAAUAGAGUCUGAAGAGU	miR-4427 MIMAT0018942 Homo sap	-37.4132		FALSE	FALSE	TRUE	TRUE
>mmu-miR-8096 MIMAT0031398 Mus musculus miR-8096	GGGCACGGUAGCUGAAGAGU		>hsa-miR-7157-3p MIMAT0028225 Homo sapiens miR-7157-3p	UCUGUGCUACUGGAUGAAGAGU	miR-7157-3p	-41.9715		FALSE	FALSE	FALSE	TRUE
>mmu-miR-1668 MIMAT0031414 Mus musculus miR-1668	CAAAGGCCUCCUUCUCUGCAG		>hsa-miR-6843-3p MIMAT0027588 Homo sapiens miR-6843-3p	AUGGUCUCCUGUUCUCUGCAG	miR-6843-3p	-14.1087		FALSE	TRUE	TRUE	TRUE
>mmu-miR-1668 MIMAT0031414 Mus musculus miR-1668	CAAAGGCCUCCUUCUCUGCAG		>hsa-miR-7113-3p MIMAT0028124 Homo sapiens miR-7113-3p	CCUCCCUGCCCGCCUCUCUGCAG	miR-7113-3p	-31.5504		FALSE	FALSE	TRUE	TRUE
>mmu-miR-3473g MIMAT0031427 Mus musculus miR-3473g	CAAAAGUGAGGCUGGGGAGA		>hsa-miR-6763-5p MIMAT0027426 Homo sapiens miR-6763-5p	CUGGGGAGUGGCUGGGGAG	miR-6763-5p	-23.6329		FALSE	TRUE	TRUE	TRUE
>mmu-miR-935 MIMAT0035718 Mus musculus miR-935	CCCAGUUACCGCUUCCGCUACCGC		>hsa-miR-935 MIMAT0004978 Homo sapiens miR-935	CCAGUUACCGCUUCCGCUACCGC	miR-935 MIMAT0004978 Homo sap	31.5804		TRUE	TRUE	TRUE	TRUE
>mmu-miR-9718 MIMAT0039309 Mus musculus miR-9718	UUGCUGACCUGGGUGGUGGU		>hsa-miR-9718 MIMAT0039310 Homo sapiens miR-9718	UUGCUGACCUGGGUGGUGGU	miR-9718 MIMAT0039310 Homo sap	39.6351		TRUE	TRUE	TRUE	TRUE
>mmu-miR-9768-3p MIMAT0036460 Mus musculus miR-9768-3p	ACUGCCUUCCUUUGUGUGGCCCAG	miR-9768-3p	>hsa-miR-6749-3p MIMAT0027399 Homo sapiens miR-6749-3p	CUCCUCCCCUGCCUGGCCCAG	miR-6749-3p	-29.7883		FALSE	FALSE	FALSE	TRUE
>mmu-miR-9768-3p MIMAT0036460 Mus musculus miR-9768-3p	ACUGCCUUCCUUUGUGUGGCCCAG	miR-9768-3p	>hsa-miR-6807-3p MIMAT0027515 Homo sapiens miR-6807-3p	CACUGCAUUCCUGCUUGGCCCAG	miR-6807-3p	-12.0445		FALSE	FALSE	FALSE	TRUE
>mmu-miR-1271-3p MIMAT0048642 Mus musculus miR-1271-3p	AGUGCCUACUGUGUGCCAAGACA	miR-1271-3p	>hsa-miR-3910 MIMAT0018184 Homo sapiens miR-3910	AAAGGCAUAAAACCAAGACA	miR-3910 MIMAT0018184 Homo sap	-49.6329		FALSE	FALSE	FALSE	TRUE
>mmu-miR-1911-3p MIMAT0048644 Mus musculus miR-1911-3p	CACCAGGCAUUGUGGUCUCUGC	miR-1911-3p	>hsa-miR-454-5p MIMAT0003884 Homo sapiens miR-454-5p	ACCCUAUCAAUAUUGUCUCUGC	miR-454-5p	-19.4497		FALSE	FALSE	FALSE	TRUE
>mmu-miR-12179-5p MIMAT0049824 Mus musculus miR-12179-5p	UCUCUGUCCUCCAGUUCUG	miR-12179-5p	>hsa-miR-7705 MIMAT0030020 Homo sapiens miR-7705	AAUAGCUCAGAAUGUCAGUUCUG	miR-7705 MIMAT0030020 Homo sap	-43.5139		FALSE	FALSE	FALSE	TRUE
>mmu-miR-12181-5p MIMAT0049826 Mus musculus miR-12181-5p	UUGAGGGUGCAUAAGGACUGGA	miR-12181-5p	>hsa-miR-4673 MIMAT0019755 Homo sapiens miR-4673	UCCAGGCAGGAGCCGGACUGGA	miR-4673 MIMAT0019755 Homo sap	-19.4497		FALSE	FALSE	FALSE	TRUE
>mmu-miR-12185-5p MIMAT0049837 Mus musculus miR-12185-5p	CUUGGGGGCAGAGGUGGCACGGUGU	miR-12185-5p	>hsa-miR-4757-5p MIMAT0019901 Homo sapiens miR-4757-5p	AGGCCUCUGUGACGUCACGGUGU	miR-4757-5p	-43.349		FALSE	FALSE	FALSE	TRUE
>mmu-miR-12188-5p MIMAT0049844 Mus musculus miR-12188-5p	UAGAAGAGCUUUCGCUGGCCCAGA	miR-12188-5p	>hsa-miR-6807-3p MIMAT0027515 Homo sapiens miR-6807-3p	CACUGCAUUCCUGCUUGGCCCAG	miR-6807-3p	-59.889		FALSE	FALSE	FALSE	TRUE
>mmu-miR-12189-3p MIMAT0049848 Mus musculus miR-12189-3p	AUGGCCUGUACUCUCACACU	miR-12189-3p	>hsa-miR-182-5p MIMAT0000259 Homo sapiens miR-182-5p	UUUGGCAAUGGUAGAACUCACACU	miR-182-5p	-41.5322		FALSE	FALSE	FALSE	TRUE
>mmu-miR-12190-3p MIMAT0049849 Mus musculus miR-12190-3p	UGGAGAACUCUGGGGGAG	miR-12190-3p	>hsa-miR-1202 MIMAT0005865 Homo sapiens miR-1202	GUGCCAGCUGCAGUGGGGGAG	miR-1202 MIMAT0005865 Homo sap	-33.6146		FALSE	FALSE	FALSE	TRUE
>mmu-miR-12199-3p MIMAT0049866 Mus musculus miR-12199-3p	ACACUGGUUCUCUCUGGCUCU	miR-12199-3p	>hsa-miR-4676-3p MIMAT0019759 Homo sapiens miR-4676-3p	CACUGUUUCACCACUGGCUCUU	miR-4676-3p	-26.008		FALSE	FALSE	FALSE	TRUE
>mmu-miR-12200-5p MIMAT0049867 Mus musculus miR-12200-5p	AAACAAACCAGAGGCUCACACU	miR-12200-5p	>hsa-miR-182-5p MIMAT0000259 Homo sapiens miR-182-5p	UUUGGCAAUGGUAGAACUCACACU	miR-182-5p	-59.5504		FALSE	FALSE	FALSE	TRUE

## Sheet: Table S3
Table S3: miRNA-mRNA targets reported in 3 out of 5 databases and experimentally validated.
3 out of 5 databases				Experimentally validated				RNA sequencing based gene expression
mir	gene_ID	Symbol		mir	gene_ID	Symbol		Unique gene list of experimentally validated mRNA targets	FC (DP/DR)	FC_abs	L2FC	L2FC_abs	DESeq2_pvalue	DESeq2_padj
mmu-let-7a-2-3p	ENSMUSG00000003135	Cnot11		mmu-let-7a-5p	ENSMUSG00000038227	Hoxa9		Hpd	-38.8853	38.8853	-5.28115	5.28115	3.39215e-06	1.57016e-05
mmu-let-7a-2-3p	ENSMUSG00000005338	Cadm3		mmu-let-7a-5p	ENSMUSG00000056758	Hmga2		Cyp2e1	-9.75313	9.75313	-3.28586	3.28586	6.1208e-26	1.22834e-23
mmu-let-7a-2-3p	ENSMUSG00000023150	Ivns1abp		mmu-let-7a-5p	ENSMUSG00000020383	Il13		Pon1	-6.05252	6.05252	-2.59754	2.59754	1.35082e-06	6.63906e-06
mmu-let-7a-2-3p	ENSMUSG00000025902	Sox17		mmu-let-7a-5p	ENSMUSG00000079259	Trim71		Slc38a3	-5.76128	5.76128	-2.52639	2.52639	0.010211	0.024471
mmu-let-7a-2-3p	ENSMUSG00000015843	Rxrg		mmu-let-7a-5p	ENSMUSG00000050966	Lin28a		Hpx	-3.53624	3.53624	-1.82222	1.82222	0.000716553	0.00221612
mmu-let-7a-2-3p	ENSMUSG00000016262	Sertad4		mmu-let-7a-5p	ENSMUSG00000009073	Nf2		D430019H16Rik	-2.84274	2.84274	-1.50728	1.50728	2.44661e-26	5.25361e-24
mmu-let-7a-2-3p	ENSMUSG00000025980	Hspd1		mmu-let-7a-5p	ENSMUSG00000025266	Gnl3l		Adrb3	-2.81912	2.81912	-1.49525	1.49525	5.82091e-16	1.27283e-14
mmu-let-7a-2-3p	ENSMUSG00000026014	Raph1		mmu-let-7a-5p	ENSMUSG00000057446	Cts8		Ttpa	-2.79419	2.79419	-1.48243	1.48243	4.66173e-12	5.22177e-11
mmu-let-7a-2-3p	ENSMUSG00000026012	Cd28		mmu-let-7a-5p	ENSMUSG00000020135	Apc2		Prkag3	-2.74874	2.74874	-1.45877	1.45877	1.41517e-14	2.38711e-13
mmu-let-7a-2-3p	ENSMUSG00000026489	Coq8a		mmu-let-7a-5p	ENSMUSG00000069769	Msi2		Car3	-2.64987	2.64987	-1.40592	1.40592	9.93282e-45	1.06644e-40
mmu-let-7a-2-3p	ENSMUSG00000048000	Gigyf2		mmu-let-7a-5p	ENSMUSG00000030019	Fbxl14		Agt	-2.59628	2.59628	-1.37645	1.37645	1.66447e-17	4.79746e-16
mmu-let-7a-2-3p	ENSMUSG00000026393	Nek7		mmu-let-7a-5p	ENSMUSG00000053091	Lins1		Acsm3	-2.55782	2.55782	-1.35492	1.35492	1.98185e-12	2.36555e-11
mmu-let-7a-2-3p	ENSMUSG00000026124	Cfc1		mmu-let-7a-5p	ENSMUSG00000096688	Mup17		Pla2g2d	-2.39278	2.39278	-1.25869	1.25869	5.44289e-18	1.76017e-16
mmu-let-7a-2-3p	ENSMUSG00000055013	Agap1		mmu-let-7a-5p	ENSMUSG00000073834	Mup11		Tmem88b	-2.38807	2.38807	-1.25585	1.25585	7.2002e-16	1.5492e-14
mmu-let-7a-2-3p	ENSMUSG00000026663	Atf6		mmu-let-7a-5p	ENSMUSG00000071324	Armc2		Ugt1a1	-2.25888	2.25888	-1.17561	1.17561	0.0145569	0.0334131
mmu-let-7a-2-3p	ENSMUSG00000026558	Uck2		mmu-let-7a-5p	ENSMUSG00000027210	Meis2		Nnat	-2.22393	2.22393	-1.15311	1.15311	3.44108e-12	3.93452e-11
mmu-let-7a-2-3p	ENSMUSG00000026226	Spata3		mmu-let-7a-5p	ENSMUSG00000044876	Zfp444		Ces1f	-2.17874	2.17874	-1.12349	1.12349	2.05519e-20	1.0843e-18
mmu-let-7a-2-3p	ENSMUSG00000038936	Sccpdh		mmu-let-7a-5p	ENSMUSG00000001855	Nup214		Peg3	-2.16206	2.16206	-1.11241	1.11241	1.46012e-12	1.78041e-11
mmu-let-7a-2-3p	ENSMUSG00000050967	Creg2		mmu-let-7a-5p	ENSMUSG00000030302	Atp2b2		Abat	-2.16085	2.16085	-1.1116	1.1116	1.63187e-19	7.00823e-18
mmu-let-7a-2-3p	ENSMUSG00000033007	Asic4		mmu-let-7a-5p	ENSMUSG00000045362	Tnfrsf26		Slc1a1	-2.1337	2.1337	-1.09336	1.09336	1.91784e-09	1.45057e-08
mmu-let-7a-2-3p	ENSMUSG00000045648	Vwc2l		mmu-let-7a-5p	ENSMUSG00000022967	Ifnar1		Acsm5	-2.12687	2.12687	-1.08873	1.08873	9.10668e-11	8.42878e-10
mmu-let-7a-2-3p	ENSMUSG00000046828	Mettl21e		mmu-let-7a-5p	ENSMUSG00000046711	Hmga1		Ankrd29	-2.10821	2.10821	-1.07602	1.07602	2.94421e-28	1.02347e-25
mmu-let-7a-2-3p	ENSMUSG00000026556	Vangl2		mmu-let-7a-5p	ENSMUSG00000000131	Xpo6		Pcolce2	-2.09208	2.09208	-1.06494	1.06494	6.2752e-31	3.84993e-28
mmu-let-7a-2-3p	ENSMUSG00000044708	Kcnj10		mmu-let-7a-5p	ENSMUSG00000000184	Ccnd2		Mest	-2.08761	2.08761	-1.06185	1.06185	2.54702e-20	1.32106e-18
mmu-let-7a-2-3p	ENSMUSG00000026576	Atp1b1		mmu-let-7a-5p	ENSMUSG00000000275	Trim25		Stard10	-2.07163	2.07163	-1.05077	1.05077	2.21056e-06	1.05343e-05
mmu-let-7a-2-3p	ENSMUSG00000025958	Creb1		mmu-let-7a-5p	ENSMUSG00000000290	Itgb2		Klf15	-2.05248	2.05248	-1.03737	1.03737	8.47328e-11	7.86626e-10
mmu-let-7a-2-3p	ENSMUSG00000037568	Vash2		mmu-let-7a-5p	ENSMUSG00000000385	Tmprss2		Gsta4	-1.98252	1.98252	-0.987333	0.987333	2.41869e-19	1.00458e-17
mmu-let-7a-2-3p	ENSMUSG00000025949	Pikfyve		mmu-let-7a-5p	ENSMUSG00000000532	Acvr1b		Rhbdl1	-1.97045	1.97045	-0.978523	0.978523	4.10501e-13	5.42442e-12
mmu-let-7a-2-3p	ENSMUSG00000042807	Hecw2		mmu-let-7a-5p	ENSMUSG00000000682	Cd52		Hlf	-1.96129	1.96129	-0.971803	0.971803	7.13765e-11	6.68703e-10
mmu-let-7a-2-3p	ENSMUSG00000014602	Kif1a		mmu-let-7a-5p	ENSMUSG00000000804	Usp32		Ntrk2	-1.95692	1.95692	-0.968586	0.968586	1.74289e-25	2.97025e-23
mmu-let-7a-2-3p	ENSMUSG00000044768	Macir		mmu-let-7a-5p	ENSMUSG00000000823	Znf512b		Pxmp2	-1.94677	1.94677	-0.96108	0.96108	2.11146e-16	5.03212e-15
mmu-let-7a-2-3p	ENSMUSG00000046836	Brox		mmu-let-7a-5p	ENSMUSG00000000915	Hip1r		Vnn3	-1.92554	1.92554	-0.945265	0.945265	1.83964e-14	3.04805e-13
mmu-let-7a-2-3p	ENSMUSG00000067851	Arfgef1		mmu-let-7a-5p	ENSMUSG00000001156	Mxd1		Apcdd1	-1.92117	1.92117	-0.941982	0.941982	1.27697e-33	1.30573e-30
mmu-let-7a-2-3p	ENSMUSG00000025776	Crispld1		mmu-let-7a-5p	ENSMUSG00000001175	Calm1		Ldb3	-1.91955	1.91955	-0.94077	0.94077	4.18496e-15	7.7004e-14
mmu-let-7a-2-3p	ENSMUSG00000026335	Pam		mmu-let-7a-5p	ENSMUSG00000001280	Sp1		Thsd7a	-1.89696	1.89696	-0.923687	0.923687	3.32635e-24	4.27705e-22
mmu-let-7a-2-3p	ENSMUSG00000040865	Ino80d		mmu-let-7a-5p	ENSMUSG00000001323	Srr		Atp6v0e2	-1.89147	1.89147	-0.919509	0.919509	1.43969e-21	1.01359e-19
mmu-let-7a-2-3p	ENSMUSG00000019699	Akt3		mmu-let-7a-5p	ENSMUSG00000001542	Ell2		Bmp4	-1.88922	1.88922	-0.917794	0.917794	5.3282e-13	6.90897e-12
mmu-let-7a-2-3p	ENSMUSG00000026384	Ptpn4		mmu-let-7a-5p	ENSMUSG00000001663	Gstt1		Hoxc5	-1.88764	1.88764	-0.916582	0.916582	7.29367e-19	2.74767e-17
mmu-let-7a-2-3p	ENSMUSG00000038866	Zcchc2		mmu-let-7a-5p	ENSMUSG00000001670	Tat		Wscd2	-1.87796	1.87796	-0.909164	0.909164	2.99223e-19	1.2146e-17
mmu-let-7a-2-3p	ENSMUSG00000070939	Tgfbrap1		mmu-let-7a-5p	ENSMUSG00000002028	Kmt2a		Bche	-1.86063	1.86063	-0.89579	0.89579	4.07723e-28	1.38969e-25
mmu-let-7a-2-3p	ENSMUSG00000049690	Nckap5		mmu-let-7a-5p	ENSMUSG00000002107	Celf2		Negr1	-1.85569	1.85569	-0.891956	0.891956	1.3812e-21	9.85332e-20
mmu-let-7a-2-3p	ENSMUSG00000026103	Gls		mmu-let-7a-5p	ENSMUSG00000002205	Vrk3		Pm20d2	-1.83557	1.83557	-0.876227	0.876227	1.68157e-06	8.13799e-06
mmu-let-7a-2-3p	ENSMUSG00000055980	Irs1		mmu-let-7a-5p	ENSMUSG00000002257	Def6		B3galt2	-1.82615	1.82615	-0.868806	0.868806	1.82409e-33	1.63203e-30
mmu-let-7a-2-3p	ENSMUSG00000026494	Kif26b		mmu-let-7a-5p	ENSMUSG00000002603	Tgfb1		Ndrg2	-1.81119	1.81119	-0.856941	0.856941	1.23032e-18	4.45508e-17
mmu-let-7a-2-3p	ENSMUSG00000057335	Cep170		mmu-let-7a-5p	ENSMUSG00000002679	Med6		Adhfe1	-1.80232	1.80232	-0.849857	0.849857	7.00371e-28	2.24464e-25
mmu-let-7a-2-3p	ENSMUSG00000026159	Agfg1		mmu-let-7a-5p	ENSMUSG00000002812	Flii		Zbtb16	-1.80015	1.80015	-0.848118	0.848118	4.91329e-06	2.22159e-05
mmu-let-7a-2-3p	ENSMUSG00000051998	Lax1		mmu-let-7a-5p	ENSMUSG00000002881	Nab1		P2ry13	-1.79604	1.79604	-0.844822	0.844822	2.63142e-11	2.62388e-10
mmu-let-7a-2-3p	ENSMUSG00000056211	R3hdm1		mmu-let-7a-5p	ENSMUSG00000002996	Hbp1		Ppara	-1.79264	1.79264	-0.842086	0.842086	2.88407e-12	3.34394e-11
mmu-let-7a-2-3p	ENSMUSG00000055322	Tns1		mmu-let-7a-5p	ENSMUSG00000003119	Cdk12		Clmn	-1.78627	1.78627	-0.83695	0.83695	1.21657e-20	6.76772e-19
mmu-let-7a-2-3p	ENSMUSG00000004364	Cul3		mmu-let-7a-5p	ENSMUSG00000003153	Slc2a3		Coro6	-1.78478	1.78478	-0.835748	0.835748	1.34485e-13	1.9428e-12
mmu-let-7a-2-3p	ENSMUSG00000015757	Ppil4		mmu-let-7a-5p	ENSMUSG00000003166	Dgcr2		Prodh	-1.7544	1.7544	-0.810974	0.810974	6.7834e-12	7.35285e-11
mmu-let-7a-2-3p	ENSMUSG00000019564	Arid3a		mmu-let-7a-5p	ENSMUSG00000003200	Sh3gl1		Tbx5	-1.75146	1.75146	-0.808561	0.808561	2.54182e-09	1.89122e-08
mmu-let-7a-2-3p	ENSMUSG00000015501	Hivep2		mmu-let-7a-5p	ENSMUSG00000003402	Prkcsh		Npnt	-1.7378	1.7378	-0.797261	0.797261	2.7425e-13	3.72956e-12
mmu-let-7a-2-3p	ENSMUSG00000005682	Pan2		mmu-let-7a-5p	ENSMUSG00000003429	Rps11		Phkg1	-1.73033	1.73033	-0.791049	0.791049	6.03036e-10	4.90121e-09
mmu-let-7a-2-3p	ENSMUSG00000019960	Dusp6		mmu-let-7a-5p	ENSMUSG00000003518	Dusp3		Ptpru	-1.72404	1.72404	-0.785796	0.785796	9.93297e-17	2.49171e-15
mmu-let-7a-2-3p	ENSMUSG00000019970	Sgk1		mmu-let-7a-5p	ENSMUSG00000003660	Snrnp200		Myrip	-1.72223	1.72223	-0.784275	0.784275	1.34453e-11	1.39701e-10
mmu-let-7a-2-3p	ENSMUSG00000019873	Reep3		mmu-let-7a-5p	ENSMUSG00000003847	Nfat5		Slc25a23	-1.71047	1.71047	-0.774389	0.774389	4.24973e-33	3.50978e-30
mmu-let-7a-2-3p	ENSMUSG00000019841	Rev3l		mmu-let-7a-5p	ENSMUSG00000004040	Stat3		Syp	-1.70587	1.70587	-0.770511	0.770511	3.59023e-26	7.48476e-24
mmu-let-7a-2-3p	ENSMUSG00000020140	Lgr5		mmu-let-7a-5p	ENSMUSG00000004099	Dnmt1		Gcgr	-1.70424	1.70424	-0.769125	0.769125	0.000435879	0.00140577
mmu-let-7a-2-3p	ENSMUSG00000025410	Dctn2		mmu-let-7a-5p	ENSMUSG00000004264	Phb2		Cacna1e	-1.70049	1.70049	-0.76595	0.76595	1.03693e-06	5.18053e-06
mmu-let-7a-2-3p	ENSMUSG00000020044	Timp3		mmu-let-7a-5p	ENSMUSG00000004270	Lpcat3		Folh1	-1.69111	1.69111	-0.757972	0.757972	1.45279e-25	2.57817e-23
mmu-let-7a-2-3p	ENSMUSG00000020135	Apc2		mmu-let-7a-5p	ENSMUSG00000004319	Clcn3		Fam13a	-1.69107	1.69107	-0.757933	0.757933	1.49965e-10	1.34342e-09
mmu-let-7a-2-3p	ENSMUSG00000039910	Cited2		mmu-let-7a-5p	ENSMUSG00000004530	Coro1c		Slc2a4	-1.68575	1.68575	-0.753393	0.753393	8.02082e-20	3.64125e-18
mmu-let-7a-2-3p	ENSMUSG00000035798	Zdhhc17		mmu-let-7a-5p	ENSMUSG00000004535	Tax1bp1		Ggnbp1	-1.68539	1.68539	-0.753081	0.753081	3.35314e-07	1.79601e-06
mmu-let-7a-2-3p	ENSMUSG00000019843	Fyn		mmu-let-7a-5p	ENSMUSG00000004558	Ndrg2		Lrrc4c	-1.68373	1.68373	-0.751665	0.751665	2.80375e-07	1.51688e-06
mmu-let-7a-2-3p	ENSMUSG00000036499	Eea1		mmu-let-7a-5p	ENSMUSG00000004591	Pkn2		Irx3	-1.67924	1.67924	-0.74781	0.74781	1.27938e-08	8.52643e-08
mmu-let-7a-2-3p	ENSMUSG00000050663	Trhde		mmu-let-7a-5p	ENSMUSG00000004661	Arid3b		Ivd	-1.67807	1.67807	-0.746801	0.746801	1.76402e-23	1.9425e-21
mmu-let-7a-2-3p	ENSMUSG00000019775	Rgs17		mmu-let-7a-5p	ENSMUSG00000004677	Myo9b		Trabd2b	-1.6778	1.6778	-0.746566	0.746566	6.03874e-10	4.90616e-09
mmu-let-7a-2-3p	ENSMUSG00000051236	Msrb3		mmu-let-7a-5p	ENSMUSG00000004798	Ulk2		Aldh6a1	-1.67395	1.67395	-0.743259	0.743259	5.46368e-32	3.92989e-29
mmu-let-7a-2-3p	ENSMUSG00000015755	Tab2		mmu-let-7a-5p	ENSMUSG00000004815	Dgkq		Sox6	-1.66725	1.66725	-0.737469	0.737469	2.75274e-23	2.92398e-21
mmu-let-7a-2-3p	ENSMUSG00000020042	Btbd11		mmu-let-7a-5p	ENSMUSG00000004880	Lbr		Smoc1	-1.66555	1.66555	-0.735999	0.735999	3.58208e-15	6.70601e-14
mmu-let-7a-2-3p	ENSMUSG00000037876	Jmjd1c		mmu-let-7a-5p	ENSMUSG00000005069	Pex5		Nrn1	-1.66117	1.66117	-0.732203	0.732203	0.00133644	0.00390388
mmu-let-7a-2-3p	ENSMUSG00000020530	Ggnbp2		mmu-let-7a-5p	ENSMUSG00000005089	Slc1a2		Mccc1	-1.65662	1.65662	-0.728241	0.728241	7.44479e-26	1.45353e-23
mmu-let-7a-2-3p	ENSMUSG00000018362	Kpna2		mmu-let-7a-5p	ENSMUSG00000005362	Crbn		Atp2b4	-1.64985	1.64985	-0.722334	0.722334	8.96396e-44	6.4161e-40
mmu-let-7a-2-3p	ENSMUSG00000018583	G3bp1		mmu-let-7a-5p	ENSMUSG00000005506	Celf1		Gsn	-1.64923	1.64923	-0.721791	0.721791	3.54478e-21	2.29961e-19
mmu-let-7a-2-3p	ENSMUSG00000018428	Akap1		mmu-let-7a-5p	ENSMUSG00000005534	Insr		Pygb	-1.6373	1.6373	-0.711317	0.711317	7.5033e-23	7.22504e-21
mmu-let-7a-2-3p	ENSMUSG00000017146	Brca1		mmu-let-7a-5p	ENSMUSG00000005610	Eif4g2		Setd7	-1.63682	1.63682	-0.710895	0.710895	1.25191e-27	3.78624e-25
mmu-let-7a-2-3p	ENSMUSG00000018765	Fxr2		mmu-let-7a-5p	ENSMUSG00000005615	Pcyt1a		Copg2	-1.62434	1.62434	-0.699857	0.699857	1.80449e-22	1.62125e-20
mmu-let-7a-2-3p	ENSMUSG00000017291	Taok1		mmu-let-7a-5p	ENSMUSG00000005683	Cs		Ar	-1.61802	1.61802	-0.694229	0.694229	5.0167e-21	3.10442e-19
mmu-let-7a-2-3p	ENSMUSG00000020429	Igfbp1		mmu-let-7a-5p	ENSMUSG00000005802	Slc30a4		Nrbp2	-1.61592	1.61592	-0.692357	0.692357	3.21968e-16	7.32375e-15
mmu-let-7a-2-3p	ENSMUSG00000020430	Pes1		mmu-let-7a-5p	ENSMUSG00000005813	Metap1		Pitpnm3	-1.6148	1.6148	-0.691358	0.691358	7.40512e-11	6.91951e-10
mmu-let-7a-2-3p	ENSMUSG00000019173	Rab5c		mmu-let-7a-5p	ENSMUSG00000005846	Rsl1d1		Gstz1	-1.61247	1.61247	-0.689276	0.689276	7.70001e-22	5.92625e-20
mmu-let-7a-2-3p	ENSMUSG00000019312	Grb7		mmu-let-7a-5p	ENSMUSG00000005886	Ncoa2		Chdh	-1.61238	1.61238	-0.689189	0.689189	2.54366e-07	1.38489e-06
mmu-let-7a-2-3p	ENSMUSG00000025583	Rptor		mmu-let-7a-5p	ENSMUSG00000005936	Kctd20		Mettl7a1	-1.60988	1.60988	-0.686953	0.686953	4.89723e-21	3.04806e-19
mmu-let-7a-2-3p	ENSMUSG00000020696	Rffl		mmu-let-7a-5p	ENSMUSG00000006010	BC003331		Slc16a4	-1.6089	1.6089	-0.686074	0.686074	8.07263e-16	1.72139e-14
mmu-let-7a-2-3p	ENSMUSG00000020903	Stx8		mmu-let-7a-5p	ENSMUSG00000006134	Crkl		Pdzd2	-1.6087	1.6087	-0.685898	0.685898	7.01778e-35	1.00462e-31
mmu-let-7a-2-3p	ENSMUSG00000020770	Unk		mmu-let-7a-5p	ENSMUSG00000006169	Clint1		Igfbp3	-1.60697	1.60697	-0.684345	0.684345	8.57926e-06	3.72242e-05
mmu-let-7a-2-3p	ENSMUSG00000020521	Rnft1		mmu-let-7a-5p	ENSMUSG00000006307	Kmt2b		Dll4	-1.6022	1.6022	-0.680058	0.680058	8.87554e-16	1.86848e-14
mmu-let-7a-2-3p	ENSMUSG00000046442	Ppm1e		mmu-let-7a-5p	ENSMUSG00000006527	Sfmbt1		Dpyd	-1.59408	1.59408	-0.672727	0.672727	9.32819e-13	1.16591e-11
mmu-let-7a-2-3p	ENSMUSG00000011877	Git1		mmu-let-7a-5p	ENSMUSG00000007411	Mark3		Thrsp	-1.59037	1.59037	-0.669359	0.669359	0.00456067	0.0118489
mmu-let-7a-2-3p	ENSMUSG00000062115	Rai1		mmu-let-7a-5p	ENSMUSG00000007613	Tgfbr1		Vnn1	-1.5819	1.5819	-0.661662	0.661662	0.0102649	0.0245865
mmu-let-7a-2-3p	ENSMUSG00000037992	Rara		mmu-let-7a-5p	ENSMUSG00000008090	Fgfrl1		Trim67	-1.57746	1.57746	-0.657603	0.657603	3.76343e-23	3.8852e-21
mmu-let-7a-2-3p	ENSMUSG00000053930	Shisa6		mmu-let-7a-5p	ENSMUSG00000008373	Prpf31		Hoxc8	-1.57677	1.57677	-0.656969	0.656969	7.09256e-24	8.3838e-22
mmu-let-7a-2-3p	ENSMUSG00000034586	Hid1		mmu-let-7a-5p	ENSMUSG00000008384	Sertad1		Acadsb	-1.57367	1.57367	-0.654133	0.654133	7.67981e-31	4.3397e-28
mmu-let-7a-2-3p	ENSMUSG00000034354	Mtmr3		mmu-let-7a-5p	ENSMUSG00000008429	Herpud2		Vegfa	-1.56751	1.56751	-0.648473	0.648473	9.54852e-15	1.65618e-13
mmu-let-7a-2-3p	ENSMUSG00000034471	Caskin2		mmu-let-7a-5p	ENSMUSG00000008496	Pou2f2		Bckdha	-1.56598	1.56598	-0.64707	0.64707	3.45003e-20	1.73903e-18
mmu-let-7a-2-3p	ENSMUSG00000035849	Krt222		mmu-let-7a-5p	ENSMUSG00000009376	Met		Fam180a	-1.56325	1.56325	-0.64455	0.64455	0.000156576	0.000552259
mmu-let-7a-2-3p	ENSMUSG00000059474	Mbtd1		mmu-let-7a-5p	ENSMUSG00000009378	Slc16a12		Rgs7bp	-1.5589	1.5589	-0.640526	0.640526	5.47784e-14	8.41987e-13
mmu-let-7a-2-3p	ENSMUSG00000033389	Arhgap44		mmu-let-7a-5p	ENSMUSG00000009470	Tnpo1		Fgfr2	-1.55888	1.55888	-0.640511	0.640511	9.62447e-09	6.51944e-08
mmu-let-7a-2-3p	ENSMUSG00000034297	Med13		mmu-let-7a-5p	ENSMUSG00000009575	Cbx5		Dhdh	-1.55853	1.55853	-0.640182	0.640182	9.1339e-37	1.96132e-33
mmu-let-7a-2-3p	ENSMUSG00000041961	Znrf3		mmu-let-7a-5p	ENSMUSG00000009654	Oit3		Nos3	-1.55707	1.55707	-0.638834	0.638834	5.64911e-18	1.81864e-16
mmu-let-7a-2-3p	ENSMUSG00000020527	Myo19		mmu-let-7a-5p	ENSMUSG00000012422	Tmem167		Slc22a23	-1.55574	1.55574	-0.637597	0.637597	7.70948e-25	1.13388e-22
mmu-let-7a-2-3p	ENSMUSG00000063564	Col23a1		mmu-let-7a-5p	ENSMUSG00000012428	Steap4		Krt19	-1.55433	1.55433	-0.636293	0.636293	0.000213843	0.000735861
mmu-let-7a-2-3p	ENSMUSG00000053580	Tanc2		mmu-let-7a-5p	ENSMUSG00000013160	Atp6v0d1		Gas2	-1.55339	1.55339	-0.635422	0.635422	1.00707e-11	1.06422e-10
mmu-let-7a-2-3p	ENSMUSG00000017376	Nlk		mmu-let-7a-5p	ENSMUSG00000013495	Tmem175		Slc40a1	-1.55306	1.55306	-0.63511	0.63511	8.29786e-14	1.24081e-12
mmu-let-7a-2-3p	ENSMUSG00000020572	Nampt		mmu-let-7a-5p	ENSMUSG00000013846	St3gal1		Cdo1	-1.5522	1.5522	-0.634315	0.634315	3.86275e-16	8.64909e-15
mmu-let-7a-2-3p	ENSMUSG00000020661	Dnmt3a		mmu-let-7a-5p	ENSMUSG00000014426	Map3k4		Megf6	-1.55147	1.55147	-0.633639	0.633639	1.61227e-07	9.06051e-07
mmu-let-7a-2-3p	ENSMUSG00000020986	Sec23a		mmu-let-7a-5p	ENSMUSG00000014905	Dnajb9		Pck1	-1.55142	1.55142	-0.633591	0.633591	5.77869e-09	4.07239e-08
mmu-let-7a-2-3p	ENSMUSG00000020671	Rab10		mmu-let-7a-5p	ENSMUSG00000015112	Slc25a13		Ehd3	-1.55139	1.55139	-0.633557	0.633557	1.65196e-12	1.99732e-11
mmu-let-7a-2-3p	ENSMUSG00000020962	Gtf2a1		mmu-let-7a-5p	ENSMUSG00000015316	Slamf1		Csad	-1.55109	1.55109	-0.633282	0.633282	4.54926e-28	1.52635e-25
mmu-let-7a-2-3p	ENSMUSG00000021036	Sptlc2		mmu-let-7a-5p	ENSMUSG00000015335	Zdhhc12		Strip2	-1.55107	1.55107	-0.633267	0.633267	1.49158e-10	1.33676e-09
mmu-let-7a-2-3p	ENSMUSG00000021068	Nin		mmu-let-7a-5p	ENSMUSG00000015341	Golga7		Mccc2	-1.55004	1.55004	-0.632307	0.632307	4.16406e-29	1.7883e-26
mmu-let-7a-2-3p	ENSMUSG00000021025	Nfkbia		mmu-let-7a-5p	ENSMUSG00000015478	Rnf5		Kctd15	-1.54585	1.54585	-0.628404	0.628404	2.0614e-22	1.80589e-20
mmu-let-7a-2-3p	ENSMUSG00000061911	Myt1l		mmu-let-7a-5p	ENSMUSG00000015488	Cacfd1		Prom1	-1.54514	1.54514	-0.62774	0.62774	8.68293e-13	1.08971e-11
mmu-let-7a-2-3p	ENSMUSG00000021290	Atp5mpl		mmu-let-7a-5p	ENSMUSG00000015697	Setdb1		C6	-1.54191	1.54191	-0.624715	0.624715	6.12142e-07	3.1499e-06
mmu-let-7a-2-3p	ENSMUSG00000021264	Yy1		mmu-let-7a-5p	ENSMUSG00000015745	Plekho1		Gpm6a	-1.54015	1.54015	-0.623075	0.623075	1.73439e-05	7.1579e-05
mmu-let-7a-2-3p	ENSMUSG00000021192	Golga5		mmu-let-7a-5p	ENSMUSG00000015749	Anp32e		Ahcyl2	-1.53944	1.53944	-0.622401	0.622401	3.04278e-21	2.00422e-19
mmu-let-7a-2-3p	ENSMUSG00000041341	Atg2b		mmu-let-7a-5p	ENSMUSG00000015755	Tab2		Kif26a	-1.53695	1.53695	-0.620071	0.620071	2.28087e-19	9.54718e-18
mmu-let-7a-2-3p	ENSMUSG00000010608	Rbm25		mmu-let-7a-5p	ENSMUSG00000015759	Cnih1		Spock2	-1.53552	1.53552	-0.618726	0.618726	5.60982e-09	3.95988e-08
mmu-let-7a-2-3p	ENSMUSG00000042050	Dync2i1		mmu-let-7a-5p	ENSMUSG00000015846	Rxra		Hoxa7	-1.5351	1.5351	-0.618329	0.618329	8.25718e-15	1.45095e-13
mmu-let-7a-2-3p	ENSMUSG00000034761	Map4k5		mmu-let-7a-5p	ENSMUSG00000016194	Hsd11b1		Fgfr3	-1.5343	1.5343	-0.61758	0.61758	1.13855e-10	1.04079e-09
mmu-let-7a-2-3p	ENSMUSG00000012076	Brms1l		mmu-let-7a-5p	ENSMUSG00000016496	Cd274		Klhdc7a	-1.53287	1.53287	-0.616238	0.616238	3.54242e-29	1.55238e-26
mmu-let-7a-2-3p	ENSMUSG00000063632	Sox11		mmu-let-7a-5p	ENSMUSG00000016534	Lamp2		Map3k7cl	-1.53197	1.53197	-0.615385	0.615385	2.55117e-06	1.20319e-05
mmu-let-7a-2-3p	ENSMUSG00000072825	Cep170b		mmu-let-7a-5p	ENSMUSG00000016541	Atxn10		Cd247	-1.53123	1.53123	-0.614689	0.614689	1.63182e-05	6.7658e-05
mmu-let-7a-2-3p	ENSMUSG00000054150	Syne3		mmu-let-7a-5p	ENSMUSG00000016554	Eif3d		Selenbp1	-1.5294	1.5294	-0.612963	0.612963	5.81747e-18	1.87004e-16
mmu-let-7a-2-3p	ENSMUSG00000048251	Bcl11b		mmu-let-7a-5p	ENSMUSG00000016559	H3f3b		Krt8	-1.52736	1.52736	-0.611041	0.611041	0.0109349	0.0259768
mmu-let-7a-2-3p	ENSMUSG00000035293	G2e3		mmu-let-7a-5p	ENSMUSG00000016756	Cmah		Cyp2u1	-1.52259	1.52259	-0.606532	0.606532	3.94776e-19	1.55828e-17
mmu-let-7a-2-3p	ENSMUSG00000034574	Daam1		mmu-let-7a-5p	ENSMUSG00000016933	Plcg1		Ric3	-1.51944	1.51944	-0.603544	0.603544	4.65927e-23	4.69711e-21
mmu-let-7a-2-3p	ENSMUSG00000020961	Ston2		mmu-let-7a-5p	ENSMUSG00000016946	Kctd5		Tns1	-1.51886	1.51886	-0.602986	0.602986	8.88882e-32	5.96468e-29
mmu-let-7a-2-3p	ENSMUSG00000021133	Susd6		mmu-let-7a-5p	ENSMUSG00000016984	Etaa1		A930004D18Rik	-1.5186	1.5186	-0.602738	0.602738	1.09647e-13	1.60933e-12
mmu-let-7a-2-3p	ENSMUSG00000048285	Frmd6		mmu-let-7a-5p	ENSMUSG00000017291	Taok1		Adora1	-1.51788	1.51788	-0.602054	0.602054	5.85638e-21	3.57256e-19
mmu-let-7a-2-3p	ENSMUSG00000056899	Immp2l		mmu-let-7a-5p	ENSMUSG00000017376	Nlk		Ngf	-1.51782	1.51782	-0.602002	0.602002	4.22883e-10	3.52096e-09
mmu-let-7a-2-3p	ENSMUSG00000020652	Cenpo		mmu-let-7a-5p	ENSMUSG00000017390	Aldoc		Aoc3	-1.51705	1.51705	-0.601271	0.601271	6.71845e-38	1.80332e-34
mmu-let-7a-2-3p	ENSMUSG00000096199	Ptrhd1		mmu-let-7a-5p	ENSMUSG00000017418	Arl5b		Fam107a	-1.51468	1.51468	-0.599009	0.599009	7.0409e-06	3.10387e-05
mmu-let-7a-2-3p	ENSMUSG00000021294	Kif26a		mmu-let-7a-5p	ENSMUSG00000017421	Zfp207		Fam222a	-1.51125	1.51125	-0.595745	0.595745	4.29269e-06	1.95588e-05
mmu-let-7a-2-3p	ENSMUSG00000051166	Eml5		mmu-let-7a-5p	ENSMUSG00000017548	Suz12		Pccb	-1.50989	1.50989	-0.594442	0.594442	1.94909e-25	3.29549e-23
mmu-let-7a-2-3p	ENSMUSG00000005397	Nid1		mmu-let-7a-5p	ENSMUSG00000017679	Ttpal		Upp2	-1.5088	1.5088	-0.593403	0.593403	0.000210991	0.000727224
mmu-let-7a-2-3p	ENSMUSG00000008859	Rala		mmu-let-7a-5p	ENSMUSG00000017707	Serinc3		Podn	-1.50856	1.50856	-0.593169	0.593169	1.2857e-10	1.16399e-09
mmu-let-7a-2-3p	ENSMUSG00000021730	Hcn1		mmu-let-7a-5p	ENSMUSG00000017760	Ctsa		Glt28d2	-1.50712	1.50712	-0.591795	0.591795	6.32251e-07	3.2487e-06
mmu-let-7a-2-3p	ENSMUSG00000021451	Sema4d		mmu-let-7a-5p	ENSMUSG00000017776	Crk		Sfxn4	-1.50535	1.50535	-0.590103	0.590103	3.50638e-13	4.68237e-12
mmu-let-7a-2-3p	ENSMUSG00000021557	Agtpbp1		mmu-let-7a-5p	ENSMUSG00000017802	Fam134c		Slc1a3	-1.50289	1.50289	-0.587742	0.587742	1.0145e-12	1.26213e-11
mmu-let-7a-2-3p	ENSMUSG00000039219	Arid4b		mmu-let-7a-5p	ENSMUSG00000017950	Hnf4a		Oplah	-1.50251	1.50251	-0.58737	0.58737	4.30375e-17	1.13811e-15
mmu-let-7a-2-3p	ENSMUSG00000042417	Ccno		mmu-let-7a-5p	ENSMUSG00000018001	Cyth3		Sgcd	-1.50188	1.50188	-0.586769	0.586769	1.25078e-22	1.15767e-20
mmu-let-7a-2-3p	ENSMUSG00000021559	Dapk1		mmu-let-7a-5p	ENSMUSG00000018341	Il12rb2		Stx1b	-1.50008	1.50008	-0.585041	0.585041	2.68609e-11	2.67277e-10
mmu-let-7a-2-3p	ENSMUSG00000021765	Fst		mmu-let-7a-5p	ENSMUSG00000018428	Akap1		Fmo1	-1.49797	1.49797	-0.583012	0.583012	1.45376e-14	2.45029e-13
mmu-let-7a-2-3p	ENSMUSG00000007617	Homer1		mmu-let-7a-5p	ENSMUSG00000018481	Appbp2		Adamtsl2	-1.49464	1.49464	-0.579797	0.579797	0.000131012	0.000468013
mmu-let-7a-2-3p	ENSMUSG00000032727	Mier3		mmu-let-7a-5p	ENSMUSG00000018501	Ncor1		Nrarp	-1.49444	1.49444	-0.579609	0.579609	9.4597e-10	7.4762e-09
mmu-let-7a-2-3p	ENSMUSG00000059288	Cdyl		mmu-let-7a-5p	ENSMUSG00000018583	G3bp1		Tln2	-1.49373	1.49373	-0.578918	0.578918	6.95554e-21	4.1373e-19
mmu-let-7a-2-3p	ENSMUSG00000035711	Dok3		mmu-let-7a-5p	ENSMUSG00000018659	Pnpo		Tspan2	-1.49328	1.49328	-0.57848	0.57848	2.95e-08	1.86255e-07
mmu-let-7a-2-3p	ENSMUSG00000054728	Phactr1		mmu-let-7a-5p	ENSMUSG00000018677	Slc25a39		Fmo5	-1.49183	1.49183	-0.577084	0.577084	2.68498e-16	6.25999e-15
mmu-let-7a-2-3p	ENSMUSG00000021669	Cert1		mmu-let-7a-5p	ENSMUSG00000018707	Dync1h1		Rab11fip4	-1.48924	1.48924	-0.574579	0.574579	2.97424e-07	1.60265e-06
mmu-let-7a-2-3p	ENSMUSG00000021719	Rgs7bp		mmu-let-7a-5p	ENSMUSG00000018736	Ndel1		Acvr1c	-1.48905	1.48905	-0.574396	0.574396	5.69442e-27	1.45567e-24
mmu-let-7a-2-3p	ENSMUSG00000044934	Zfp367		mmu-let-7a-5p	ENSMUSG00000018796	Acsl1		Angptl3	-1.4882	1.4882	-0.573567	0.573567	0.000185147	0.000644355
mmu-let-7a-2-3p	ENSMUSG00000052087	Rgs14		mmu-let-7a-5p	ENSMUSG00000019188	H13		Smoc2	-1.48806	1.48806	-0.573428	0.573428	6.95997e-11	6.53482e-10
mmu-let-7a-2-3p	ENSMUSG00000050002	Idnk		mmu-let-7a-5p	ENSMUSG00000019564	Arid3a		Echdc2	-1.48774	1.48774	-0.573119	0.573119	3.70994e-11	3.5933e-10
mmu-let-7a-2-3p	ENSMUSG00000064063	BC048507		mmu-let-7a-5p	ENSMUSG00000019802	Sec63		Ntn3	-1.48527	1.48527	-0.570729	0.570729	8.87818e-13	1.11226e-11
mmu-let-7a-2-3p	ENSMUSG00000021700	Rab3c		mmu-let-7a-5p	ENSMUSG00000019818	Cd164		Hoxa3	-1.48346	1.48346	-0.568968	0.568968	7.55786e-12	8.11044e-11
mmu-let-7a-2-3p	ENSMUSG00000005583	Mef2c		mmu-let-7a-5p	ENSMUSG00000019820	Utrn		Efna5	-1.48237	1.48237	-0.567904	0.567904	4.61487e-22	3.69758e-20
mmu-let-7a-2-3p	ENSMUSG00000034751	Mast4		mmu-let-7a-5p	ENSMUSG00000019838	Slc16a10		Atp2a3	-1.47808	1.47808	-0.563725	0.563725	1.37844e-25	2.46661e-23
mmu-let-7a-2-3p	ENSMUSG00000048264	Dip2c		mmu-let-7a-5p	ENSMUSG00000019849	Prep		Tspan7	-1.47779	1.47779	-0.563439	0.563439	7.31128e-16	1.56838e-14
mmu-let-7a-2-3p	ENSMUSG00000039087	Rreb1		mmu-let-7a-5p	ENSMUSG00000019951	Uhrf1bp1l		Abcd2	-1.47734	1.47734	-0.563	0.563	9.19103e-41	3.28932e-37
mmu-let-7a-2-3p	ENSMUSG00000095105	Edaradd		mmu-let-7a-5p	ENSMUSG00000019960	Dusp6		Mical3	-1.4771	1.4771	-0.562769	0.562769	2.06238e-26	4.61308e-24
mmu-let-7a-2-3p	ENSMUSG00000014813	Stc1		mmu-let-7a-5p	ENSMUSG00000019961	Tmpo		Pfkfb3	-1.47699	1.47699	-0.56266	0.56266	1.43558e-11	1.48632e-10
mmu-let-7a-2-3p	ENSMUSG00000021901	Bap1		mmu-let-7a-5p	ENSMUSG00000019979	Apaf1		Aspa	-1.47668	1.47668	-0.562353	0.562353	4.43941e-27	1.17688e-24
mmu-let-7a-2-3p	ENSMUSG00000021832	Psmc6		mmu-let-7a-5p	ENSMUSG00000019982	Myb		Ptp4a1	-1.47651	1.47651	-0.56219	0.56219	0.000961798	0.00290596
mmu-let-7a-2-3p	ENSMUSG00000036422	Pcdh8		mmu-let-7a-5p	ENSMUSG00000020021	Fgd6		Ptpn14	-1.47619	1.47619	-0.561882	0.561882	1.77379e-20	9.54601e-19
mmu-let-7a-2-3p	ENSMUSG00000022103	Gfra2		mmu-let-7a-5p	ENSMUSG00000020053	Igf1		Bnip3	-1.47551	1.47551	-0.561214	0.561214	1.57447e-11	1.6202e-10
mmu-let-7a-2-3p	ENSMUSG00000022020	Naa16		mmu-let-7a-5p	ENSMUSG00000020091	Eif4ebp2		Kcnk2	-1.47475	1.47475	-0.56047	0.56047	5.32434e-23	5.26865e-21
mmu-let-7a-2-3p	ENSMUSG00000022124	Fbxl3		mmu-let-7a-5p	ENSMUSG00000020115	Tbk1		Tmem179	-1.47463	1.47463	-0.560357	0.560357	6.29259e-14	9.54918e-13
mmu-let-7a-2-3p	ENSMUSG00000016831	Tox4		mmu-let-7a-5p	ENSMUSG00000020122	Egfr		Rap1gap2	-1.47405	1.47405	-0.559789	0.559789	1.6705e-28	6.29309e-26
mmu-let-7a-2-3p	ENSMUSG00000022015	Tnfsf11		mmu-let-7a-5p	ENSMUSG00000020128	Vps54		Wnt11	-1.47389	1.47389	-0.55963	0.55963	0.00291847	0.00793571
mmu-let-7a-2-3p	ENSMUSG00000055639	Dach1		mmu-let-7a-5p	ENSMUSG00000020134	Peli1		Acat1	-1.4735	1.4735	-0.559249	0.559249	2.03929e-27	5.91753e-25
mmu-let-7a-2-3p	ENSMUSG00000033214	Slitrk5		mmu-let-7a-5p	ENSMUSG00000020183	Cpm		Tst	-1.47206	1.47206	-0.557836	0.557836	3.23215e-09	2.36068e-08
mmu-let-7a-2-3p	ENSMUSG00000021852	Slc35f4		mmu-let-7a-5p	ENSMUSG00000020184	Mdm2		Nexn	-1.471	1.471	-0.556794	0.556794	5.08936e-16	1.12548e-14
mmu-let-7a-2-3p	ENSMUSG00000042323	Pbrm1		mmu-let-7a-5p	ENSMUSG00000020190	Mknk2		Spint2	-1.47083	1.47083	-0.556631	0.556631	4.28992e-07	2.25834e-06
mmu-let-7a-2-3p	ENSMUSG00000045871	Slitrk6		mmu-let-7a-5p	ENSMUSG00000020228	Helb		Tagln	-1.4703	1.4703	-0.556115	0.556115	2.57383e-06	1.21281e-05
mmu-let-7a-2-3p	ENSMUSG00000021796	Bmpr1a		mmu-let-7a-5p	ENSMUSG00000020246	Hcfc2		Aatk	-1.46924	1.46924	-0.555074	0.555074	4.63082e-12	5.18985e-11
mmu-let-7a-2-3p	ENSMUSG00000017491	Rarb		mmu-let-7a-5p	ENSMUSG00000020277	Pfkl		Plagl1	-1.4686	1.4686	-0.554442	0.554442	4.53227e-15	8.2686e-14
mmu-let-7a-2-3p	ENSMUSG00000033487	Fndc3a		mmu-let-7a-5p	ENSMUSG00000020290	Xpo1		Pde1a	-1.46427	1.46427	-0.550177	0.550177	1.04292e-15	2.15956e-14
mmu-let-7a-2-3p	ENSMUSG00000021895	Arhgef3		mmu-let-7a-5p	ENSMUSG00000020300	Cpeb4		Arl4a	-1.46381	1.46381	-0.549729	0.549729	1.90971e-27	5.61742e-25
mmu-let-7a-2-3p	ENSMUSG00000021767	Kat6b		mmu-let-7a-5p	ENSMUSG00000020315	Sptbn1		Ano1	-1.46361	1.46361	-0.549533	0.549533	3.87286e-12	4.38386e-11
mmu-let-7a-2-3p	ENSMUSG00000021936	Mapk8		mmu-let-7a-5p	ENSMUSG00000020329	Polrmt		Agmo	-1.46281	1.46281	-0.548742	0.548742	3.01597e-25	4.86931e-23
mmu-let-7a-2-3p	ENSMUSG00000015968	Cacna1d		mmu-let-7a-5p	ENSMUSG00000020366	Mapk9		Asgr2	-1.46163	1.46163	-0.547581	0.547581	0.00966835	0.0233242
mmu-let-7a-2-3p	ENSMUSG00000021770	Samd8		mmu-let-7a-5p	ENSMUSG00000020390	Ube2b		Slc2a13	-1.46113	1.46113	-0.547082	0.547082	1.24027e-05	5.2333e-05
mmu-let-7a-2-3p	ENSMUSG00000035953	Pip4p1		mmu-let-7a-5p	ENSMUSG00000020423	Btg2		Cecr2	-1.46056	1.46056	-0.546517	0.546517	5.84772e-08	3.53514e-07
mmu-let-7a-2-3p	ENSMUSG00000001280	Sp1		mmu-let-7a-5p	ENSMUSG00000020463	Smek2		Utrn	-1.4595	1.4595	-0.545477	0.545477	3.19735e-27	8.80215e-25
mmu-let-7a-2-3p	ENSMUSG00000022568	Scrib		mmu-let-7a-5p	ENSMUSG00000020521	Rnft1		Ptprb	-1.45892	1.45892	-0.544903	0.544903	4.58066e-18	1.51091e-16
mmu-let-7a-2-3p	ENSMUSG00000055022	Cntn1		mmu-let-7a-5p	ENSMUSG00000020589	Fam49a		Gfod1	-1.45831	1.45831	-0.544301	0.544301	3.01093e-16	6.9016e-15
mmu-let-7a-2-3p	ENSMUSG00000015002	Efr3a		mmu-let-7a-5p	ENSMUSG00000020601	Trib2		Ppp1r3c	-1.4581	1.4581	-0.544088	0.544088	1.28063e-09	9.93821e-09
mmu-let-7a-2-3p	ENSMUSG00000016028	Celsr1		mmu-let-7a-5p	ENSMUSG00000020650	Bcap29		Tppp	-1.45744	1.45744	-0.543441	0.543441	6.9375e-08	4.14263e-07
mmu-let-7a-2-3p	ENSMUSG00000022305	Lrp12		mmu-let-7a-5p	ENSMUSG00000020689	Itgb3		Wnt5a	-1.45677	1.45677	-0.542773	0.542773	3.41909e-25	5.47896e-23
mmu-let-7a-2-3p	ENSMUSG00000022365	Derl1		mmu-let-7a-5p	ENSMUSG00000020700	Map3k3		Vegfb	-1.45642	1.45642	-0.542426	0.542426	7.71008e-20	3.53757e-18
mmu-let-7a-2-3p	ENSMUSG00000023755	Rhebl1		mmu-let-7a-5p	ENSMUSG00000020740	Gga3		Chst1	-1.45641	1.45641	-0.542413	0.542413	3.67686e-08	2.28982e-07
mmu-let-7a-2-3p	ENSMUSG00000022987	Zfp641		mmu-let-7a-5p	ENSMUSG00000020790	Ankfy1		Eps8l2	-1.4561	1.4561	-0.542113	0.542113	1.8869e-07	1.04994e-06
mmu-let-7a-2-3p	ENSMUSG00000037119	Fam91a1		mmu-let-7a-5p	ENSMUSG00000020850	Prpf8		Kcnb1	-1.45592	1.45592	-0.541928	0.541928	2.47956e-12	2.91426e-11
mmu-let-7a-2-3p	ENSMUSG00000022321	Cdh10		mmu-let-7a-5p	ENSMUSG00000020868	Xylt2		Pnpla2	-1.45534	1.45534	-0.541361	0.541361	1.56195e-11	1.61017e-10
mmu-let-7a-2-3p	ENSMUSG00000050310	Rictor		mmu-let-7a-5p	ENSMUSG00000020919	Stat5b		Ptpn4	-1.4539	1.4539	-0.539925	0.539925	2.35237e-19	9.80825e-18
mmu-let-7a-2-3p	ENSMUSG00000048546	Tob2		mmu-let-7a-5p	ENSMUSG00000020921	Tmem101		Suox	-1.45384	1.45384	-0.53987	0.53987	1.5328e-13	2.19279e-12
mmu-let-7a-2-3p	ENSMUSG00000047888	Tnrc6b		mmu-let-7a-5p	ENSMUSG00000020941	Map3k14		Ret	-1.45354	1.45354	-0.539567	0.539567	8.19902e-16	1.74314e-14
mmu-let-7a-2-3p	ENSMUSG00000037280	Galnt6		mmu-let-7a-5p	ENSMUSG00000020964	Sel1l		Limch1	-1.45224	1.45224	-0.538284	0.538284	3.72237e-16	8.36969e-15
mmu-let-7a-2-3p	ENSMUSG00000022201	Zfr		mmu-let-7a-5p	ENSMUSG00000020994	Pnn		Synpo2	-1.44825	1.44825	-0.534315	0.534315	2.10002e-10	1.83981e-09
mmu-let-7a-2-3p	ENSMUSG00000072501	Phf20l1		mmu-let-7a-5p	ENSMUSG00000021109	Hif1a		Gstk1	-1.44818	1.44818	-0.534244	0.534244	2.95511e-28	1.02347e-25
mmu-let-7a-2-3p	ENSMUSG00000048154	Kmt2d		mmu-let-7a-5p	ENSMUSG00000021112	Mpp5		Prelp	-1.4448	1.4448	-0.530871	0.530871	1.21665e-29	5.67939e-27
mmu-let-7a-2-3p	ENSMUSG00000022304	Dpys		mmu-let-7a-5p	ENSMUSG00000021127	Zfp36l1		Plcb4	-1.44451	1.44451	-0.530576	0.530576	1.17088e-16	2.91335e-15
mmu-let-7a-2-3p	ENSMUSG00000022387	Brd1		mmu-let-7a-5p	ENSMUSG00000021143	Pacs2		Bnc2	-1.44307	1.44307	-0.52914	0.52914	2.22475e-05	9.0085e-05
mmu-let-7a-2-3p	ENSMUSG00000022269	Marchf11		mmu-let-7a-5p	ENSMUSG00000021147	Wdr37		Hspa12a	-1.44184	1.44184	-0.527907	0.527907	3.10637e-35	4.76451e-32
mmu-let-7a-2-3p	ENSMUSG00000022892	App		mmu-let-7a-5p	ENSMUSG00000021171	Esyt2		Sh2d4a	-1.43828	1.43828	-0.524348	0.524348	1.78394e-08	1.16468e-07
mmu-let-7a-2-3p	ENSMUSG00000006958	Chrd		mmu-let-7a-5p	ENSMUSG00000021196	Pfkp		Cd1d1	-1.43758	1.43758	-0.523645	0.523645	6.31817e-21	3.83249e-19
mmu-let-7a-2-3p	ENSMUSG00000022812	Gsk3b		mmu-let-7a-5p	ENSMUSG00000021236	Entpd5		A930033H14Rik	-1.43725	1.43725	-0.523311	0.523311	7.8405e-10	6.26802e-09
mmu-let-7a-2-3p	ENSMUSG00000039903	Eva1c		mmu-let-7a-5p	ENSMUSG00000021238	Aldh6a1		Eif4ebp1	-1.4353	1.4353	-0.521348	0.521348	5.18137e-20	2.49461e-18
mmu-let-7a-2-3p	ENSMUSG00000035356	Nfkbiz		mmu-let-7a-5p	ENSMUSG00000021298	Gpr132		Sspn	-1.43518	1.43518	-0.521231	0.521231	8.4689e-39	2.59789e-35
mmu-let-7a-2-3p	ENSMUSG00000040681	Hmgn1		mmu-let-7a-5p	ENSMUSG00000021356	Irf4		Mycl	-1.43306	1.43306	-0.519097	0.519097	0.0033998	0.009105
mmu-let-7a-2-3p	ENSMUSG00000035258	Abi3bp		mmu-let-7a-5p	ENSMUSG00000021364	Elovl2		Podxl	-1.43164	1.43164	-0.517666	0.517666	1.89013e-15	3.72357e-14
mmu-let-7a-2-3p	ENSMUSG00000022844	Pdia5		mmu-let-7a-5p	ENSMUSG00000021451	Sema4d		Peli2	-1.43084	1.43084	-0.51686	0.51686	1.83566e-30	1.0107e-27
mmu-let-7a-2-3p	ENSMUSG00000009569	Mrtfb		mmu-let-7a-5p	ENSMUSG00000021466	Ptch1		Rasd1	-1.4303	1.4303	-0.516317	0.516317	0.013093	0.0304272
mmu-let-7a-2-3p	ENSMUSG00000022911	Arl13b		mmu-let-7a-5p	ENSMUSG00000021488	Nsd1		Adgrf5	-1.42936	1.42936	-0.515369	0.515369	1.69691e-24	2.32088e-22
mmu-let-7a-2-3p	ENSMUSG00000022822	Abcc5		mmu-let-7a-5p	ENSMUSG00000021548	Ccnh		Ldhb	-1.42826	1.42826	-0.514259	0.514259	2.87529e-14	4.59383e-13
mmu-let-7a-2-3p	ENSMUSG00000022811	Zfp148		mmu-let-7a-5p	ENSMUSG00000021569	Trip13		Hoxa5	-1.42795	1.42795	-0.513945	0.513945	3.19932e-12	3.67571e-11
mmu-let-7a-2-3p	ENSMUSG00000022961	Son		mmu-let-7a-5p	ENSMUSG00000021666	Gfm2		Pfkfb1	-1.42791	1.42791	-0.513908	0.513908	9.64974e-13	1.2047e-11
mmu-let-7a-2-3p	ENSMUSG00000022829	Stxbp5l		mmu-let-7a-5p	ENSMUSG00000021690	Jmy		Cdkn2c	-1.42783	1.42783	-0.513828	0.513828	0.000213682	0.000735437
mmu-let-7a-2-3p	ENSMUSG00000068196	Col8a1		mmu-let-7a-5p	ENSMUSG00000021693	Kif2a		Gpt2	-1.42781	1.42781	-0.513806	0.513806	1.79682e-11	1.83729e-10
mmu-let-7a-2-3p	ENSMUSG00000058240	Cryzl1		mmu-let-7a-5p	ENSMUSG00000021733	Slc4a7		Kcnc2	-1.42751	1.42751	-0.513504	0.513504	0.00391115	0.0103327
mmu-let-7a-2-3p	ENSMUSG00000035578	Iqcg		mmu-let-7a-5p	ENSMUSG00000021754	Map3k1		Clic5	-1.42495	1.42495	-0.510911	0.510911	2.63619e-10	2.26226e-09
mmu-let-7a-2-3p	ENSMUSG00000000884	Gnb1l		mmu-let-7a-5p	ENSMUSG00000021823	Vcl		Galnt15	-1.42461	1.42461	-0.510572	0.510572	1.55298e-15	3.10784e-14
mmu-let-7a-2-3p	ENSMUSG00000013089	Etv5		mmu-let-7a-5p	ENSMUSG00000021824	Ap3m1		Cbx7	-1.42364	1.42364	-0.509589	0.509589	2.36214e-13	3.24519e-12
mmu-let-7a-2-3p	ENSMUSG00000022788	Fgd4		mmu-let-7a-5p	ENSMUSG00000021866	Anxa11		Irs1	-1.42234	1.42234	-0.508269	0.508269	4.06058e-15	7.51015e-14
mmu-let-7a-2-3p	ENSMUSG00000052516	Robo2		mmu-let-7a-5p	ENSMUSG00000021895	Arhgef3		Aldh1a2	-1.42148	1.42148	-0.507393	0.507393	3.1237e-05	0.000123413
mmu-let-7a-2-3p	ENSMUSG00000024070	Prkd3		mmu-let-7a-5p	ENSMUSG00000021939	Ctsb		Per3	-1.42066	1.42066	-0.506562	0.506562	0.0112213	0.0265632
mmu-let-7a-2-3p	ENSMUSG00000060475	Wtap		mmu-let-7a-5p	ENSMUSG00000021945	Zmym2		Palm	-1.42011	1.42011	-0.506003	0.506003	1.41902e-18	5.06096e-17
mmu-let-7a-2-3p	ENSMUSG00000014773	Dll1		mmu-let-7a-5p	ENSMUSG00000021948	Prkcd		Palmd	-1.41834	1.41834	-0.504206	0.504206	2.38395e-24	3.19941e-22
mmu-let-7a-2-3p	ENSMUSG00000024219	Anks1		mmu-let-7a-5p	ENSMUSG00000022034	Esco2		Cobl	-1.41773	1.41773	-0.50358	0.50358	2.71341e-05	0.00010844
mmu-let-7a-2-3p	ENSMUSG00000024242	Map4k3		mmu-let-7a-5p	ENSMUSG00000022105	Rb1		Alpl	-1.41721	1.41721	-0.503059	0.503059	8.20382e-14	1.2276e-12
mmu-let-7a-2-3p	ENSMUSG00000037104	Socs5		mmu-let-7a-5p	ENSMUSG00000022200	Golph3		Klhl2	-1.41624	1.41624	-0.502064	0.502064	9.68186e-21	5.52922e-19
mmu-let-7a-2-3p	ENSMUSG00000040966	Slc22a2		mmu-let-7a-5p	ENSMUSG00000022358	Fbxo32		Stmn2	-1.41517	1.41517	-0.500971	0.500971	6.9871e-07	3.56969e-06
mmu-let-7a-2-3p	ENSMUSG00000042203	Tbc1d22b		mmu-let-7a-5p	ENSMUSG00000022377	Asap1		Phyhd1	-1.41361	1.41361	-0.499386	0.499386	0.000877898	0.00267126
mmu-let-7a-2-3p	ENSMUSG00000041119	Pde9a		mmu-let-7a-5p	ENSMUSG00000022378	Fam49b		Mcc	-1.41277	1.41277	-0.498528	0.498528	1.48612e-10	1.33242e-09
mmu-let-7a-2-3p	ENSMUSG00000046201	Scaf8		mmu-let-7a-5p	ENSMUSG00000022403	St13		St6galnac5	-1.41181	1.41181	-0.497549	0.497549	7.67731e-07	3.90097e-06
mmu-let-7a-2-3p	ENSMUSG00000034647	Ankrd12		mmu-let-7a-5p	ENSMUSG00000022412	Mief1		Dmd	-1.41082	1.41082	-0.496536	0.496536	1.00004e-08	6.76556e-08
mmu-let-7a-2-3p	ENSMUSG00000024182	Axin1		mmu-let-7a-5p	ENSMUSG00000022443	Myh9		Kdr	-1.41059	1.41059	-0.496303	0.496303	1.07641e-14	1.85355e-13
mmu-let-7a-2-3p	ENSMUSG00000024163	Mapk8ip3		mmu-let-7a-5p	ENSMUSG00000022445	Cyp2d26		Mustn1	-1.40886	1.40886	-0.494528	0.494528	1.57284e-08	1.03727e-07
mmu-let-7a-2-3p	ENSMUSG00000068036	Afdn		mmu-let-7a-5p	ENSMUSG00000022462	Slc38a2		Cldn12	-1.40857	1.40857	-0.494235	0.494235	9.41557e-25	1.35692e-22
mmu-let-7a-2-3p	ENSMUSG00000024073	Birc6		mmu-let-7a-5p	ENSMUSG00000022498	Txndc11		Amigo2	-1.40842	1.40842	-0.494078	0.494078	4.81922e-10	3.98017e-09
mmu-let-7a-2-3p	ENSMUSG00000023927	Satb1		mmu-let-7a-5p	ENSMUSG00000022507	1810013L24Rik		Gys1	-1.40839	1.40839	-0.494049	0.494049	5.38859e-24	6.57439e-22
mmu-let-7a-2-3p	ENSMUSG00000014426	Map3k4		mmu-let-7a-5p	ENSMUSG00000022521	Crebbp		Cuedc1	-1.40826	1.40826	-0.49391	0.49391	1.53728e-15	3.08216e-14
mmu-let-7a-2-3p	ENSMUSG00000023868	Pde10a		mmu-let-7a-5p	ENSMUSG00000022533	Atp13a3		Flt4	-1.40739	1.40739	-0.493025	0.493025	5.96022e-14	9.08976e-13
mmu-let-7a-2-3p	ENSMUSG00000014767	Tbp		mmu-let-7a-5p	ENSMUSG00000022556	Hsf1		Foxo1	-1.40581	1.40581	-0.491403	0.491403	1.22813e-21	8.90935e-20
mmu-let-7a-2-3p	ENSMUSG00000009535	Rnmt		mmu-let-7a-5p	ENSMUSG00000022565	Plec		Ugt3a2	-1.40467	1.40467	-0.490229	0.490229	0.00186664	0.00528025
mmu-let-7a-2-3p	ENSMUSG00000024235	Map3k8		mmu-let-7a-5p	ENSMUSG00000022604	Cep97		Cyp4v3	-1.40355	1.40355	-0.489079	0.489079	2.77288e-14	4.45009e-13
mmu-let-7a-2-3p	ENSMUSG00000024261	Syt4		mmu-let-7a-5p	ENSMUSG00000022637	Cblb		Eepd1	-1.40341	1.40341	-0.488937	0.488937	8.36509e-15	1.46632e-13
mmu-let-7a-2-3p	ENSMUSG00000006740	Kif5b		mmu-let-7a-5p	ENSMUSG00000022641	Bbx		Adamtsl3	-1.40149	1.40149	-0.48696	0.48696	1.94995e-07	1.08223e-06
mmu-let-7a-2-3p	ENSMUSG00000024384	Iws1		mmu-let-7a-5p	ENSMUSG00000022742	Cpox		Hoxc4	-1.40073	1.40073	-0.486175	0.486175	1.73821e-08	1.13691e-07
mmu-let-7a-2-3p	ENSMUSG00000024480	Ap3s1		mmu-let-7a-5p	ENSMUSG00000022772	Senp5		Tenm4	-1.40072	1.40072	-0.486166	0.486166	5.5436e-14	8.50878e-13
mmu-let-7a-2-3p	ENSMUSG00000024290	Rock1		mmu-let-7a-5p	ENSMUSG00000022816	Fstl1		Agbl3	-1.39993	1.39993	-0.485357	0.485357	3.48303e-05	0.00013653
mmu-let-7a-2-3p	ENSMUSG00000050875	Minar2		mmu-let-7a-5p	ENSMUSG00000022827	Rabl3		Aldh5a1	-1.39982	1.39982	-0.485244	0.485244	3.82899e-15	7.12477e-14
mmu-let-7a-2-3p	ENSMUSG00000024491	Rbm27		mmu-let-7a-5p	ENSMUSG00000022853	Ehhadh		Macrod2	-1.39907	1.39907	-0.484472	0.484472	2.50794e-06	1.18462e-05
mmu-let-7a-2-3p	ENSMUSG00000045689	Pcdhb4		mmu-let-7a-5p	ENSMUSG00000022887	Masp1		Ass1	-1.39832	1.39832	-0.483693	0.483693	0.0148669	0.0340049
mmu-let-7a-2-3p	ENSMUSG00000044252	Osbpl1a		mmu-let-7a-5p	ENSMUSG00000022905	Kpna1		Igfbp5	-1.39761	1.39761	-0.482959	0.482959	3.57697e-19	1.41713e-17
mmu-let-7a-2-3p	ENSMUSG00000024589	Nedd4l		mmu-let-7a-5p	ENSMUSG00000022914	Brwd1		Myl9	-1.39737	1.39737	-0.482717	0.482717	1.45399e-05	6.07068e-05
mmu-let-7a-2-3p	ENSMUSG00000047466	8030462N17Rik		mmu-let-7a-5p	ENSMUSG00000022961	Son		Zdhhc2	-1.39669	1.39669	-0.48201	0.48201	8.25584e-19	3.0724e-17
mmu-let-7a-2-3p	ENSMUSG00000045991	Onecut2		mmu-let-7a-5p	ENSMUSG00000022971	Ifnar2		Fahd1	-1.39643	1.39643	-0.481745	0.481745	3.53304e-15	6.63156e-14
mmu-let-7a-2-3p	ENSMUSG00000032818	Loxhd1		mmu-let-7a-5p	ENSMUSG00000022999	Lmbr1l		Gng7	-1.39611	1.39611	-0.481412	0.481412	4.53018e-09	3.23716e-08
mmu-let-7a-2-3p	ENSMUSG00000024383	Map3k2		mmu-let-7a-5p	ENSMUSG00000023075	Akirin1		Sox7	-1.39433	1.39433	-0.479569	0.479569	5.77233e-11	5.46513e-10
mmu-let-7a-2-3p	ENSMUSG00000009378	Slc16a12		mmu-let-7a-5p	ENSMUSG00000023170	Gps2		Angptl1	-1.39416	1.39416	-0.479397	0.479397	8.44256e-05	0.000311436
mmu-let-7a-2-3p	ENSMUSG00000023307	Marchf5		mmu-let-7a-5p	ENSMUSG00000023830	Igf2r		Btla	-1.39384	1.39384	-0.479067	0.479067	2.63979e-06	1.24117e-05
mmu-let-7a-2-3p	ENSMUSG00000024759	Atl3		mmu-let-7a-5p	ENSMUSG00000023852	Chd1		Ephx2	-1.39364	1.39364	-0.478856	0.478856	4.03207e-11	3.89126e-10
mmu-let-7a-2-3p	ENSMUSG00000024908	Ppp6r3		mmu-let-7a-5p	ENSMUSG00000023919	Cenpq		Rtn2	-1.39297	1.39297	-0.478167	0.478167	2.17432e-14	3.56134e-13
mmu-let-7a-2-3p	ENSMUSG00000024902	Mrpl11		mmu-let-7a-5p	ENSMUSG00000023942	Slc29a1		Cdkl2	-1.39229	1.39229	-0.477464	0.477464	4.05329e-20	2.00544e-18
mmu-let-7a-2-3p	ENSMUSG00000024791	Cdca5		mmu-let-7a-5p	ENSMUSG00000023944	Hsp90ab1		Ehhadh	-1.3916	1.3916	-0.476748	0.476748	1.12062e-06	5.56736e-06
mmu-let-7a-2-3p	ENSMUSG00000025190	Got1		mmu-let-7a-5p	ENSMUSG00000023951	Vegfa		Lrba	-1.39135	1.39135	-0.476484	0.476484	1.29455e-17	3.83949e-16
mmu-let-7a-2-3p	ENSMUSG00000025016	Tm9sf3		mmu-let-7a-5p	ENSMUSG00000023977	Ubr2		Igf2	-1.38989	1.38989	-0.474971	0.474971	0.0136928	0.0316316
mmu-let-7a-2-3p	ENSMUSG00000035342	Lzts2		mmu-let-7a-5p	ENSMUSG00000024042	Sik1		Ppp1r1a	-1.38976	1.38976	-0.474835	0.474835	1.92918e-09	1.45812e-08
mmu-let-7a-2-3p	ENSMUSG00000024941	Scyl1		mmu-let-7a-5p	ENSMUSG00000024050	Wiz		Cntnap1	-1.38948	1.38948	-0.474548	0.474548	1.47049e-08	9.72762e-08
mmu-let-7a-2-3p	ENSMUSG00000025231	Sufu		mmu-let-7a-5p	ENSMUSG00000024052	Lpin2		Prex2	-1.3893	1.3893	-0.474359	0.474359	1.85461e-16	4.46457e-15
[truncated: 180,351 more rows]

## Sheet: Table S4
Table S4: Putative protein targets for miRNAs. Both protein and miRNA are differentially expressed in the adipose tissue of the diabetes-susceptible mice.
[truncated: 1,040 more rows]

[truncated: 5 more sheets: Table S5, Table S6, Table S7, Table S8, Table S9]
